# Supplementary material for: A simplified bacterial community found within the epidermis than at the epidermal surface of atopic dermatitis patients and healthy controls
Source: BMC Microbiol. 2023 Sep 29;23:273. doi: 10.1186/s12866-023-03012-7 (PMC10540355; doi:10.1186/s12866-023-03012-7)
Supplement: Supplementary file 2 — Additional file 2: Table S1. Complete ASV table for all samples and negatives. Table S2. Complete metadata table for all samples and negatives. Table S3. Pairwise comparisons for community composition and ASV richness. Table S4. ASVs that were assessed for significant variation in relative abundance across the epidermis. Table S5. Significant differences in the relative abundance (%) of bacterial families between epidermal layers was tested for using mixed linear modelling. Table S6. Paired t-tests were performed to identify the individual ASVs that were significantly different between surface swabs and tape-1 samples. Table S7. Pairwise comparisons for community composition and ASV richness. Table S8. Pairwise comparisons for community composition and ASV richness between skin groups. Table S9. Significant differences in community composition and ASV richness were tested for between AD patients with and without filaggrin mutations. Table S10. Significant differences in community composition and ASV richness were tested for between AD patients that were using topical steroids (none, short, medium and long-term use). Table S11. Reads assigned to Staphylococcus ASVs were extracted and underwent analyses for signifcaint community variation, differences in relative abundance and ASV richness. [file 12866_2023_3012_MOESM2_ESM.xlsx]

## Sheet: Table S1
Table S1 Complete ASV table for all samples and negatives
Study_1_2.S001	Study_1_2.S002	Study_1_2.S003	Study_1_2.S004	Study_1_2.S005	Study_1_2.S006	Study_1_2.S007	Study_1_2.S008	Study_1_2.S009	Study_1_2.S010	Study_1_2.S011	Study_1_2.S012	Study_1_2.S013	Study_1_2.S014	Study_1_2.S015	Study_1_2.S016	Study_1_2.S017	Study_1_2.S018	Study_1_2.S019	Study_1_2.S020	Study_1_2.S023	Study_1_2.S024	Study_1_2.S025	Study_1_2.S026	Study_1_2.S027	Study_1_2.S028	Study_1_2.S029	Study_1_2.S030	Study_1_2.S031	Study_1_2.S032	Study_1_2.S033	Study_1_2.S034	Study_1_2.S035	Study_1_2.S036	Study_1_2.S037	Study_1_2.S038	Study_1_2.S039	Study_1_2.S040	Study_1_2.S041	Study_1_2.S042	Study_1_2.S045	Study_1_2.S047	Study_1_2.S048	Study_1_2.S049	Study_1_2.S050	Study_1_2.S053	Study_1_2.S056	Study_1_2.S057	Study_1_2.S058	Study_1_2.S059
SeqVar1	0.462995	0	0	0	0	0	0	0	0.395134	0	0	0	0.586788	0	0	1.2185	0	1.45692	0	0.808617	0.347625	0.690332	0.718122	0.389478	0.544651	0.515196	0.508333	0	1.28052	0.923557	0.991154	1.41994	0	0	0	0	0.164082	0	0	0	0	0	0	0.437089	0	0.853308	0	0	0
SeqVar3	0.65313	1.22796	0	0	0.507992	0.958493	1.25236	0	1.05873	0.988213	0	1.57429	0.526762	0.99289	0	0	0.541248	1.38954	1.01204	1.10773	1.04759	2.35719	2.53493	1.22515	1.47546	1.5445	1.86688	1.80567	3.00088	2.45106	2.64646	2.96703	0.365841	0.571107	0.641297	0	0.279892	0	0	1.89485	0	0.34913	0.613567	0.501621	0.717345	0	0	0.465289	0.802489
SeqVar4	0.861011	2.15583	0	0.800602	0.759879	1.51043	0	1.57514	0.541414	1.076	1.36551	1.75263	0.708308	0.837909	0	0	0.58138	0	1.00216	0	0.371432	0.503084	0	0.457299	0.522603	0.352783	0	0.671898	0	0.72021	0.774252	0	0.491315	0.540594	0.74018	0.760759	0.406311	0.585099	0	0	0.912993	0.499366	0.873088	0.627388	0	1.21423	0	0.520282	0.836714
SeqVar5	0.886494	1.82257	1.33683	1.38888	0.753734	1.64457	3.91783	1.39067	0.538204	1.00584	1.63641	1.63579	0.859148	1.05421	1.50343	2.05446	0.653696	0.950837	1.41013	0.95899	0.33973	0.706016	0.781416	0.515949	0.573525	0.865973	0.513657	0.725492	1.10802	0.382947	0	1.16977	0.615931	0.782326	0	0	0.510365	0.777066	1.13516	1.83783	0	0.635214	0.983441	0.894374	0.973357	1.93788	0.582606	0.592746	1.1381
SeqVar6	1.55046	2.86607	2.10364	1.43871	1.18914	2.14553	1.03638	2.01841	0.980941	1.69959	2.8391	2.27466	0.731861	1.46173	0.663676	1.14408	0.769337	1.43382	1.31004	0.799681	0.41039	0.799986	0.904756	0.383022	0.651473	0.639152	0.666619	0.863789	1.19465	0.754703	0.626183	0.655638	0.453264	0.426097	0	0.774229	0.275953	0	0	1.20531	0	0.700386	0	0.533185	0.701638	0.9597	0.590991	0	1.15068
SeqVar7	0.783483	0	0.95174	1.37101	0.683289	0.870976	1.03423	0	0.439882	0.742607	1.63641	0	0.580624	0.880904	0	1.12141	0.303557	0	1.18375	0.804187	0.264836	0.657022	0.879036	0.437835	0.436734	0	0.59122	0	0	0	0	0	0.276773	0	0	0	0.325395	0.371425	0	0.846465	0	0	0	0.459789	0	0.75871	0.860764	0.51553	0
SeqVar8	0.867419	1.51607	1.1523	1.32678	0.705493	0.625891	0	1.00323	0.532721	0.697144	1.03348	1.4501	0.646061	1.01099	0.84477	0.935763	0.830512	1.49116	1.06457	1.30599	0.448008	0.851636	0.675804	0.593392	0.694669	0.738254	0.729185	0.65918	1.0713	0.915614	0.913543	1.12058	0.447919	0.517861	0.622415	0.881181	0.411437	0	0	1.02032	1.00357	0.3866	0.845158	0.861209	0.74598	1.52867	0.559893	0	0.867189
SeqVar9	0.858117	0	1.05688	1.1614	0.652378	1.03577	0	0	0.527064	0.846212	1.62069	1.48662	0.473789	0.974502	0	1.2912	0.567952	1.38581	0	1.44724	0.351636	0.61563	0.695999	0.464889	0.49985	0.535844	0.646548	0.580828	1.17212	0.61762	0.612541	0	0.239576	0.42117	0	0	0.420499	0.541761	0.855078	0	1.11635	0.355079	0	0.39445	0.578762	0	0.721569	0.767269	1.62402
SeqVar10	1.39613	2.25257	1.45558	1.43076	0.773425	1.24021	1.63418	0	0.965079	1.78244	2.44422	2.11863	0.546772	0.98857	0.948208	1.01902	0.696838	1.15088	1.0445	1.25038	0.297348	0	0.519801	0	0.286449	0.383964	0	0.73952	0.778143	0	0.36892	0.837831	0.373976	0.604297	0	0	0.430836	0.652533	0.569647	0	0	0.461476	0	0.453931	0.771652	0.60338	0	1.28715	3.17107
SeqVar11	0	0	0	0	0.285665	0	0	0	0	0	0	0	0.235293	0	0	0	0.194118	0	0	0	0.110497	0	0	0	0	0	0	0	0	0	0	0	0	0	0	0	0	0	0	0	0	0	0	0	0	0	0	0	0
SeqVar13	0.9563	1.68309	0.763071	1.47294	0.768826	1.43219	1.099	0	0.573995	1.09109	0	0	0.418417	0.985658	1.19587	0	0.48763	1.17312	1.07147	0	0.389326	0	0.77025	0.391878	0.442979	0	0.60928	0.605147	1.11787	0.495745	0	0	0.32986	0	0	0	0.208356	0	0	0.890013	0	0.431446	0.964261	0.458828	0.904298	1.12767	0	0.669858	0.811457
SeqVar16	0.7341	0	1.34457	0	0.720792	1.01194	0.897327	1.24668	0.553916	0.905803	0	0.798738	0.461815	0.892946	0.998573	0	0.53069	1.02791	1.05324	0	0.490432	0.785373	0.856081	0.476152	0.694317	0.702884	0.897642	0.705001	1.52376	0.833345	0	0	0	0	0	0	0	0	0	0	0	0	0	0.482894	0	1.06484	0	0.597444	1.15376
SeqVar17	0	1.21883	0	1.08022	0	0	0	0	0	0	0	0	0.560671	0.909214	1.0597	0.467882	0.671976	1.75606	1.19964	1.67898	0.266111	0.607136	0.863263	0.375683	0.342867	0.390419	0.606115	0.320771	0	0.458995	0	0.686214	0.380683	0.862885	0.562415	0.774229	0.35125	0.452892	0	0	0	0	0	0.444693	0	0.617929	0	0	0
SeqVar18	0.605232	0	0	0	0.675143	1.3719	0.765419	0	0.396221	0.448194	0	0	0.366399	0	0	0	0.375489	0	0	0	0.193065	0	0	0.346559	0.363924	0.448527	0	0	0.534264	0.507524	0	0	0.345867	0	0	0.437214	0.313543	0	0	0	0	0.316435	0	0	0	0.773449	0.916266	0.378223	0
SeqVar19	0.471989	0	0	0	0.413733	0	0	0	0.272597	0	0	0	0	0	0	0	0	0	0	0	0.239306	0.42621	0	0.351275	0.317008	0.439245	0	0	0.78525	0.563914	0	0	0	0	0	0	0.202795	0	0	0	0	0	0	0	0	0	0	0	0
SeqVar20	0	0	0	0	0	0	0	0	0	0	0	0	0	0	0	0	0	0	0	0	0	0	0	0	0	0	0	0	0	0	0	0	0	0	0	0	0	0	0	0	0	0	0	0	0	0	0	0	0
SeqVar21	0.467557	0	0	0	0.582878	1.00256	0	0	0.502919	0.945494	0	1.3258	0.517061	0.883961	0	0	0.552153	1.42356	0	0	0.468623	0.714148	0.568281	0.485922	0.633262	0.515652	0.604514	0	0	0.669469	0.629922	0.993226	0.280345	0	0.67081	0	0	0	0	0	0	0	0.751463	0.483718	0	0.902263	0.624897	0	0
SeqVar23	0	0	0	0	0.591109	1.12443	0	0	0.334538	0	1.2434	0	0.401521	0	1.21547	0	0.446135	1.04141	0	0.56546	0	0	0	0	0	0	0	0.530837	0	0	0	0	0.51036	0.680357	0	0.702541	0.400421	0.57483	0	0	0.596179	0	0	0.376584	0.788205	1.06208	0	0	0
SeqVar24	0.783483	0	0	0	0	0	0	0	0.325158	0.810286	0	0	0.492019	0.706588	0	0	0.235874	0	0	0	0	0	0	0	0.339521	0	0.485166	0	0	0	0	0	0	0	0	0	0	0	0	0	1.00357	0.321634	0.747253	0.500139	0.650923	1.34103	0	0	0
SeqVar25	0	0	0.692934	1.09616	0.493868	1.09153	0	0	0.307051	0	1.876	0	0.401994	0	1.14819	1.72322	0.364121	0.967772	0.8695	0	0.222902	0	0.319568	0	0.29544	0.345445	0	0	0	0	0	0.644426	0.54847	0.547571	0.639027	0	0.385495	0.538583	0.85182	1.48389	0	0	0	0.591196	0.726294	0	0	0	0
SeqVar26	0.65313	0	0	0	0.472214	0.650482	1.00735	0.915112	0.324174	0	0	0.748878	0.434981	0.492463	0.487728	0	0.35448	0	0.796989	0.969359	0.177374	0.328511	0	0.337252	0.353698	0.498911	0	0	0.682729	0	0	0.577035	0.397701	0	0.392866	0	0.298367	0.401722	0	0	0	0	0	0	0	1.01792	0	0	0
SeqVar27	0.630544	0	1.19327	0	0	0	0	0	0.252119	0.54855	1.07953	0	0.340002	0.642912	0	0	0.466032	0	0	0	0.247275	0	0	0	0.317471	0.63963	0.410565	0.462808	1.3422	0.316753	0.444106	0.853117	0.254889	0	0	0.688981	0	0	0	0	0	0	0	0	0	0	0	0	0
SeqVar28	0	1.62784	0	0	0	0	0	0	0	0	0	0	0	0	0	0	0.388236	1.01386	0	0	0	0	0	0	0.276522	0	0.508333	0	0	0.494803	0	0	0	0	0	0	0	0	0	0	0	0	0	0	0	0	0	0	0
SeqVar29	0	0	0	0	0	0	0	0	0	0	0	0	0	0	0	1.35816	0	0	0	0	0.230694	0	0	0	0	0	0	0	0.937966	0	0.570034	0	0	0	0	0	0	0	0	0	0	0	0	0.400383	0	0	0	0	0
SeqVar30	0.730591	0	1.30216	0	0.529453	1.15258	0	1.50591	0.694561	0.799913	0	0.840698	0	0.884973	0.683509	0	0.347079	0	0.613013	0.679964	0.65762	1.25818	1.49638	0.693547	0.976693	1.18241	1.20519	0.861383	1.95557	1.36518	1.11819	1.57142	0.977985	1.26536	0.903721	0.832843	0.532909	0.837012	1.15538	1.08169	0.567933	0.320457	0.790124	0.369408	0	0.734846	1.0132	0	0
SeqVar31	0.605232	0	0	0	0	0	0	0	0.249991	0	0.682753	0	0	0	0	0	0	0	0	0	0.236877	0	0.515097	0	0.187662	0	0	0	0	0	0	0	0	0	0	0	0.124676	0	0	0	0	0	0	0	0	0.708401	0	0	0
SeqVar32	0.368206	0	0	0	0	0	0	0	0	0.486674	0	0	0.368254	0	0	0	0.307539	0	0	0	0	0	0	0.218747	0	0	0	0	0	0	0	0	0	0	0	0	0.196734	0	0	0	0	0	0	0	0	0	0	0	0
SeqVar33	0.855927	1.66528	0	1.12405	0.707695	1.47287	1.0531	0	0.487682	0.941686	0	1.32181	0.442245	0.885981	0	0	0.50756	0	0	0	0	0	0	0	0	0	0	0	0	0	0	0	0.306747	0	0	0	0	0	0	0	0	0	0	0	0	0.69889	0	0	0.524021
SeqVar34	0.596765	0	0.781471	1.28461	0.384046	0.672563	2.3884	0	0.358757	0.849442	0	0	0.43159	0.452732	0.641887	0	0.370565	1.16374	1.02005	1.06612	0	0	0	0.300261	0.365143	0.480855	0	0.631275	0	0.360716	0	0.752289	0.229613	0	0	0	0.303681	0.497182	0	1.17132	0.540679	0.334849	0.715575	0.482894	0	0.940381	0	0.310056	0
SeqVar35	0	0	0	0	0	0	0	0	0	0	0	0	0	0	0	0	0	0	0	0	0	0	0	0	0	0	0	0	0	0	0	0	0	0	0	0	0	0	0	0	0	0	0	0	0	0	0	0	0
SeqVar36	0.749848	1.29457	0	1.23158	0.347907	0	0.983173	0	0.507617	0.809359	1.12034	1.45763	0.625053	0	0	0	0.41916	0	0	0.925679	0.31046	0	0	0.297038	0.343232	0.481974	0	0	1.00791	0.505765	0	0.907261	0.338811	0	0.732725	0	0.395241	0.463311	0	0	0	0	0	0.34716	0	0.813241	0	0.548388	0
SeqVar37	0	0	0	0	0	0	0	0	0.168602	0.672644	0	0	0	0	0	0	0	0	0	0	0.19244	0	0	0	0	0	0	0	0	0	0	0	0	0.569085	0	0	0	0	0	0	0.628521	0	0	0	0	0	0	0	0
SeqVar38	0	1.10133	0	0	0	0	0	0	0.191569	0.618823	0	1.24293	0.598565	0.813018	0	0	0.293696	1.03697	0	0	0.114674	0.499228	0.557312	0.261746	0.379174	0.278268	0	0	0	0.374526	0	0	0	0	0	0	0	0	0	1.11401	0	0	0	0	0	0	0	0	0
SeqVar39	0	0	0	0	0.492014	0	0.731314	0	0.274244	0	0	0	0.191634	0.916577	0	0	0	0	0	0	0	0.419799	0	0	0	0	0.399892	0	0	0	0	0	0	0	0	0	0.198302	0.380836	0	0	0	0	0	0.367546	0	0.60338	0	0	0
SeqVar40	0	0	0	0	0.432754	0	0	0	0.314887	0.463761	1.4014	0	0.368866	0.879878	0	0	0.304064	0	0	0	0.236877	0	0	0	0.392535	0.255283	0.694761	0	0	0.327039	0	0	0.298386	0	0	0	0.358547	0.544883	0	0	0	0	0	0.514402	0	0.873884	0	0.304364	0
SeqVar42	0	0	0	0	0	0	0	0	0	0	0	0	0.336034	0	0	0	0.355432	0	0	0	0	0	0	0	0	0	0	0	0	0	0	0	0.174468	0	0	0	0	0	0	0	0	0	0	0	0	0	0	0	0.729216
SeqVar43	0	0	0	0	0.463546	0	1.36207	0	0	0.536216	0	1.27758	0	0.492463	0	0	0.331452	0	1.1714	0	0.1856	0.607136	0	0	0.410755	0.483086	0	0.637325	0.534264	0	0	0	0.410937	0.675548	0	0.618314	0.256803	0.380836	0	1.08169	0.733721	0.289921	0	0.433705	0	0.98493	0	0.39263	0.931855
SeqVar44	0.607294	1.64688	0	0	0.524139	0.823718	0	1.78058	0.423569	0	0.898553	0	0.355313	0	0	0	0	0	0.597865	0	0.189002	0	0	0	0.36176	0	0	0.673347	0	0	0	0	0	0	0	0	0	0	0	0	0	0	0	0	0	0	0	0	0
SeqVar45	0.700501	1.85222	0	1.89345	0.577191	1.10123	0.928639	0.747186	0.441846	0.512323	1.12987	1.46356	0.632452	0.898789	0.46929	0	0.480239	1.45207	0.813098	0.522187	0.417923	0.593686	0.879995	0.570453	0	0.149509	0.458105	0.448838	0.671802	0.521787	0	0.744949	0.402128	0	0	1.69707	0.384436	0.625685	0	0.846465	0	0.324332	0.958278	0.571287	0.460272	0.717543	0.774162	0	0
SeqVar46	0.527113	0	0	0	0.528704	0	0	0	0	0.739585	0	0	0.271012	0.727476	0	0	0.304567	0	0	0	0.177374	0	0	0	0.194032	0	0	0	0	0	0	0	0.309388	0.494786	0	0	0.15184	0	0	0	0	0	0.648768	0.521767	0	1.20676	0	0	0
SeqVar47	0.561293	0	0	0	0.365047	0	0	0	0.175226	0	0.994413	0	0.285248	0	0	0	0	0	0	0	0	0	0	0	0	0	0.511016	0	0	0	0	0	0	0	0	0	0	0	0	0	0	0	0	0	0.51766	0	0	0	0.554084
SeqVar48	0.556022	1.40937	0	0	0.630959	0.625891	0	0	0.443013	0.512323	0	0	0.298781	0	0	0	0.159866	0	0	0	0.259543	0	0.391389	0.282964	0	0	0.540334	0	0	0	0.647683	0	0	0	0	0	0	0	0	0	0	0	0	0	0	0	0	0	0
SeqVar49	0	0	1.21841	0	0.484384	0	0	0	0	0	0	0	0.29039	0	0	0.724524	0.441836	0	0	0	0	0	0	0	0	0.251443	0	0	0	0	0	0	0	0	0	0	0	0	0	0	0.415221	0	0	0.599145	0	1.21975	0	0	0
SeqVar50	0	0	0	0	0	0	0	0	0	0	0	0	0	0	0	0	0	0	0	0	0	0	0	0	0	0	0	0	0	0	0	0	0	0	0	0	0	0	0	0	0	0	0	0	0	0	0	0	0
SeqVar52	0.480497	0	0	0.98131	0.536059	0	0	0	0.419979	0	1.33802	1.21811	0.321369	0	0	0	0.298349	1.07904	0.813098	1.19986	0.281695	0.826161	0.48373	0.297038	0.554349	0.432456	0.607704	0.475617	0.937966	0.597745	0.626183	0.999454	0.237682	0.577046	0	0	0.314324	0.423127	0	0	0	0.304735	0	0	0	0	0	0	0
SeqVar53	0	0	0	0	0	0	1.88243	0	0.319115	0.551508	0	0	0.444356	0	0	0.980039	0.379709	0.446856	0	0	0	0	0	0	0	0	0	0	0	0	0	0	0.23171	0.582808	0	0	0.13049	0.475418	0.448603	0	0	0	0	0	0	0	0	0	0
SeqVar54	0	1.16978	1.05544	0	0.294745	0	0	0	0.326133	0	0	0	0.299924	0	1.01636	1.09728	0.433626	0	1.06457	0	0.305144	0	0	0	0	0	0	0	0	0	0	0	0.334081	0	1.16528	0	0.258917	0	0	1.24412	0	0	0	0	0	0	0	0	0
SeqVar55	0	0	0	0	0	0	0	0	0	0	0	0	0	0	0.649395	0	0	0	0	0	0	0	0	0	0	0	0	0	0	0	0	0	0	0	0	0	0	0	0	0	0	0	0	0	0	0	0	0	0
SeqVar56	0	0	0	0	0	0	0	0	0	0	0	0	0	0	0	0	0	0	0	0	0	0	0	0	0	0	0	0	0	0	0	0	0	0	0	0	0	0	0	0	0	0	0	0	0	0	0	0	0
SeqVar57	0.420439	1.0886	0	0	0.285665	0	0	0	0.247807	0.816684	0	0.840698	0.401521	0.605521	0	0	0.382657	0	0	0.856862	0.20214	0	0.465443	0	0	0	0	0	0	0	0	0	0.239576	0	0	0	0.223893	0	0	0	0	0.299072	0	0	0	0	0.341209	0	0.881294
SeqVar58	0.561293	1.16978	0	1.2409	0.541732	0	0	0	0.326133	0.582527	0.785277	0	0.279813	0	0	0	0.27209	0	0	0	0	0	0	0	0.363617	0.330918	0	0.670439	0	0	0	0	0	0	0	0	0	0	0	0	0	0	0	0	0	0	0	0	0
SeqVar59	0.414115	0.946474	0	0	0	0	0	0	0	0	0	0	0.392713	0	0	0	0	0	0	0	0.17351	0	0	0.4084	0	0.335972	0	0	0	0.376684	0	0	0.316118	0	0	0	0.262329	0	0	0	0.44963	0.321634	0	0.685241	0.547359	1.21238	0	0	0
SeqVar60	0	0	0	0.822556	0.402297	0.823718	0	0	0	0.805621	1.4659	0	0	0	0	0	0.195081	0	0	0	0.133331	0	0	0.317711	0.350313	0.255283	0	0	0	0	0	0	0	0.632774	0.732725	1.03166	0	0.331114	0.739895	1.05841	0	0	0	0.416758	0	0	0	0	0
SeqVar61	0.348228	0	0	0	0	0	0.862344	0	0.240885	0	0	1.08894	0.44815	0.514403	0	1.29535	0.302023	0	0.620184	1.13887	0	0	0	0	0	0.349903	0	0	0	0	0	0	0.333389	0	0	0.61177	0.303249	0	0	0.643174	0.756185	0	0	0.486168	0	0.868876	0	0.417443	0.783594
SeqVar63	0	0	0	0	0	0	0	0	0.218744	0	0	0	0	0	0	0	0	0	0	0	0	0	0	0	0.216208	0	0.442553	0	0	0	0.53125	0	0	0	0	0	0	0	0	0	0	0	0	0	0	0	0	0	0
SeqVar64	0	0	0	0	0	0	0	0	0	0	0	0	0.246266	0	0	0	0	0	0	0	0	0	0	0	0	0	0	0	0	0	0	0	0.251722	0	0	0	0	0	0	0	0.459518	0	0	0.351527	0	0.50738	0	0	0
SeqVar65	0	0	0	0	0	0	0.604443	0	0.200503	0	0	0	0.931996	1.56265	1.0714	1.0881	0.685903	1.42183	0	0	0.0587653	0	0.606805	0	0	0	0	0	0	0	0.449301	0	0.119788	0	0	0	0.258218	0	0.739895	0	0.386407	0	0	0.636248	0	0.794092	0	0	0
SeqVar66	0	0	0	0	0	0	0	0	0.289285	0	0	0	0	0	0	0	0	0	0	0	0.250656	0	0.626269	0.203567	0.479353	0.455294	0.405334	0.676219	0.747568	0.538665	0.626183	0	0	0.42117	0	0	0	0	0	0	0	0	0	0	0	0	0	0	0
SeqVar67	0	0	0	0	0	0	0	0	0	0	0	0	0	0	0	0	0	0	0	0	0	0	0	0	0	0	0	0	0	0	0	0	0	0	0	0	0	0	0	0	0	0	0	0	0	0	0	0	0
SeqVar68	0	0	0.863526	0	0.362744	0	0	0	0.249991	0	0	0	0.326772	0.799663	0	0	0.206475	0	0	0	0	0	0	0	0	0	0	0	0	0	0	0	0	0	0	0	0	0	0	0	0	0	0.621097	0.430239	0.812284	0	0	0	0
SeqVar69	0.324063	0.946474	0	0.945206	0	0	0	0	0	0	0	0	0.532741	0	0	0.992527	0.202319	0	0	0	0	0	0	0	0.35828	0.247419	0	0	0	0	0	0	0.334081	0	0	0	0.314324	0	1.31037	0	0	0	0	0	0	0	0	0	0
SeqVar70	0.484587	0	0	0	0.453174	0	1.0972	0	0.303501	0	0	0	0.544698	0	1.08589	0	0.425567	1.01386	0	0	0.211567	0	0	0	0	0	0	0	0	0	0	0	0.396881	0	0	0	0.266255	0	0	0	0	0	0	0	0	0	0	0	0
SeqVar71	0.393167	0	0	0	0.480429	0	0	0	0	0	0	0	0.27404	0	0.809045	0	0.313468	0	0.809953	0	0.175749	0.696158	0	0.196413	0	0	0	0	0	0	0	0	0.287106	0	0	0.731444	0.195128	0	0.626337	0	0	0.356807	0	0.381709	0	0.766186	0	0.460294	0
SeqVar72	0	1.22796	0	0	0	0	0	0	0.245564	0	0	0	0.445747	0	0.809045	1.05905	0.373188	0.926745	0	0	0.213431	0	0	0	0	0	0	0	0	0	0	0.498177	0.390987	0	0	0	0.124676	0	0	0	0	0	0	0	0	0	0	0.442349	0
SeqVar73	0.517437	0	0	0	0.408949	0	0	0	0.369895	0.740798	0	0	0	0	0	0	0.239055	0	0	0	0	0	0	0	0	0	0	0	0	0	0	0	0	0.410763	0.4672	0	0.231075	0	0	0.977414	0	0	0	0	0	0	0	0	0
SeqVar74	0	0	0	0	0	0	0	0	0	0	0	0	0	0	0	0	0	0	0	0	0	0	0	0.376222	0	0	0	0	0	0	0	0	0	0	0	0	0.193481	0	0	0	0	0.219886	0	0.196462	0	0	0	0	0
SeqVar75	0.550597	0	0	0	0.487287	0	0	0	0.245564	0.607071	0	0	0.279813	0	0	0	0.253753	0	0	0	0	0	0	0	0	0	0.442553	0	0	0	0	0	0	0	0	0	0.250127	0	0	0	0	0	0	0	0	0	0	0.23969	0
SeqVar76	0	0	0	0	0.421356	0	0	0	0.218744	0	0	0	0	0	1.21659	0	0.195081	0	0	0	0.21141	0	0.337902	0	0.320652	0	0.561563	0	0	0	0	0	0	0.547571	0	0	0.316632	0.490953	0	0	0.42763	0	0	0	0.646816	0	0	0.378223	0
SeqVar77	0	0	0	0	0	0	0	0	0	0	0	0	0	0	0	0	0	0	0	0	0	0	0	0	0	0	0	0	0	0	0	0	0	0	0	0	0	0	0	0	0	0	0	0	0	0	0	0	0
SeqVar78	0	0	0	1.31918	0	0	0	0	0.200503	0	0	0	0.408443	0	0	0	0	0	0	0	0	0	0	0	0	0	0.405334	0	0	0	0	0	0	0	0	0	0	0	0	0	0	0	0	0.426688	0	0	0	0	0
SeqVar79	0	0	0	0	0.434117	0	0	0	0	0	0	0	0	0	0	0	0.227303	0	0	0	0	0	0	0	0.301546	0	0	0	0	0	0	0	0.142453	0	0	0	0.278224	0.337807	0	0	0	0	0	0.484539	0	0	0	0	0
SeqVar80	0	0	0	0	0	0	0	0	0	0	0	0	0	0	0	0	0	0	0	0	0	0	0	0	0	0	0	0	0	0	0	0	0	0	0	0	0	0	0	0	0	0	0	0	0	0	0	0	0
SeqVar81	0	0	0	0	0	0	0	0	0	0	0	0	0	0	0	0	0	0	0	0	0	0	0.367555	0	0	0	0	0	0.798912	0	0	0	0	0	0	0	0	0	0	0	0	0	0	0	0	0	0	0	0
SeqVar82	0	0	0.781471	0	0	0	0	0	0.403078	0	0	0	0	0	0	0	0	0	0	0	0	0	0	0	0	0.217756	0	0.483613	0	0	0	0	0	0	0	0	0	0	0	0	0	0	0	0	0	0	0	0	0
SeqVar83	0	0	0	0	0.395298	0	0	0	0.186589	0	0	0	0	0	0	0	0.242612	0	0	0	0	0	0	0	0.260522	0	0	0	0	0	0	0	0	0	0	0	0	0.41284	0	0	0	0	0	0.545642	0	0	0	0	0
SeqVar85	0.420439	0	0	0	0	0	0	0	0.26921	0	0	0	0.29039	0	0	0	0.352064	0	0	0	0	0	0	0	0	0	0	0	0	0	0	0	0	0	0	0	0.285765	0	0	0	0	0	0	0	0	0.69889	0.635062	0	0
SeqVar86	0	0	0	0	0	0	0.890655	0	0	0.544023	0	0	0.291634	0	0	0	0.287027	0	0	0	0	0	0	0	0	0	0	0	0	0	0	0	0	0	0	0	0	0	0	0	0	0	0	0	0	0	0	0	0
SeqVar87	0	0	0	0	0	0	0	0	0	0	0	0	0	0	0	0	0	0	0	0	0	0	0	0	0	0	0	0	0	0	0	0	0	0	0	0	0	0	0	0	0	0	0	0	0	0	0	0	0
SeqVar88	0	0	0	0	0	0	0	0	0	0	0	0	0	0	0	0	0	0	0	0	0.183705	0	0	0	0	0	0	0	0	0	0	0	0	0	0	0	0	0.507071	0	0	0	0	0	0	0	0	0	0	0
SeqVar89	0	0	0	0	0	0	0	0	0	0	0	0	0	0	0	0	0	0	0	0	0	0	0	0	0	0	0	0	0	0	0	0	0	0	0	0	0	0	0	0	0	0	0	0	0	0	0	0	0
SeqVar90	0	0	0.817915	0	0.306967	0	0	0	0.35354	0.786606	0	0	0.257751	0	0	0	0	0	0	0	0.232968	0	0	0	0.404655	0.233994	0	0.327255	0	0	0	0	0	0.452577	0	0	0	0	0	0	0	0	0.814147	0.526296	0	0	0	0.343133	0
SeqVar91	0	0	0	0	0.371708	0	0	0	0.275862	0	0	0	0	0	0	0	0	0	0	0.931483	0.195304	0	0	0	0	0.296654	0	0	0	0	0	0	0	0	0	0	0.186434	0	0	0	0	0	0	0	0	0	0	0	0
SeqVar92	0	0	0	0	0.50629	0	0	1.61359	0	0	0	0	0	0	0	0	0.245061	0	0	0	0	0	0	0	0.291348	0	0	0	0	0	0	0	0	0	0	0	0	0	0	0	0	0	0	0	0	0	0	0	0
SeqVar93	0	0	0	0	0	0	0	0	0	0.492955	0	0	0.31761	0	0	0	0.253317	0	0	0	0.199752	0	0	0.247921	0.239811	0	0	0.257717	0	0	0	0	0	0	0	0	0	0	0	0	0.477572	0	0	0	0	0	0	0.415156	0
SeqVar94	0	0	0	0	0	0	0	0	0	0	0	0	0	0	0	0	0	0	0	0	0	0	0	0	0	0	0	0	0	0	0	0	0	0	0	0	0	0	0	0	0	0	0	0.381709	0	0	0	0	0
SeqVar95	0	0	0	0	0	0	0	0	0	0	0	0	0	0	0	0	0	0	0	0	0	0	0	0	0	0	0	0	0	0	0	0	0	0	0	0	0	0	0	0	0	0	0	0	0	0	0	0	0
SeqVar96	0.437873	0	0	0	0.438131	0	0	1.36074	0.235916	0.696417	0	0	0	0	0	0	0.296731	0	0	0	0.191809	0	0	0	0.305246	0	0	0	0.671802	0	0	0	0.368955	0	0	0	0.212252	0.647057	0.939047	0	0	0.36903	0	0	0	0	0	0.358421	0.602709
SeqVar97	0.686732	0	0	0.782865	0.540331	0	0	0	0	0	0	0	0.321369	0	0.718674	0	0.265131	0	0	0	0.216874	0.604956	0	0.497709	0	0	0	0	0	0	0	0	0	0	0	0	0.256803	0.538583	0	0	0	0.214828	0	0	0	0	0.449056	0	0
SeqVar98	0.432294	0	0	0	0.342511	0	1.00265	0	0.181174	0	0	0	0	0	0	0.58833	0.258403	0.804386	0	0	0	0	0	0	0.297704	0	0	0	0	0	0	0	0	0	0	0.530447	0.124676	0.397803	0	0	0	0	0.725055	0.273392	0	1.11354	0.405768	0	0
SeqVar99	0.393167	0	0	0	0	0.565556	0	0	0	0	0	0	0	0	1.0681	0	0	0	0.465789	0	0	0	0.639136	0	0	0	0	0	0	0	0	0	0.308515	0	0	0	0.254636	0	0	0	0	0.302882	0	0.43597	0	0.78739	0	0	0
SeqVar100	0	0	0	0	0	0	0	0	0	0	0	0	0	0	0	0	0	0	0	0	0	0	0	0	0	0	0	0	0	0	0	0	0	0	0	0	0	0	0	0	0	0	0	0	0	0	0	0	0
SeqVar101	0	0	0	0	0	0	0	0	0	0	0	0	0	0	0	0	0	0	0	0	0	0	0	0	0	0	0	0	0	0	0	0	0	0	0	0	0	0	0	0	0	0	0	0	0	0	0	0	0
SeqVar102	0	0	0.811647	0	0.324578	0	0	0	0.249991	0	0	0	0	0	0	0	0.167924	0	0	0	0	0	0	0	0	0	0	0	0	0	0	0	0.257942	0	0	0	0	0	0	0	0	0.454445	0	0	0	0	0	0	0
SeqVar103	0.545006	0	0	0	0.486325	0	0	0	0.285019	0.475631	0	0	0	0.670119	0	0	0	0	0	0	0	0	0	0	0	0	0	0	0	0	0	0	0	0	0	0	0	0	0	0	0	0	0	0	0	0	0	0	0
SeqVar104	0	0	0	0	0	0	0	0	0	0	0	0	0.357345	0.795523	0	0	0.345884	0	0	0	0	0	0	0	0	0	0	0	0	0.367815	0	0	0	0.506717	0	0	0	0	0	0	0	0	0	0	0	0	0	0	0
SeqVar105	0.603148	0	0.747329	0	0.398844	0	0	0	0.270919	0	0	1.5349	0	0	0	0	0.27888	0.699367	0	1.17773	0.224368	0	0	0	0.240874	0.228959	0	0.658408	0	0.547241	0.633595	0	0.207479	0	0	0	0	0	0	0	0	0	0.679024	0.217421	0	0	0	0	0
SeqVar106	0	0	0	0	0	0	0	0	0.191569	0	0	0	0.195848	0	0	0	0	0	0	0	0.219317	0	0	0.314999	0.374483	0.455955	0	0.491232	0.574105	0.355739	0	0	0	0	0	0	0	0	0	0	0	0	0	0.371241	0	0.897717	0	0	0
SeqVar107	0	0	0	0	0	0	0	0	0	0	1.64867	0	0	0	0	0.810395	0.296731	0	0.686346	0	0.121875	0	0	0	0	0	0	0	0	0	0	0	0.316929	0	0	0	0	0	0	0	0	0	0	0	0	0	0	0	0
SeqVar108	0	0	0	0	0	0	0	0	0	0	0	0	0	0	0	0	0.278552	0	0	0	0	0	0	0.280403	0	0	0	0	0	0	0	0	0	0	0	0	0	0	0	0	0	0	0	0	0	0	0	0	0
SeqVar109	0	0	0	0	0	0	0	0	0.196188	0	0	0	0	0	0	0	0	0	0	0	0.19202	0	0	0	0	0	0	0	0	0	0	0	0	0	0	0	0	0	0	0	0	0	0	0	0	0	0	0	0
SeqVar110	0	0	0	0	0	0	0	0	0	0	0	0	0	0	0	0	0	0	0	0	0.152624	0	0	0.267909	0	0	0	0.471463	0	0	0	0	0	0	0.652301	0	0	0.289373	0.569647	0	0.726562	0	0.867715	0	0	0	0	0	0
SeqVar111	0	0	0	0	0	0	0	0	0	0	0	0	0	0	0	0	0.217635	0	0	0	0.114674	0	0	0	0	0	0	0	0	0	0	0	0	0	0	0.764194	0	0	0	0	0.42763	0	0	0.327796	0	0.60338	0	0	0
SeqVar112	0	0	0	0	0	0	0	0	0.305881	0	0	0	0	0	0	0	0	0	0	0	0	0	0	0	0	0	0	0	0	0.370093	0	0	0	0	0	0	0	0	0	0	0	0	0	0	0	0	0	0	0
SeqVar113	0	0	0	0	0.321283	0	0	0	0	0	0	0	0.32589	0	0	0.58833	0.59052	0	1.06734	1.11113	0	0	0	0	0	0	0	0	0	0	0	0	0	0.556478	0	0	0.171734	0	0.902762	0	0	0	0	0	0	0.868876	0	0.426236	0.985317
SeqVar114	0	0	0	0	0.382071	0	0	0	0.215454	0.403748	0.721923	0	0	0	0	0	0.169403	0	0	0	0	0	0	0	0	0	0	0.406669	0.482762	0	0	0	0	0	0	0.417733	0	0	0	0	0	0	0	0	0	0	0	0	0
SeqVar115	0	0	0	0	0.416832	0	0	1.15703	0	0	0	0	0	0	0	0	0	0	0	0	0.160396	0	0	0	0.249866	0	0	0	0.482762	0	0	0	0	0	0	0	0.124676	0	0	0	0	0	0	0.415466	0	0	0	0	0
SeqVar116	0	0	0	0	0	0	0	0	0	0	0	0	0	0	0	0	0	0	0	0	0	0	0	0	0.396146	0	0	0	0	0	0	0	0	0	0	0	0	0	0	0	0	0	0	0.578635	1.14874	0	0	0	0
SeqVar117	0	0	0.91639	0	0	0	0.985672	0	0	0	0	0	0.28913	0	0	0	0	0	0	0	0	0	0	0	0	0	0	0	0	0	0	0	0	0	0	0.822095	0	0	0	0	0	0	0	0	0	0	0	0	0
SeqVar118	0.377085	0	0	0	0	0	0	0	0.141777	0	0	0	0	0	0	0	0	0	0	0	0	0	0	0	0	0	0	0	0	0	0	0	0	0	0	0	0	0	0	0	0	0	0	0	0	0	0	0	0
SeqVar119	0	0	0	0	0	0	0	0	0	0	0	0	0	0	0	0	0	0	0	0	0	0	0	0	0	0.251443	0	0	0	0	0	0	0	0	0	0	0	0	0	0	0	0	0	0	0	0	0	0	0
SeqVar120	0	0	0	0	0.314369	0	0	0	0	0	0	0	0	0	0	0	0	0	0	0	0	0	0	0	0	0.352783	0	0	0	0	0	0	0	0	0	0	0	0	0	0	0	0	0	0.476998	0	0.69889	0	0	0
SeqVar121	0	0	0	0	0	0	0	0	0.243258	0.329659	1.59454	0	0.490467	0	0	1.14408	0.411021	0	0	0	0.210136	0	0	0	0	0.611586	0	0	0	0	0	0.560291	0.364254	0.597389	0	0	0.300615	0	0	0.99234	0	0	0	0	0	0	0	0	0
SeqVar122	0.510671	1.84958	0.635148	1.14612	0.500195	1.11068	0.934536	1.64511	0.240885	0.594594	0.879218	1.98075	0.339219	1.0996	0	0	0.296186	0	0	1.43402	0.167497	0.341418	0.778669	0.280403	0.427777	0	0	0.754339	0	0.465933	0.518439	0.52141	0.73957	1.04174	0.818059	0.767583	0.628793	0.870025	0.958028	1.53764	0	0	0.800685	0.441482	0.771652	0.644283	0	0	0.68965
SeqVar123	0	0	0	0.84774	0	0	1.62703	0	0.215454	0	0	0	0.419252	0	0	0	0.312542	0	0.589838	0	0	0	0	0	0	0.211438	0	0	0	0	0	0	0	0	0	0	0	0	0	0	0	0.358792	0	0	0	0	0	0	0
SeqVar124	0	0	0	0	0.236107	0	0.800185	0	0.12811	0	0	0	0	0	0	0	0	0	0	0	0.0650345	0	0	0	0	0	0	0	0	0	0	0	0	0	0	0	0	0.337807	0	0	0	0	0	0	0	0	0	0	0
SeqVar125	0	0	1.81063	0	0	0	0	2.31091	0	0	0	0	0.195848	0	0	0	0	0	0	0	0	0	0	0	0	0	0.458105	0	0	0	0	0	0	0	0	0	0	0	0	0	0	0	0	0	0	0	0	0	0
SeqVar126	0	0	0	0	0	0	0	0	0	0	0	0	0	0	0	0	0	0	0	0	0	0	0	0.231297	0	0	0	0	0	0	0	0	0	0	0	0	0	0	0	0	0	0	0	0	0	0	0	0	0
SeqVar127	0	0	0	0	0	0	0	0	0	0	0	0	0	0	0	0	0	0	0	0	0	0	0	0	0	0	0	0	0	0	0	0	0	0	0	0	0	0	0	0	0	0	0	0	0	0	0	0	0
SeqVar128	0	0	0	0	0	0	0	0	0	0	0	0.655841	0	0	0	0	0	0	0.640324	0.878211	0.119326	0	0	0	0	0	0	0	0	0	0	0	0	0	0	0	0.250895	0.355806	0	0	0	0	0	0.374828	0.688268	0	0	0	0
SeqVar129	0	0	0	0	0	0	0	0	0	0	0	0	0	0	0	0	0	0	0	0	0	0	0	0	0	0	0	0	0	0	0	0	0	0	0	0	0	0	0	0	0	0	0	0	0	0	0	0	0
SeqVar130	0.710959	0	0	0	0	0	0.525528	0	0	0	0	0	0.213667	0	0	0	0.263205	0	0	0	0	0	0	0	0	0.243188	0	0	0	0	0	0	0.245004	0	0	0	0.208356	0	0	0	0	0	0	0.359804	0	1.01792	0.360785	0	0
SeqVar131	0.368206	0	0	0	0.290312	0	0	0	0	0	0	0.87024	0.528639	0.57489	0	0	0.327279	0	0.72462	1.06032	0.0972493	0	0	0	0.577015	0	0	0.306479	0	0	0	0	0	0	0	0	0.375405	0	0	0	0	0	0	0.365657	0	0	0	0	0
SeqVar132	0	0	0	0	0	0	0	0	0	0	0	0	0	0.344002	0	1.12563	0.339535	0	0.910049	0	0	0	0	0	0	0	0	0	0	0	0	0	0	0	0	0	0.204228	0	0	0	0.97778	0	0	0	0	0	0	0	0
SeqVar133	0	0	0	0	0.448327	0	0	0	0.358757	0.43976	0	0	0	0	0	0	0.337522	0	0	0	0.192649	0	0	0	0	0	0	0	0	0.474728	0	0	0.276773	0	0	0	0	0	0	0	0	0.373845	0	0.506707	0	0	0	0	0
SeqVar134	0	0	0	0	0.362744	0	0.910241	0	0.191569	0	1.32653	0	0	0	0	0	0.307295	0	0	0	0	0	0	0	0	0	0	0	0	0	0	0	0	0	0	0	0	0	0.487971	0	0	0	0	0	0	0	0	0	0
SeqVar135	0.617302	0	0	0	0.330884	0	0	0	0.245564	0	0	0	0	0	0	0	0	0	0	0	0	0	0	0	0	0.258957	0	0	0	0	0	0	0	0	0	0	0	0	0	0	0	0	0	0	0	0	0	0	0
SeqVar137	0	0	0	0	0	0	0	0	0.280552	0.5615	0	0	0	0	0	0	0	0	0	0	0.254087	0.629699	0.575255	0	0	0	0	0.43611	0	0	0	0	0.331991	0	0	0	0.273032	0	0	0	0.552068	0	0	0.459789	0	0.807009	0	0	0
SeqVar138	0	0	0	0	0	0	0	0	0	0	0	0	0	0	0	0	0	0	0	0	0	0	0	0	0	0	0	0	0	0	0	0	0	0	0	0	0	0	0	0	0	0	0	0	0	0	0	0.842992	1.70186
SeqVar139	0	0	1.28652	0	0	0	0	0	0	0.515944	0	0	0	0	0	0	0	0	0	0	0	0	0	0	0	0	0	0	0	0	0	0	0	0	0	0	0	0	0	0	0	0	0	0	0	0	0	0	0
SeqVar140	0.510671	0	0	0	0.251417	0.85094	0	0	0	0	0	0	0	0	0	0	0	0	0	0	0	0	0	0	0	0.377165	0	0	0	0	0	0	0	0	0	0	0	0	0	0	0	0	0	0	0	0	0	0	0
SeqVar142	0.42649	0	0	0	0	0	1.19376	0	0	0	0	0	0.404796	0	0	1.20844	0.235874	0	1.03553	1.12444	0	0	0	0	0	0.340807	0	0	0	0	0	0	0	0	0	0	0	0	0	0	0.468806	0	0	0	0	0	0	0	0.82855
SeqVar143	0	0	0	0	0	0	1.13816	0	0	0	0.933857	0	0.27404	0.978263	0	1.28841	0.281781	0	0	0	0	0	0	0	0	0	0	0	0	0	0	0	0.433174	0	0	0	0.198302	0	0	0	0	0	0	0	0	0	0	0	0
SeqVar144	0.547823	0	0	0	0.402297	1.06869	0	0	0.454199	0.792603	1.52285	0	0	0	0	0	0	0	0	0	0	0	0	0	0	0	0	0	0	0	0	0	0	0	0	0	0	0	0	0	0	0.273049	0	0.374828	0	0	0	0	0
SeqVar145	0.585647	0	0	0	0.317882	0	0	0	0	0	1.27075	0	0	0	0	0	0.351412	0	0	0.775925	0	0	0	0	0	0	0	0	0	0	0	0	0.220591	0	0	0	0	0	0	0	0	0	0	0	0	0.78739	0	0	0
SeqVar146	0	0	0	0	0	0	0	0	0	0	0	0	0	0	0	0	0	0	0	0	0.129386	0	0.712782	0	0.247951	0.247419	0	0	0.907739	0	0	0	0	0	0	0	0	0	0	0	0	0	0	0	0	0	0	0	0
SeqVar147	0.393167	0	0	0	0.330884	0	0	0	0	0	0	0	0.275517	0	0	0.556408	0.318639	0	0	0	0	0	0	0	0	0	0	0	0	0	0	0	0.287106	0	0	0.496771	0.307905	0.523538	0	0	0	0	0	0	0	0	0	0	0
SeqVar148	0.665943	0	0	0	0.556478	0	0	0	0.297291	0	1.07953	0	0.213667	0	0	0	0.172252	0	0	0	0.125043	0	0	0	0	0	0	0	0	0	0	0	0	0	0	0	0	0	0	0	0	0	0	0.304225	0	0	0.695373	0	0.554084
SeqVar149	0	0	0	0	0	0	0	0	0.282065	0	0	0	0	0	0	0	0	0	0	0	0.320204	0.719418	0.809877	0.361999	0.521774	0.577107	0.513657	0	0	0.787614	0.970038	1.40352	0	0	0	0	0	0	0	0	0	0	0	0	0	0	0	0	0
SeqVar150	0	0	0	0.975039	0	0	0	0	0	0	0	0	0	0	0	0	0	0	0	0	0	0	0	0	0	0	0	0	0	0	0	0	0	0	0	0	0	0	0	0	0	0	0	0	0	0.688974	0	0	0
SeqVar151	0	0	0	0	0	0	0	0	0	0	0	0	0	0	0	0	0.339897	0	0	0	0	0	0	0	0	0	0	0	0	0	0	0	0	0	0	0	0	0	0	0	0	0	0	0	0	0	0	0	0
SeqVar152	0	0	0	0	0	0	0	0	0	0	0	0	0	0	0	0	0	0	0	0	0	0	0	0	0	0	0	0	0	0	0	0	0	0	0	0	0	0	0	0	0	0	0	0	0	0	0	0	0
SeqVar154	0	0	0	0	0.460166	0	0	0	0.224912	0	0	0	0	0	0	0	0	0	0	0	0	0	0	0	0	0	0	0	0	0	0	0	0	0	0	0	0	0	0	0	0	0	0	0	0	0	0	0	0
SeqVar155	0.644723	0	0	0	0	0	1.05917	0	0	0	0	0	0	0	0.749324	0	0.267015	0	0	0	0	0	0	0	0	0	0	0	0	0	0	0	0	0	0.555597	0	0.195128	0	0	0	0	0	0	0	0	0	0	0	0
SeqVar157	0	0	0	0	0.191036	0	0.822496	0	0	0.453562	0	0	0	0	0	0	0.204843	0	0	0	0.0955863	0	0	0	0	0	0	0	0	0	0	0	0	0	0	0	0	0	0	0	0	0	0	0	0	0	0	0	0
SeqVar158	0	0	0	0	0	0	0	0	0	0	0	0	0	0	0	0	0	0	0	0	0.121043	0	0	0	0	0	0	0	0	0	0	0	0	0	0	0	0	0	0	0	0	0	0	0	0	0	0	0	0
SeqVar159	0.385378	0	0	0	0	0.787016	0	0	0	0	0	0	0	0	0	0	0.342223	0	0	0	0	0	0	0	0	0	0	0	0	0	0	0	0.119788	0.520537	0	0	0.124676	0	0	0	0	0	0	0	0	0	0	0	0
SeqVar161	0.496272	0	0	0	0	0	0	0	0.212006	0	0	0	0	0	1.06975	0	0.273489	0	0	0	0	0	0	0	0	0	0	0	0	0	0	0	0.29136	0	0.86407	0	0.193481	0.409235	0	0	0	0	0	0	0	0	0	0	0
SeqVar162	0.324063	0	0	0	0	0.442572	0	0	0.191569	0.297881	0	0	0.502488	0.702585	0	0	0.255898	0	0	0.672449	0	0	0	0	0.301006	0	0	0	0	0	0	0	0	0	0.818059	0	0.404133	0	0	0	0	0	0	0	0	0	0	0	0
SeqVar163	0	0	0	0.433191	0.310734	0	0	0	0.181174	0.758323	0	0	0	0	0	0	0	0	0	0	0.17817	0	0.5718	0	0	0.416972	0	0	0.763314	0.345108	0	0	0	0	0	0	0	0	0	0	0	0	0	0	0	0	0	0	0
SeqVar164	0.443247	0	0.801964	0	0	0	0	0	0	0	0.574124	0	0.262961	0	0	0	0.195081	0	0	0.837766	0	0	0.658235	0	0.172522	0	0.420465	0	0	0	0.477223	0	0	0	0	0	0.191791	0	0.424263	0	0.577813	0.205005	0	0	0	0	0	0.320581	0
SeqVar165	0	0	0	0	0	0	0	0	0.175226	0	0	0	0.384352	0	0	0	0	0	0	0	0.203215	0	0	0.154677	0	0	0	0	0	0	0	0	0	0	0	0	0	0	0	0	0	0	0	0	0	0	0	0	0
SeqVar166	0.336795	0.926108	0	0	0	1.70833	0	1.76661	0.313803	0	0	0	0	1.08565	1.22984	0	0.306311	0.91396	0.918842	0	0.184423	0	0	0.188379	0.356011	0.354197	0.705118	0	0	0	0	0	0.233752	0	0	0.793204	0.219457	0.465808	0	1.53764	0.684259	0	0.471932	0	0.898166	0.47985	0.948648	0	0.623169
SeqVar167	0	0	0	0	0	0	0	0	0	0	0	0	0.210453	0	0	0.920786	0	0	0	0	0.0938317	0	0	0	0	0	0	0	0	0	0	0	0	0	0	0	0	0	0	0	0	0	0	0	0	0	0	0	0
SeqVar169	0	0	0	0	0	0	0	0	0	0	0	0	0.339219	0	0	0	0.247905	0	0	0	0	0	0	0	0	0	0	0	0	0	0	0	0	0	0	0	0	0	0	0	0	0	0	0	0	0.587694	0	0	0
SeqVar170	0	0	0	0	0	0	0	0	0.332725	0	0	0	0	0.770746	0	0	0.370705	1.17619	0	0	0.245582	0	0.609701	0	0.327169	0	0.434119	0	0	0.370093	0	0	0	0	0	0	0	0	0	0	0	0	0	0	0	0	0	0	0
SeqVar171	0	0	0	0	0	0	0	0	0	0	0	0	0	0	0	0	0	0	0	0	0	0	0	0	0	0	0	0	0	0	0	0	0	0	0	0	0	0	0	0	0	0	0	0	0	0	0	0	0
SeqVar172	0	0	0	0	0	0	0	0	0	0	0	0	0	0	0	0	0	0	0	0	0	0	0	0	0	0	0	0	0	0	0	0	0	0	0	0	0	0	0	0	0	0	0	0	0	0	0	0	0
SeqVar173	0	0	0	0	0	0	0	0	0	0	0	0	0	0	0	0	0	0	0	0	0	0	0	0	0	0	0	0	0	0	0	0	0	0	0	0	0	0	0	0	0	0	0	0	0	0	0	0	0
SeqVar174	0	0	0	0	0	0	0	0	0.186589	0	0	0	0.551401	0	0	0	0	0	0	0	0	0.46935	0	0	0	0	0	0	0	0	0	0	0.284905	0	0	0	0	0	0	0	0	0	0	0	0	0	0	0	0
SeqVar175	0	0	0	0	0.339715	0	0	0	0.256219	0	1.23628	0	0	0.418955	0	0	0	0	0	0	0.226707	0	0	0	0	0	0	0	0	0	0	0	0	0.53085	0	0	0	0	0	0	0	0	0	0.376584	0	0	0	0	0
SeqVar176	0	0	0	0	0.347907	0	0	0	0	0	0.811934	0	0	0	0	0	0	0	0	0	0	0	0	0	0	0	0	0	0	0	0	0	0	0	0	0	0	0	0	0	0	0	0	0	0	0	0	0	0
SeqVar177	0	0	0	0	0	0	0	0	0	0	0	0	0	0	0	0	0	0	0	0	0	0	0	0	0	0	0	0	0	0	0	0	0	0	0	0	0	0.350111	0	0	0.540679	0	0	0	0.51766	0	0	0.477875	0
SeqVar178	0	0	0	0	0	0	0	0	0	0	0	0	0	0	0	0	0	0	0	0	0	0	0	0	0	0	0	0	0	0	0	0	0	0	0	0	0	0	0	0	0	0	0	0	0	0	0	0	0
SeqVar179	0.309623	0	0	0	0	0	0.748948	0	0	0	0	0	0.27404	0	0	0	0.183585	0	0	0	0	0	0	0	0.320652	0	0	0	0	0	0	0.843019	0	0	0	0	0.255364	0	0	0	0	0	0	0	0	0	0	0	0
SeqVar180	0.492469	0	0	0	0.382071	0.972697	0	0	0.245564	0.551508	0	0	0.105226	0	0	0	0.170845	0	0.633822	0	0.0494155	0	0	0	0	0.149509	0	0.298511	0.635351	0.146256	0	0	0	0	0	0	0.207007	0	0	0	0	0	0	0	0.778876	0	0	0	0
SeqVar181	0	0	0	0	0.275626	0	0	0	0	0.612497	0	0	0	0	0	0	0	0	0	0	0	0	0	0	0	0.386152	0	0	0	0	0	0	0	0	0	0	0	0	0	0	0	0	0	0	0	0	0	0	0.623169
SeqVar182	0	0	0	0	0	0	0	0	0	0	0.965558	0	0.365774	0	0	0	0.235874	0	0	0	0	0	0	0	0	0	0	0	0	0	0	0	0	0	0	0	0	0	0	0	0	0	0	0	0	0	0	0	0
SeqVar183	0	0	0	0	0	0	0	0	0	0	0	0	0	0	0	1.31555	0	0	0	0	0	0	0	0.266408	0	0	0	0	0	0	0	0	0	0	0	0	0	0	0	0	0	0	0	0	0	0	0	0	0
SeqVar184	0	0	0	0	0	0	0	0	0	0	0	0	0	0	0	0	0	0	0	0	0	0	0	0	0	0	0	0	0	0	0	0	0	0	0	0	0	0	0	0	0	0	0	0	0	0	0	0	0
SeqVar185	0	0	0	0	0	1.06342	0	0	0	0	0	0	0	0	0	0	0	0	0	0	0	0	0	0	0	0	0	0	0	0	0	0	0	0	0	0	0	0	0	0	0	0	0	0	0	0	0	0	0
SeqVar186	0	0	0	0	0	0	0	0	0	0	0	0	0.379959	0	0	0	0.299676	0	0	0	0	0	0	0	0	0	0	0	0	0	0	0	0.282653	0	0	0	0	0	0	0	0	0	0	0	0	0	0	0	0
SeqVar187	0	0	0	0	0	0	0	0	0	0	0	0	0.225258	0	0	0	0.180042	0	0	0	0	0	0	0	0	0	0	0	0	0	0	0	0	0	0	0	0	0	0	0	0	0	0	0	0	0	0	0	0
SeqVar188	0	0	0	0	0	0	0	0	0.186589	0	0	0	0.406631	0	0	0	0	0	0	0	0.196886	0	0	0	0	0	0	0	0	0	0	0	0	0	0	0	0	0	0	0	0	0	0	0	0	0	0	0	0
SeqVar189	0	0	0	0	0	0	0	0	0	0	0	0	0	0	0	1.24104	0	0	0	0	0	0	0	0	0	0	0	0	0	0	0	0	0	0	0	0	0	0	0	0	0	0	0	0	0	0	0	0	0
SeqVar190	0	0	0	0	0	0.947411	0	0	0.224912	0	0	0	0	0.676993	0	0	0	0	0	0	0.142935	0	0	0	0	0	0	0	0	0	0	0	0.281506	0.373584	0	0	0	0	0	0	0	0	0	0	0	0	0	0	0
SeqVar191	0	0	0	0	0	0	0	0	0	0	0	0	0	0	0	0	0	0	0	0	0	0	0	0	0	0	0	0	0	0	0	0	0	0	0	0	0.124676	0	0	0	0	0	0	0	0	0	0	0	0
SeqVar192	0	0	0	0	0	0	0	0	0	0	0	0	0	0	0	0	0	0	0	0	0	0	0	0	0	0	0	0	0.925373	0	0	0	0	0	0	0	0	0	0	0	0	0	0	0.304225	0	0	0	0	0
SeqVar193	0	0	0	0	0	0	0	0	0	0	0	0	0	0	0	0	0	0	0	0	0	0	0	0	0	0	0	0	0	0	0	0	0	0	0	0	0	0	0	0	0	0	0	0	0	0	0	0	0
SeqVar194	0	0	0	0	0	0.546988	0	0	0	0	0	0	0	0	0	0	0	0	0.640324	0	0	0	0	0	0	0	0	0	0	0	0	0	0	0	0	0	0	0	0	0	0	0	0	0	0	0	0	0	0
SeqVar196	0	0	0	0	0	0	0	0	0	0	0	0	0	0	0	0	0	0	0	0	0.229962	0.690332	0.853995	0.57801	0.398266	0.432456	0.799088	0.595984	1.03954	0.773174	1.03605	0.993226	0.396055	0.661767	0.578455	1.12605	0.329524	0.701676	1.46262	1.22128	0.415221	0.489702	1.28686	0.457861	1.03734	0	1.03604	0.684215	0
SeqVar197	0	0	0	0	0	0	0	0	0	0	0	0	0	0	0	0	0	0	0	0	0.152624	0	0	0	0	0	0	0	0	0	0	0	0	0	0	0	0	0	0	0	0	0	0	0	0	0	0	0	0
SeqVar198	0	0	0	0	0	0	0	1.55997	0	0.42452	0	0	0	0	0	0	0.132945	0	0	0	0.19862	0	0	0.29257	0.247951	0.363651	0	0	0	0.517713	0	0	0.263742	0	0	0	0	0	0	0	0	0	0	0	0	0	0	0	0
SeqVar199	0	0	0	0	0	0	0	0	0	0	0	0	0	0	0	0	0	0	0	0	0	0	0	0	0	0	0	0	0	0	0	0	0	0	0	0	0	0	0	0	0	0	0	0	0	0	0	0	0
SeqVar200	0	0	0	0	0	0	0	0	0	0	0	0	0	0	0	0	0	0	0	0	0	0	0	0	0	0	0	0	0	0	0	0	0	0	0	0	0	0	0	0	0	0	0	0	0	0	0	0	0
SeqVar202	0	0	0	0	0.317882	0.958493	0	0	0	0	0	0	0	0	0	0	0.143663	0	0	0	0	0	0	0	0	0	0	0	0	0	0	0	0	0	0	0	0	0	0	0	0	0	0	0	0	0	0	0	0.579924
SeqVar203	0	0	0	0.800602	0	0	0	0	0	0	0	0	0	0	0	0	0	0	0	0	0	0	0	0	0	0	0	0	0	0	0	0	0	0	0	0	0	0	0	0	0	0	0	0	0	0	0	0	0
SeqVar205	0.471989	0	0	0	0	0	0	0	0	0	0	0	0	0	0	0	0.177558	0	0	0	0	0	0	0	0	0	0	0	0	0	0	0	0	0	0	0	0	0	0	0	0	0	0	0	0	0	0	0	0
SeqVar206	0	0	0	0	0	0	0	0	0	0	0	0	0	0	0	0	0	0	0	0	0.108217	0	0	0	0	0	0	0	0	0	0	0	0	0	0	0	0	0.376219	0	0	0	0	0	0	0	0	0	0	0
SeqVar207	0	0	0	0	0.419864	0	0	0	0	0	0	0	0.15735	0	1.09524	1.30354	0	0	0.879553	0	0	0	0	0	0	0	0	0	0	0	0	0	0.433806	0.464241	0	0.583237	0.296066	0.429588	1.61794	1.67197	0	0	0	0	0	0	0	0	0
SeqVar208	0	0	0	0	0.264352	0	0	0	0	0	0	0	0.29039	0.629312	0	1.10179	0.169403	0	0	0	0.128692	0	0	0	0	0	0	0	0	0	0	0	0	0	0	0	0.215945	0	0	0	0	0.452775	0	0	0	0	0	0	0.579924
SeqVar210	0	0	0	0	0	0	0	0	0	0	0	0	0	0	0	1.09728	0.197889	0	1.10536	0	0	0	0.337902	0	0	0	0	0	0	0	0	0	0	0	0	0	0	0	0	0	0	0	0	0	0	0	0	0.304364	0
SeqVar211	0	0	0	0	0	0	0	0	0	0	0	0	0	0	0	0	0	0	0	0	0	0	0	0	0	0	0	0	0	0	0	0	0	0	0	0	0	0	0	0	0	0	0	0	0	0	0	0	0
SeqVar213	0	0	0	0	0	0	0	0	0.191569	0	0	0	0	0	0	0	0	0	0	0	0.168752	0	0	0	0	0.394551	0	0	0	0.31309	0	0	0	0	0	0	0	0	0	0	0	0	0	0	0	0	0	0	0
SeqVar214	0	0	0	0	0	0	0	1.38337	0.230611	0	0	0	0	0	0	0	0.27031	0.713503	0	0	0	0.249614	0	0	0	0.204496	0	0	0	0	0	0	0	0	0	0	0	0	0	0	0	0	0	0	0	0	0	0	0
SeqVar216	0	0	0	0	0	0	0	0	0	0	0	0	0	0	0	0	0.182427	0	0	0	0	0	0	0	0	0	0	0	0	0	0	0	0	0	0	0	0	0	0	0	0	0	0	0	0	0	0	0	0
SeqVar218	0	0	0	0	0	0	0	0	0	0	0	0	0	0	0	0	0	0	0	0	0	0	0	0	0	0	0	0	0	0	0	0	0	0	0	0	0	0	0	0	0	0	0	0	0	0	0	0	0
SeqVar219	0	0	0	0	0	0	0	0	0	0	0	0	0	0	0	0	0.254618	0	0	0	0	0	0	0	0	0	0	0	0	0	0	0	0	0	0	0	0	0	0	0	0	0	0	0	0	1.20676	0	0	0
SeqVar220	0	0	0	0	0	0	0	0	0	0	0	0	0	0	0	0.804707	0	0	0	0	0	0	0	0	0	0	0	0	0	0	0	0	0	0	0	0	0	0	0	0	0	0	0	0	0	0	0	0	0
SeqVar221	0	0	0	0	0	0	0	0	0	0	0	0	0	0	0	0	0	0	0	0	0	0	0	0	0	0.312145	0	0	0	0	0	0	0	0	0	0.519938	0	0	0	0	0	0	0	0	0	0	0	0	0
SeqVar222	0.499989	0	0	0	0.333906	0	0	0	0	0	0	0	0	0	0.424051	0	0.203171	0	0	0	0	0	0	0	0	0	0	0	0	0	0	0	0	0	0	0	0	0	0	0	0	0	0	0	0	0	0	0	0
SeqVar224	0	0	0	0	0	0	0	0	0	0	0	0.655841	0.368866	0	1.09677	0	0	0	0	0	0.146382	0	0	0	0	0	0	0	0	0.428966	0	0	0.483991	0.604297	0.629696	0	0.543223	0.819836	0.77265	1.14374	0	0	0	0.217421	0	0	0	0	0
SeqVar225	0.407487	0	0	0	0	0	0	0	0	0	0	0	0	0	0	0	0.322094	0	0	0	0	0	0	0	0	0	0	0	0	0	0	0	0.263742	0	0	0	0	0	0	0	0	0	0	0	0	0	0	0	0
SeqVar226	0.336795	0	0	0	0.342511	0	0	1.03977	0	0	0	0	0	0	1.22548	0	0	0	0	0	0.0738935	0	0	0	0	0	0	0	0	0	0	0	0	0	0	0	0	0	0	0	0	0	0	0	0	0	0.516488	0	0
SeqVar227	0	0	0	0	0	0	0	0	0.298564	0	0	0	0	0	0	0	0	0	0	0	0.298755	0	0	0	0.398033	0.408992	0.345242	0	0.693156	0.565818	0	0	0	0	0	0	0	0	0	0	0	0	0	0	0	0	0	0	0
SeqVar228	0	0	0	0	0	0	0	0	0	0	0	0	0	0	0	0	0.202319	0	0	0	0	0	0	0	0	0	0	0	0	0	0	0	0	0	0	0	0	0	0	0	0	0	0	0	0	0	0	0	0
SeqVar229	0	1.54407	0	0	0.306967	0	0	0	0.270919	0.54855	0	0	0	0	0	0	0.344503	0	0	0	0	0	0	0	0	0.262481	0	0	0	0	0	0	0	0	0	0	0	0	0	0	0	0	0	0.300863	0	0	0	0	0
SeqVar230	0.414115	0	0	0	0	0	0	0	0.289285	0	0	0	0.210453	0.40909	0	0	0	0	0	0	0	0	0	0	0	0	0	0	0	0	0	0	0	0.410763	0	0	0	0.361239	0	0	0	0	0	0	0	0	0	0	0
SeqVar232	0	0	0	0	0	0	0	0	0	0	0	0	0.334407	0.551375	0	0	0	0	0	0	0	0	0	0	0.288315	0	0	0.438745	0	0	0	0	0.333389	0.668137	0.811452	0.567242	0	0.416354	0.754457	0	0	0	0	0	0	0	0	0	0
SeqVar233	0.358634	1.37852	0	0	0	0	0	0	0	0	0	0	0	0	0	0	0	0	0	0	0.170883	0	0	0.179162	0.248914	0	0	0	0	0.386958	0.348903	0	0	0	0	0	0	0	0.68385	0	0	0	0	0.386635	0	0	0	0	0
SeqVar234	0	0	0	0	0	0	0	0	0	0	0	0	0	0	0	0	0	0	0	0	0	0	0	0	0	0	0	0	0	0	0	0	0	0	0	0	0	0	0	0	0	0	0	0	0	0	0.360785	0.365383	1.02694
SeqVar237	0	1.22796	0	0	0	0	0	0	0	0.721933	0	0	0	0	0	0	0.192147	0	0	0	0	0.655304	0	0	0.302083	0	0	0	0	0	0.593541	0	0	0	0	0	0	0	0	0	0	0	0	0	0	0	0	0	0
SeqVar238	0	0	0	0	0	0	0	0	0	0	0	0	0	0	0	0	0	1.13074	0	0	0	0.37326	0	0	0	0	0	0	0	0	0	0	0.413509	0.746269	0.5036	0.590764	0.527561	0.734146	0	0	0	0	0	0	0	0.587694	0	0	0
SeqVar239	0	0	0	0	0.285665	0	0	0	0	0	0	0	0	0	0	0	0	0	0	0	0	0	0.655938	0	0	0.364943	0	0	0.510459	0	0	0	0	0	0	0	0	0	0	0	0	0	0	0	0	0	0	0	0
SeqVar240	0	0	0	0	0	0	0	0	0	0	0	0	0	0	0	0	0	0	0	0	0	0	0	0	0	0	0	0	0	0	0	0	0	0	0	0	0	0	0	0	0	0	0	0	0	0	0	0	0
SeqVar241	0	0	0	0	0	0	0	0	0.254194	0	0	1.24772	0.408443	0	0	0	0.350426	0.973225	0	0	0.244773	0	0	0	0.452199	0.415238	0.482026	0	0	0	0	0	0	0	0	0	0	0	0	0	0	0	0	0	0	0	0	0	0
SeqVar242	0	0	0	0	0	0	0	0	0	0	0	0	0	0	0	0	0.230846	0	0	0	0	0	0	0	0	0	0	0	0	0	0	0	0	0	0	0	0	0	0	0	0	0	0	0	0	0	0	0	0
SeqVar244	0	0	0	0	0	0	0	0	0	0	0	0	0	0	0	0	0	0.561891	0	0	0	0	0	0	0	0	0	0	0	0	0	0	0	0	0	0	0.166751	0	0	0	0	0	0	0	0	0	0	0	0
SeqVar245	0	0	0	0	0	0	0	0	0	0	0	0	0	0	0	0	0	0	0	0	0	0	0	0	0	0	0	0	0	0	0	0	0	0	0	0	0	0	0	0	0	0	0	0	0	0	0	0	0
SeqVar246	0	0	0	0	0.275626	0	0	0	0	0	0	1.84477	0	0	0	0	0	0	0	0	0	0	0	0	0	0	0	0	0	0	0	0	0.239576	0	0	0	0.178482	0	0	0	0	0	0	0	0	0.60338	0	0	0
SeqVar247	0	0	0	0	0	0	0	0	0	0	0	0	0	0	0	0	0	0	0	0	0	0	0	0	0	0	0	0	0	0	0	0	0	0	0	0	0	0	0	0	0	0	0	0	0	0	0	0.79199	1.86516
SeqVar248	0	0	0	0	0	0	0	0	0	0	0	0	0	0	0	0	0	0	0	0	0	0	0	0	0	0	0	0	0	0	0	0	0	0	0	0	0	0	0	0	0	0.416272	0	0	0	0	0	0	0
SeqVar249	0	0	0	0	0	0	0	0	0	0	0	0	0	0	0	0	0	0	0	0	0	0	0	0	0	0.314178	0	0	0	0	0	0	0	0	0	0	0	0	0	0	0	0	0	0	0	0	0	0	0
SeqVar250	0	0	0	0	0	0	0	0	0	0	0	0	0.227893	0	0	0	0.265511	0	0	0	0	0	0	0	0	0	0	0	0	0	0.444106	0	0	0	0	0	0	0	0	0	0	0	0	0	0	0	0	0	0
SeqVar251	0	0	0	0	0	0	0	0	0	0	0	0	0	0	0	0	0.234784	0	0	1.1691	0	0	0	0	0	0	0	0	0	0	0	0	0	0	0	0	0	0	0	0	0	0	0	0	0	0	0	0	0
SeqVar253	0	0	0	0	0	0	0	0	0.221893	0	0	0	0.105226	0.273575	0	0	0.073	0	0	0	0.200496	0.54664	0	0.24004	0.270011	0.363651	0	0	0	0	0	0	0	0	0	0	0.213504	0	0	0	0	0	0	0	0	0	0	0	0
SeqVar254	0	0	0	0	0	0.751949	0	0	0	0	0	0	0	0	0	0	0.25716	0	0	0	0	0	0	0	0	0	0	0	0	0	0	0	0	0	0	0	0	0	0	0	0	0	0	0	0	0.531041	0	0	0
SeqVar255	0.556022	0	0	0	0	0	0	0	0	0	0	0	0	0.595829	0	0	0.271026	0	0.914477	0	0.158559	0	0.606805	0	0.29544	0.149509	0	0	0	0	0	0.620064	0	0	0	0	0	0	0	0	0	0	0	0	0	0	0	0	0
SeqVar256	0	0	0	0	0	0	0	0	0	0	0	0	0	0	0	0	0	0	0	0	0	0	0	0	0	0	0	0	0	0	0	0	0	0	0	0	0	0	0	0	0	0	0	0	0	0	0	0	0
SeqVar257	0	0	0	0	0	0	0	0	0.249991	0	0	0	0	0	0	0	0	0	0	0	0.256947	0	0	0	0	0	0	0	0	0	0	0	0	0	0	0	0	0	0	0	0	0.34635	0	0.416758	0	0	0	0	0
SeqVar258	0	0	0	0	0	0	0	0	0	0	0	0	0	0	0	0	0	0	0	0	0	0	0	0	0	0	0	0	0	0	0	0	0	0	0	0	0	0	0	0	0	0	0	0	0	0	0	0	0
SeqVar259	0	0	0	0	0	0	0	0	0.258198	0	0	0	0.394222	0	0	0	0	1.04141	0	0	0	0	0	0	0	0	0	0	0	0	0	0	0	0	0	0	0	0	0	0	0	0	0	0	0	0	0	0	0
SeqVar260	0	0	0.967096	0	0.285665	0	0	0	0	0	0	0	0	0	0	0	0	0	0	0	0	0	0	0	0	0	0	0	0	0	0	0	0	0	0	0	0	0	0	0	0	0	0	0	0	0	0	0	0
SeqVar261	0	0	1.14559	0	0.528704	0	0	0	0	0	0	0	0.479451	0	0	0	0	0	0	0	0	0	0	0	0	0	0	0	0	0	0	0	0	0	0	0	0	0	0	0	0	0	0	0.373047	0	0	0	0	0
SeqVar262	0.368206	0	0	0	0.236107	0	0	0	0	0	0	0	0	0	0	0	0.176276	1.17619	0	1.17055	0	0	0	0	0	0	0	0	0	0	0	0	0	0	0	0	0	0	0	0	0	0	0	0	0	0	0	0.449786	0
SeqVar265	0	0	1.52994	0	0	0	0	2.49712	0	0	0	0	0	0	0	0	0	0	0	0	0	0	0	0	0	0	0	0	0	0	0	0	0	0	0	0	0	0	0	0	0	0.219886	0	0	0	0	0	0	0
SeqVar266	0	0	0	0	0	0	0	0	0	0	0	0	0	0	0	0	0	0	0	0	0	0	0	0	0	0	0	0	0	0	0	0	0	0	0	0	0	0	0	0	0	0	0	0	0	0	0	0	0
SeqVar267	0	0	0	0	0	0	0	0	0	0	0	0	0.31761	0.911996	0	0	0	0	0	0	0	0	0	0	0	0	0	0	0	0	0	0	0.354265	0	0	0	0.272437	0	1.03193	0	0	0	0	0	0	0	0	0	0
SeqVar268	0	0	0	0	0	0	0	0	0	0	0	0	0	0	0	0	0	0	0	0	0	0	0	0	0	0	0	0	0	0	0	0	0	0	0	0	0	0	0	0	0	0	0	0	0	0	0	0	0.874327
SeqVar270	0	0	0	0	0	0	0	0	0	0	0	0	0	0	0	0	0	0	0	0	0	0	0	0	0	0	0	0.427904	0	0	0	0	0.361562	0	0	0	0.268779	0	0	0	0	0	0	0	0	0	0	0	0
SeqVar271	0	0	0	0	0	0	0	0	0	0	0	0	0	0	0	0	0.146	0	0	0	0	0	0	0	0	0	0	0	0	0	0	0	0	0	0	0	0	0	0	0	0	0	0	0	0	0	0	0.444243	0
SeqVar272	0	0	0	0	0	0	0	0	0	0	0	0	0	0	0	0	0.122771	0	0	0	0	0	0	0	0	0	0	0	0	0	0	0	0	0	0	0	0	0	0	0	0	0	0	0.365657	0	0	0	0	0
SeqVar273	0	0	0	0	0	0	0	0	0	0	0	0	0	0.732872	0	0	0	0	0	0	0	0	0	0	0	0	0	0	0	0	0	0	0	0	0	0	0	0	0	0	0	0	0	0	0	0	0	0	0
SeqVar274	0	0	0	0	0	0	0	0	0	0	0.950104	0	0.199807	0	0.677091	0	0	0	0	1.02117	0	0	0	0	0	0	0	0	0	0	0	0	0	0	0	0	0	0	0	0	0	0	0	0	0	0	0	0	0
SeqVar275	0	0	0	0	0	0	0	0	0.152349	0	0	0	0	0	0	0	0	0	0	0	0.132698	0	0	0	0	0	0	0	0	0	0	0	0	0	0	0	0	0	0	0	0	0	0	0.282082	0	0	0	0.210954	0
SeqVar276	0	0	0	0	0	0	0	0	0	0	0	0	0	0	0	0	0	0	0	0	0	0	0	0	0	0	0	0	0	0	0	0	0	0	0	0	0	0	0.793723	0	0	0	0	0	0	0	0	0	0
SeqVar277	0	1.15919	0	0	0	0	0	0	0	0	0	0	0.210453	0	0	0	0	0	0	0	0	0	0	0	0	0	0	0	0	0	0	0	0	0	0	0	0	0	0	0	0	0	0	0.225963	0	0	0	0	0
SeqVar278	0.358634	0	0	0	0	0	0	0	0	0	0	0	0	0	0	0	0	0	0	0	0	0	0	0	0	0	0	0	0	0.463655	0	0	0.163844	0	0	0	0	0	0	0	0	0	0	0	0	0	0	0	0
SeqVar279	0	0	0	0	0	0	1.02771	0	0	0	0	0	0.358015	0.374191	0	0	0.247905	0	0	1.17488	0	0	0	0.161891	0	0	0	0	0	0.309294	0	0	0	0.665611	0	0	0.161277	0	0	0	0	0	0	0.34716	0	0.995173	0.631728	0	0
SeqVar280	0	0	0	0	0	0	0	0	0	0	0	0	0	0	0	0	0	0	0	0	0	0	0	0	0	0	0	0	0	0	0	0	0	0	0	0	0	0	0	0	0	0	0	0	0	0	0	0	0
SeqVar281	0	0	0	0	0	0	0	0.915112	0.243258	0	0	0	0	0	0	0	0.135868	0	0	0	0.19881	0	0	0	0	0	0	0	0	0	0	0	0	0	0	0	0.13049	0	0	0	0	0	0	0	0	0	0	0	0
SeqVar282	0	0	0	0	0	0	0	0	0	0	0	0	0	0	0	0	0	0	0	0	0	0	0	0	0	0	0	0	0	0	0	0	0	0.592047	0.810335	0.894239	0	0	0	0	0	0	0	0.355738	0	0	0	0	0
SeqVar283	0	0	0	0	0	0	0	0	0	0	0	0	0	0	0	0	0	0	0	0	0	0	0	0	0	0	0	0	0	0	0	0	0	0	0	0	0	0	0	0	0	0	0	0	0	0	0	0	0
SeqVar284	0	0	0	0	0	0	0	0	0	0	0	0	0	0	0	0	0	0	0	0	0	0	0	0	0.229533	0	0	0	0	0	0	0	0	0	0	0	0	0	0	0	0	0	0	0	0	0	0	0	0
SeqVar285	0.336795	0	0	0	0	0	0	0	0.294694	0.62496	1.50325	0	0	0	0	0	0	0	0	0	0	0	0	0	0	0	0	0	0	0	0	0	0	0	0	0	0	0	0	0	0	0	0	0	0	0	0	0	0
SeqVar286	0	0	0	0	0	0	0.822496	0	0.279015	0	0	0	0	0	0	0	0	0	0	0	0.230451	0	0	0	0.305764	0.427746	0	0	0	0.512695	0	0	0	0	0	0	0	0	0	0	0	0	0	0.421811	0	0	0	0	0
SeqVar287	0	0	0	0	0	0	0	0	0	0	0	0	0	0	0	0	0.231421	0	0	0	0	0	0	0	0	0	0	0	0	0	0	0	0	0	0	0	0	0	0	0	0	0	0	0	0	0	0	0	0
SeqVar288	0	0	0	0	0.427169	0	0	0	0	0.54094	0	0	0	0	0	0	0	0	0	0	0	0.37326	0	0	0	0.39353	0	0	0	0	0	0	0	0	0	0	0	0	0	0	0	0	0	0	0	0	0	0	0
SeqVar289	0.492469	0	0	0	0	0	0.411248	0	0	0	1.03348	0	0.27404	0.759811	0.29985	0.847204	0.172252	0	0	0	0	0	0	0	0	0.258957	0	0	0	0	0	0	0.198234	0	0	0	0.223893	0	0	0	0	0	0	0	0	0	0	0	0
SeqVar290	0	0	0	0	0	0	0	0	0	0	0	0	0	0	0	0	0	0	0	0	0	0	0	0	0	0	0	0	0	0	0	0	0	0	0	0	0	0	0	0	0	0	0	0	0	0	0	0	0
SeqVar291	0	0	0	0	0	0	0	0	0	0	0	0	0	0	0	0	0.253317	0	0	0	0.161469	0	0	0	0	0	0	0	0	0	0	0	0	0	0	0	0	0	0	0	0	0	0	0.316668	0	0	0	0	0
SeqVar292	0.550597	0	0	0	0	0.823718	0	0	0	0	0	0	0	0	0	0	0	0	0	0	0.186064	0	0	0	0	0	0	0	0	0	0	0	0	0	0	0	0	0	0	0	0	0	0	0	0	0	0	0	0
SeqVar293	0	0	0	0	0	0	0	0	0	0	0	0	0.222527	0	0	0	0	0	0.998803	0	0	0	0	0	0	0	0	0	0	0	0	0	0	0.605987	0	0	0.283671	0	0	0	0	0	0	0	0	0	0	0	0
SeqVar295	0	0	0	0	0	0	0	0	0	0	1.4572	0	0	0	0	0	0	0	0	0	0	0	0	0	0	0	0	0	0	0	0	0	0	0	0	0	0	0	0	0	0	0	0	0	0	0	0	0	0
SeqVar296	0	0	0	0	0	0	0	0	0	0	0	0	0	0	0	0	0	0	0	0	0	0	0	0	0	0	0	0	0	0	0	0	0	0	0	0	0	0	0	0	0	0	0	0	0	0	0	0	0
SeqVar297	0	0	0	0	0	0	0	0	0	0.537804	0	0	0.337638	0	0	0	0.132945	0	0	0	0	0	0	0	0	0.301327	0	0	0	0	0	0	0	0	0	0	0.174071	0	0	0	0	0	0	0	0	0	0	0	0
SeqVar298	0	0	0.677115	0	0	0	0	0	0	0	0	0	0.381624	0	0	0	0.204843	0	0	0	0	0	0.444704	0	0	0	0	0	0	0	0.741274	0	0	0	0	0	0.15518	0	0	0	0	0	0	0	0	0	0	0.260725	0
SeqVar299	0.309623	0	0	0	0.358001	0.773558	0	0	0	0	0	0	0	0	0	0	0	0	0	0	0	0	0	0	0	0	0.454365	0	0	0	0	0	0	0.51238	0	0	0	0	0	0	0	0	0	0	0	0	0	0	0
SeqVar300	0	0	0	0	0	0	0	0	0	0	0	0	0	0	0	0	0	0	0	0	0	0	0	0	0	0	0	0	0	0	0	0	0	0	0	0.711162	0	0	0	0	0	0	0	0.380023	0.448307	0	0	0	0
SeqVar301	0.400519	0	0	0	0.236107	0	0	0	0	0	0	0	0	0	0	0	0	0	0	0	0	0	0	0.331903	0	0	0	0	0	0	0	0	0	0	0	0	0	0	0	0	0	0	0	0	0	0	0	0	0
SeqVar302	0	0	0	0	0	0	0	0	0	0	0	0	0	0	0	0	0	0	0	0	0.153042	0	0	0	0	0	0	0	0	0	0	0	0	0	0	0	0	0	0	0	0	0	0	0	0	0	0	0	0
SeqVar303	0	0	0	0	0	0	0.946005	0	0	0	0	0	0.435353	0	0	1.00159	0	0	0	0.9719	0	0	0	0	0	0.238724	0	0	0	0	0	0	0.233752	0.503814	0.74018	0	0	0	0.609161	0	0	0	0	0	0	0	0	0	0
SeqVar304	0	0	0	0	0	0	0	0	0	0	0	0	0	0	0	0.935763	0	0	0	0	0	0	0	0	0	0	0	0	0	0	0	0	0	0	0	0	0	0	0	0	0	0	0	0	0	0	0	0	0
SeqVar305	0	0	0	0	0.303056	0	0	0	0	0	0	0	0	0	0	0	0	0	0	0	0	0	0	0.281692	0	0	0	0	0	0	0	0	0	0	0	0	0	0	0	0	0	0	0	0	0	0	0	0	0.554084
SeqVar306	0	0	0	0	0	0	0	0	0	0	0	0	0	0	0	0	0	0	0	0	0	0	0	0	0	0	0	0	0	0	0	0	0	0	0	0	0	0	0	0	0	0	0	0	0	0	0	0	0
SeqVar307	0	0	0	0	0	0	0	0	0	0	0	0	0.363243	0	0	1.19287	0.347248	0	0	0	0	0	0	0	0	0.196765	0	0	0	0	0	0	0.282653	0	0	0	0.286795	0	0	1.38227	0	0	0	0	0	0	0	0	0
SeqVar308	0	0	0	0	0.380066	0	0	0	0	0.54094	0	0	0	0	0	0	0	0	0	0	0	0	0	0	0	0.238724	0	0	0	0	0	0	0	0.358303	0	0	0	0	0	0	0	0	0	0	0	0	0	0	0
SeqVar309	0	0	0	0	0	0	0	0	0.212006	0	0	0	0	0	0	0	0	0	0	0	0	0	0	0	0	0	0	0	0	0	0	0	0	0	0	0	0	0	0	0	0	0	0	0	0	0	0	0	0.874327
SeqVar310	0	0	0	0	0	0	0	0	0	0	0	0	0	0	0	1.23473	0	0	0	0	0.173795	0	0	0	0	0	0	0	0	0	0	0	0	0	0	0	0	0	0	0	0	0	0	0	0	0	0	0	0
SeqVar311	0	0	1.09369	0	0	0	0	0	0.292027	0	0	0	0.615682	1.01436	0.789248	0	0.414454	0	0.927391	0	0.228101	0	0	0.233576	0	0.47916	0	0	0	0	0	0	0	0	1.45202	0	0.34583	0	0	0	0	0	0	0	0	0	0	0	0
SeqVar312	0.484587	0.827157	0	0	0	0	0.705613	1.42555	0.256219	0	0.482779	0	0	0	0	0.53814	0	0	0	0	0	0	0	0	0	0	0	0	0	0	0	0	0.179125	0	0	0	0.0991509	0	0.813239	0	0	0	0	0	0	0	0	0	0
SeqVar313	0.407487	0	0	0	0.511346	0	0	0	0	0	0	0	0	0	1.31152	0	0	0	0	0	0	0	0	0	0	0	0	0	0	0	0	0	0.302188	0	0	0	0.218305	0	0	0	0	0	0	0	0	0	0	0	0
SeqVar314	0.272503	0	0	0	0	0	0	0	0	0	0	0	0.327647	0	0	0	0	0	0	0.84556	0	0	0	0	0	0	0	0	0	0	0	0	0	0	0	0	0	0	0	0	0	0	0	0	0	0.734846	0	0	0.867189
SeqVar316	0	0	0	0	0	0	0	0	0	0	0	0	0	0	0	0	0.169403	0	0	0	0	0	0	0	0	0	0	0	0	0	0	0	0	0	0	0	0	0	0	0	0	0	0	0	0	0	0	0	0
SeqVar317	0	0	0	0	0	0	0	0	0	0	0	0	0	0	0	0	0	0	0	0	0	0	0	0	0	0	0	0	0	0	0	0	0	0	0	0	0	0	0	0	0	0	0	0	0	0	0	0	0
SeqVar318	0	0	0	0	0	0	0	0	0	0	0	0	0.232904	0	0	0	0	0	0	0	0	0	0	0.342357	0	0	0	0	0.510459	0	0	0	0	0	0	0	0	0	0	0	0	0	0	0	0	0	0	0	0
SeqVar319	0	0	0	0	0	0	0	0	0	0	0	0	0	0	0	0	0	0	0	0	0	0	0	0	0	0.255283	0	0	0	0	0	0	0	0	0	0	0.220591	0	0	0	0	0	0	0	0	0	0	0	0
SeqVar320	0	0	0	0	0	0	0	0	0	0	0	0	0	0	0	0	0	0	0	0	0	0	0	0	0	0	0	0	0	0	0	0	0	0	0	0	0	0	0	0	0	0	0	0	0	0	0	0	0
SeqVar321	0	0	0.997494	0	0.294745	0.954842	0	0.962192	0.302289	0	1.00795	0	0	0	0	0	0	0	0.44818	0	0.167813	0	0	0	0	0	0	0	0	0	0	0	0	0.53085	0	0	0.171734	0	0	0	0	0	0	0	0	0	0	0	0
SeqVar323	0	0	0	0	0	0	0	0	0.191569	0	0	0	0	0	0	0	0	0	0.532979	0	0	0	0	0	0	0	0	0	0	0	0	0	0.245004	0	0	0	0.273624	0	0	0	0	0	0	0	0	0	0	0	0
SeqVar324	0	0	0	0	0	0	0.957071	0	0	0	0	0	0.447809	0	1.05457	0	0.181246	0	0	0	0	0	0	0	0	0	0	0	0	0	0	0	0.332692	0	0	0	0.193481	0	0	0	0	0	0	0	0	0	0	0	0
SeqVar325	0	0	0	0	0	0	0	0	0	0	0	0	0	0	0	0	0	0	0	0	0	0	0	0	0	0	0	0	0	0	0	0	0	0	0	0	0	0	0	0	0	0	0	0	0	0	0	0	0
SeqVar326	0	0	0	0	0	0	0	0	0	0	0	0	0	0	0	0	0	0	0	0	0	0	0	0	0	0	0	0	0	0	0	0	0	0	0	0	0	0	0	0	0	0	0	0	0	0	0	0	0
SeqVar327	0	0	0	0	0	0	0	0	0.152349	0	0	0	0	0	0	0	0	0	0	0	0	0	0	0	0	0	0	0	0	0	0	0	0	0	0	0	0	0	0	0	0	0	0	0	0	0	0	0	0
SeqVar328	0	0	0	0	0	0	0	0	0	0	0	0	0	0	0	0	0	0	0	0	0	0	0	0	0	0	0	0	0	0	0	0	0	0	0	0	0	0	0	0	0	0	0	0	0	0	0	0	0
SeqVar329	0	0	0	0	0.413733	0	0	0	0	0	0	0	0	0	0	0	0	0	0	0	0	0	0	0	0	0	0	0	0	0	0	0	0	0	0	0	0	0	0	0	0	0	0	0	0	0	0	0	0
SeqVar330	0	0	0	0	0	0.9398	0	0	0	0	0	0	0.353245	0	0	0	0.358399	0	0	1.0564	0.132055	0	0	0.256821	0.282603	0.196765	0	0	0	0.388917	0	0	0	0	0	0	0.229091	0	0	0	0	0	0	0.427882	0	0.78739	0	0	0
SeqVar332	0	0	0	0	0	0	0	0	0	0	0	0	0	0	1.40787	0	0.229095	0	0	0	0	0	0	0	0	0	0	0	0	0	0	0	0.163844	0.51238	0	0	0.169298	0	0	0	0	0	0	0	0	0	0	0	0
SeqVar333	0	0	0	0	0	0	0	0	0	0	0	0	0	0	0	0	0	0	0	0	0	0	0	0	0	0	0	0	0	0	0	0	0	0	0	0	0	0	0	0	0	0	0	0	0	0	0	0	0
SeqVar334	0	0	0	0	0	0	0	0	0	0	0	0	0	0	0	0	0	0	0	0	0	0	0	0	0	0	0	0	0	0	0	0	0	0	0	0	0	0	0	0	0	0	0	0	0	0	0	0	0
SeqVar335	0	0	0	0	0	0.751949	0	0	0	0	0	0	0	0	0	0	0	0	0	0	0	0	0	0	0	0	0	0	0	0	0	0	0	0	0	0	0	0	0	0	0	0	0	0.31956	0	0	0	0.375136	0
SeqVar336	0	0	0	0	0	0	0	0	0	0	0	0	0	0	0	0	0	0	0	0	0	0	0	0	0	0	0	0.709984	0	0.355739	0.67937	0	0	0.564976	0	0	0.222808	0	0.749697	0	0	0.183866	0	0	0	0	0	0	0
SeqVar337	0	0	0	0	0	0	0	0	0	0	0	0	0	0	0	0	0	0	0	0	0	0	0	0	0	0	0	0	0	0	0	0	0	0	0	0	0	0	0	0	0	0	0	0	0	0	0	0	0
SeqVar338	0	0	0	0	0	0	0	0	0	0	0	0	0	0	0	0	0	0	0	0	0	0	0	0	0	0	0	0	0	0	0	0	0	0	0	0	0	0	0	0	0	0	0	0	0	0	0	0.599752	1.3684
SeqVar339	0	0	0	0	0	0	0	0	0	0	0	0	0	0	0	0	0	0	0	0	0	0	0	0	0	0	0	0	0	0	0	0	0	0	0	0	0	0	0	0	0	0	0	0	0	0	0	0	0
SeqVar340	0	0	0	0	0	0	0	0	0	0	0	0	0	0	0	0	0	0	0	0	0	0	0	0	0	0	0	0	0	0	0	0	0	0	0	0	0.254636	0	0	0	0	0	0	0	0	0	0	0	0
SeqVar341	0	0	0	0	0	0	0	0	0.507874	0	0	0	0	0	0	0	0	0	0	0	0.510812	0.811125	1.12208	0.561616	0.699292	0.883423	0.991041	0.680459	1.40382	0.88834	0.758831	0.792372	0	0	0	0	0	0	0	0	0	0	0	0	0	0	0	0	0
SeqVar342	0	0	0	0	0	0	0	0	0	0	0	0	0	0	0	0	0	0	0	0	0	0	0	0	0	0	0	0	0	0	0	0	0.245004	0	0.7431	0	0.244538	0	0	0	0	0	0	0	0	0	0	0	0
SeqVar343	0	0	0	0	0.382071	0	0	0	0	0	0	0	0	0	0	0	0	0	0	0	0	0	0	0	0.206853	0	0.551255	0	0	0	0	0	0	0	0	0	0	0	0	0	0	0	0	0	0	0	0	0	0
SeqVar344	0	0	0	0	0	0	0	0	0	0	0	0	0	0	0	0	0	0	0	0	0.141378	0	0	0	0	0	0	0	0	0	0	0	0.194844	0	0	0	0	0	0	0	0	0	0	0	0	0	0	0	0
SeqVar345	0	0	0.707738	0	0	0	0	0	0	0	0	0	0	0	0	0	0	0	0	0	0	0	0	0	0	0	0	0	0	0	0	0	0	0	0	0	0	0	0	0	0	0	0	0	0	0	0	0	0
SeqVar347	0	0	0	0	0	0	0	0	0	0	0	0	0	0	0	0	0.240087	0	0	0	0	0	0	0	0	0	0	0	0	0	0	0	0	0	0	0	0	0	0	0	0	0	0	0	0	0	0	0	0
SeqVar348	0	0	0	0	0	0.773558	0	0	0	0	0	0	0.440463	0	0	0	0.454606	0	0	0	0	0	0	0	0	0	0	0	0	0	0	0	0	0	0	0	0	0	0	0	0	0	0	0	0	0	0	0	0
SeqVar349	0	0	0	0	0	0	0	0	0	0	0	0	0	0	0	0	0.206475	0	0	0	0.140311	0	0	0	0	0	0	0	0.912244	0	0	0	0.277979	0	0	0	0	0	0.634421	0	0	0	0	0	0	0	0	0	0
SeqVar350	0	0	0	0	0	0	0	0	0	0	0	0	0	0	0	0	0	0	0	0	0	0	0	0	0	0	0	0	0	0	0	0	0	0	0	0	0	0	0	0	0	0	0	0	0	0	0	0	0
SeqVar351	0	1.0886	0	0	0.327776	0	0	0	0	0	0	0	0	0	0	0	0.177558	0	0	0	0	0	0	0	0	0	0	0	0	0	0	0	0	0	0	0	0	0	0	0	0	0	0	0	0	0.617929	0	0	0
SeqVar352	0	0.880793	0	0	0	0	0	0	0.175226	0.461274	0	0	0	0	0	0	0	0	0	0	0	0	0	0.313151	0	0.278268	0	0	0	0	0	0	0.347718	0	0.525451	0	0.304111	0.673984	0.533482	0	0	0	0	0	0	0	0	0	0
SeqVar353	0	0	0	0	0	0	0	0	0	0	0	0	0	0.60865	0	0	0	0	0	0	0	0	0	0	0	0	0	0	0	0	0	0	0	0	0	0	0	0	0	0	0	0	0	0	0	0	0	0	0
SeqVar354	0	0	0	0	0	0	0	0	0	0	0	0	0	0.690145	0	0	0.247438	0	0	0	0	0	0	0	0	0	0	0	0	0	0	0	0	0	0	0	0	0	0	0	0	0	0	0	0	0	0	0	0
SeqVar355	0	0	0	0	0	0	0	0	0	0	0	0	0	0	0	0	0.342754	0	0	0	0	0	0	0	0	0	0	0	0	0	0	0	0	0	0	0	0	0	0	0	0	0	0	0	0	0	0	0	0
SeqVar356	0	0	0	0	0	0	0	0	0	0	0	0	0	0	0	0	0.226696	0	0	0	0	0	0	0	0	0	0	0	0	0	0	0	0	0	0	0	0	0	0	0	0	0	0	0	0	0	0	0	0
SeqVar357	0	0	0	0	0	0	0	0	0	0	0	0	0	0	0	0	0	0	0	0	0	0	0	0	0	0	0	0	0	0	0	0	0	0	0	0	0	0	0	0	0	0	0	0	0	0	0	0	0
SeqVar358	0	0	0	0	0	0	0	0	0	0	0	0	0	0	0	0	0.114251	0	0	0	0	0	0	0	0	0	0	0	0	0	0	0	0	0	0	0	0	0	0	0	0	0	0	0	0	0	0	0	0
SeqVar360	0	0	0	0	0	0	0	0	0	0	0	0	0.460565	0	0	0	0.317758	0	0	0	0	0	0	0	0	0	0	0	0	0	0	0	0	0	0	0	0	0	0	0	0	0.309662	0	0	0	0	0	0	1.00446
SeqVar361	0	0	0	0	0	0	0	0	0	0	0	0	0	0	0	0	0	0	0	0	0	0	0	0	0	0	0	0	0	0	0	0	0	0	0	0	0	0	0	0	0	0	0	0	0	0	0	0	0
SeqVar362	0	0	0	0	0	0	0	0	0	0	0	0	0	0	0	0	0	0	0	0	0	0	0	0	0	0	0	0	0	0	0	0	0	0	0	0	0	0	0	0	0	0	0	0	0	0	0	0	0
SeqVar363	0	0	0	1.17248	0	0	0	0	0.256219	0.545545	1.09016	1.00436	0.283918	0.748382	0.899549	0.761045	0	0.983863	0	0	0.235061	0.363557	0.515097	0.269385	0	0	0.336267	0.204955	0.534264	0	0.273031	0.541896	0	0.32002	0.712198	0.575406	0	0.278433	0	0	0	0.371335	0	0	0	0	0.360785	0.387059	0.440647
SeqVar364	0.400519	0	0	0	0	0	0	0	0	0.743207	0	0	0	0	0	0	0	0	0	0	0	0	0	0	0	0	0	0	0	0.378807	0	0	0	0	0	0	0	0	0	0	0	0	0	0	0	0	0	0	0
SeqVar365	0	0	0	0	0	0	0	0	0	0	0	0	0	0	0	0	0	0	0	0	0	0	0	0	0	0	0	0	0	0	0	0	0	0	0	0	0	0	0	0	0	0	0	0	0	0	0	0	0
SeqVar366	0	0	0	0	0.236107	0	0	1.43223	0	0	0	0	0	0	0	0	0.114251	0	0	0	0	0	0	0	0	0	0	0	0	0	0	0	0	0	0	0	0	0	0	0	0	0	0	0	0	0	0	0	0
SeqVar367	0	0	0	0	0	1.00572	0	0	0	0	0	0	0	0	0	0	0	0	0	1.14665	0	0	0	0.324621	0	0.38061	0	0.500282	0.482762	0.342291	0.551664	0.592436	0	0.66939	0.601638	0	0	0.45819	0	0.927971	0	0.313526	0.725055	0.410173	0.803777	0	0.911828	0.492329	0.67481
SeqVar368	0	0	0	0	0	0	0	0	0	0	0	0	0	0	0	0	0	0	0	0	0	0	0	0	0	0	0	0	0	0	0	0	0	0	0	0	0	0	0	0	0	0	0	0.483718	0	0.717543	0	0	0
SeqVar369	0	0	0	0	0	0	0	0	0	0	0	0	0	0	0	0	0	0	0	0	0	0	0	0	0	0	0	0	0	0	0	0	0	0	0	0	0	0	0	0	0	0	0	0	0	0	0	0	0
SeqVar370	0	0	0	0.968645	0	1.08407	0	0	0	0	0	0	0.327647	0	0.820258	0.810395	0	0	0.78336	0	0	0.454587	0	0	0	0	0	0	0	0	0	0	0	0	0.796557	0	0	0.289373	0	0	0	0.323568	0.875738	0	0.79942	0	0	0.285041	0
SeqVar371	0	0	0	0	0	0	0	0	0	0	0	0	0	0	1.0597	0	0.217635	0	0	0	0	0	0	0	0	0.307954	0	0	0	0	0	0	0	0	0	0	0.15184	0	0	0	0	0	0	0	0	0.78739	0	0	0
SeqVar372	0.407487	1.5663	0	0	0	0	0	0	0	0	0	0	0	0	0	0	0	0	0	0	0	0	0	0	0	0	0	0	0	0	0	0	0	0	0	0	0	0	0	0	0	0	0	0	0	0	0	0	0
SeqVar373	0	0	0	0	0	0	0	0	0	0	0	0	0	0	0	0	0	0	0	0	0	0	0	0	0	0	0	0	0	0	0	0	0	0	0	0	0	0	0	0	0	0	0	0	0	0	0	0	0
SeqVar374	0	0	0	0	0	0	0	0	0	0	0	0	0	0	0	0	0	0	0	0	0	0	0	0	0	0	0	0	0	0	0	0	0	0	0	0	0	0	0	0	0	0	0	0	0	0	0	0	0
SeqVar375	0	0	0	0	0	0	0	0	0	0	0	0	0	0	0	0	0	0	0	0	0	0	0	0	0	0	0	0	0	0	0	0	0	0	0	0	0	0	0	0	0	0	0	0	0	0	0	0	0
SeqVar376	0	0	0	0	0	0	0	0	0	0	0	0	0	0	0	0	0	0	0	0	0.0698841	0.390667	0	0.345869	0.205164	0.283892	0.602899	0.406669	0	0	0.508168	0.498177	0	0.399498	0.37155	0.332211	0.202795	0.409235	0	0.643174	0.36919	0.350344	0.60575	0	0	0	0.75522	0	0.67481
SeqVar377	0	0	0.97267	0	0.387906	0	0	0	0.282065	0	0	0.655841	0.164688	0	0	0	0	0	0	0	0	0	0	0	0	0	0	0	0	0	0	0	0.270493	0	0	0	0.208356	0	0.729687	0	0	0	0	0.494846	0	0	0	0	0
SeqVar378	0	0	0	0	0	0	0	0	0.215454	0.421267	0	0	0.5598	0	0	0	0.341513	0	0	0	0	0	0	0	0	0	0	0	0	0	0	0	0	0	0	0	0	0	0	0	0	0	0	0	0	0	0	0	0
SeqVar379	0	0	0	0	0	0	0	0	0	0	0	0	0	0	0	0	0	0	0	0	0	0	0	0	0	0	0	0	0	0	0	0	0.322443	0	0	0	0	0	0	0	0	0	0	0.608037	0	0	0	0	0
SeqVar380	0	0	0	1.28183	0	0	0	1.74502	0	0	0	0	0	0	0	0	0.305319	0	0	0	0	0	0	0.27777	0	0	0	0	0	0	0	0	0.378328	0	0.494003	0	0	0	0	0	0	0	0	0	0	0.403504	0	0.210954	0.913869
SeqVar381	0	0	0	0	0	0	0	0	0	0	0	0	0	0	0	0	0	0	0	0	0	0	0	0	0	0.323797	0	0	0	0	0	0	0.320115	0	0.40234	0	0	0	0	0	0	0	0	0	0	0	0	0	0
SeqVar382	0	0	0	0	0	0	0	0	0	0	0	0	0	0	0	0	0	0	0	0	0	0	0	0	0	0	0	0	0	0	0	0	0.317735	0	0	0	0	0	0	0	0	0	0	0.44256	0	0	0	0	0
SeqVar383	0	0	0	0	0	0	0	0	0	0	0	0	0.257751	0	0	0	0	0	0	0	0	0	0	0	0	0	0	0	0	0	0	0	0	0	0.61993	0	0	0	0	0	0	0	0	0	0	0	0	0	0
SeqVar385	0	0	0	0	0	0	0	0	0	0	0	0	0	0	0	0	0	0	0	0	0	0	0	0	0	0	0	0	0	0	0	0	0	0	0	0	0	0	0	0	0	0	0	0	0	0	0	0	0
SeqVar386	0	0	0	0	0	0	0	0	0.191569	0	0	0	0	0	0	0	0	0	0	0	0.170282	0	0	0	0	0	0	0	0	0	0	0	0	0	0	0	0	0	0	0	0	0	0	0	0	0	0	0	0
SeqVar387	0	0	0	0	0	0	0	0	0	0	0	0	0	0	0	0	0	0	0	0	0	0	0	0	0	0	0	0	0	0	0	0	0	0	0	0	0	0	0	0	0	0	0	0	0	0	0	0	0
SeqVar388	0	0	0	0	0	0	0	0	0	0	0	0	0	0	0	0	0	0	0	0	0.12727	0.459667	0	0	0	0.320053	0	0	0	0	0	0	0	0	0	0	0	0	0.609161	0	0	0	0	0	0.491474	0	0	0	0
SeqVar389	0.496272	0	0	0	0	0	0	0	0.272597	0	0.916715	0	0.148813	0	0.608858	0	0	1.05863	0	0	0.132698	0	0	0	0	0	0	0	0	0	0	0	0	0	0	0	0.246174	0.308137	0	0	0	0	0	0	0	0	0	0	0
SeqVar391	0	0	0	0	0	0	0	0	0	0	0	0	0	0	0	0	0	0	0	0	0.139768	0	0	0.256821	0	0	0	0	0	0	0	0	0.316929	0	0	0	0	0	0	0	0	0	0	0	0	0	0	0	0
SeqVar392	0	0	0	0	0	0	0	0	0	0	0	0	0	0	0	0.792957	0.504437	0	0	0	0.258081	0	0	0.309355	0.287075	0	0	0	0	0	0	0	0	0	0	0	0.20133	0	0	0	0	0	0	0	0	0	0	0	0
SeqVar393	0	0	0	0	0	0	0	0	0	0	0	0	0	0	0	0	0	0	0	0	0.197662	0	0	0	0	0	0	0	0	0	0	0	0	0	0	0	0	0	0	0	0	0	0	0	0	0	0	0	0
SeqVar394	0	0	0	0	0	0	0	0	0	0	0	0	0	0	0	0	0	0	0	0	0	0	0	0	0	0	0	0	0	0	0	0	0	0	0	0	0	0	0	0	0	0	0	0	0	0	0	0	0
SeqVar396	0	0	0	0	0	0	0	0	0.204555	0	0	0	0.207084	0	0.487728	0	0	0	0	0	0.17118	0	0	0	0	0	0	0	0	0	0	0	0	0	0	0	0	0	0	0	0	0	0	0	0	0	0	0	0
SeqVar397	0	0	0	0	0	0	0	0	0	0	0	0	0	0	0	0	0	0	0	0	0	0	0	0	0	0	0	0	0	0	0	0	0	0	0	0	0	0	0	0	0	0	0	0	0	0	0	0	0
SeqVar398	0	0	0	0	0	0	0	0	0	0	0	0	0	0	0	0	0	0	0	0	0	0	0	0	0	0	0	0	0	0	0	0	0	0	0	0	0	0	0	0	0	0	0	0	0	0	0	0	0
SeqVar399	0	0	0	0	0	0	0	1.21535	0	0	0	0	0	0	0	0	0	0	0	0	0	0	0	0	0	0	0	0	0	0	0	0	0.347718	0.448481	0	0.9047	0	0.520012	0	0	0	0	0	0	0	0	0	0	0
SeqVar400	0	0	0	0	0	0	0	0	0	0	0	0	0	0	0	0	0	0	0	0	0	0	0	0	0	0	0	0	0	0	0	0	0	0	0	0	0	0	0	0	0	0	0	0	0	0	0	0	0
SeqVar401	0	0	0	0	0	0	0	0	0	0	0	0	0	0	0	0	0	0	0	0	0	0	0	0	0	0	0	0	0	0	0	0	0	0	0	0	0	0	0	0	0	0	0	0	0	0	0	0	0
SeqVar402	0	0	0	0	0	0	0	0	0	0	0	0	0	0	0	0	0	0	0	0	0	0	0	0	0	0	0	0	0	0	0	0	0	0	0	0	0	0	0	0	0	0	0	0	0	0	0	0	0
SeqVar403	0	0	0	0	0.236107	0	0	0	0	0	0	0	0.15735	0	0	0	0	0	0	0	0	0	0	0	0	0	0	0	0	0	0	0	0	0	0	0	0	0	0	0	0	0	0	0.420565	0	0.47985	0	0	0
SeqVar404	0	0	0	0	0	0	0	0	0	0	0	0	0	0	0	0	0	0	0	0	0	0	0	0	0	0	0	0	0	0	0	0	0	0	0	0	0	0	0	0	0	0	0	0	0	0	0	0	0
SeqVar405	0	0	0	0	0	0	0	0	0.275862	0	0	0	0	0	0	0	0	0	0	0	0.268914	0.646506	0.367555	0.340197	0.451559	0.473379	0	0	0.792169	0.774901	0.647683	0	0.248431	0	0	0	0	0	0	0	0	0	0	0	0	0	0	0	0
SeqVar406	0	0	0.979957	0	0	0	0.940323	0	0	0	0	0	0	0	0	0	0	0	0	0	0	0	0	0	0.299917	0.307954	0.405334	0	0	0	0	0	0	0	0	0	0.109729	0	0	0	0	0	0	0	0	0	0	0	0
SeqVar407	0	0	0	0	0	0	0	0	0	0	0	0	0	0	0	0	0	0	0	0	0	0	0	0	0	0	0	0	0	0	0	0	0	0	0	0	0	0	0	0	0	0	0	0	0	0	0	0	0
SeqVar408	0	0	0	0	0	0	0	0	0	0	0	0	0	0	0	0	0	0	0	0	0	0	0	0	0	0	0	0	0	0	0	0	0	0	0	0	0	0	0	0	0	0	0	0	0	0	0	0	0
SeqVar409	0	0	0	0	0	0	0	0	0	0	0	0	0	0	0	0	0	0	0	0	0	0	0	0	0	0	0	0	0	0	0	0	0	0	0	0	0	0	0	0	0	0	0	0	0	0	0	0	0
SeqVar410	0	0	0	0	0	0	0	0	0.212006	0	0	0	0	0.61776	0	0	0	0	0	0	0	0	0	0	0	0	0	0	0	0	0	0	0.283786	0	0	0	0.164082	0.566751	0.888674	0	0	0	0	0	0	0	0	0	0
SeqVar412	0	0	0	0	0.306967	0	0	0	0	0	0	0	0	0	0	0	0	0	0	0	0	0	0	0	0	0	0	0	0	0	0	0	0	0	0	0	0	0	0	0	0	0	0	0	0	0.446551	0	0	0
SeqVar413	0	0	0	0	0.270165	0	0.862344	0	0.196188	0	0	0	0	0	0	0	0	0	0.597865	0	0	0	0	0	0	0	0	0	0	0	0	0	0	0	0	0	0	0	0	0	0	0	0	0	0	0	0	0	0
SeqVar414	0.471989	1.58342	0	0	0	0	0	0	0	0	0	0	0	0	0	0	0	0	0	0	0	0	0	0	0	0	0	0	0	0	0	0	0	0	0	0	0	0	0	0	0	0	0	0	0	0	0	0	0
SeqVar415	0	0	1.35695	0	0	0	0	1.10307	0	0	0	0	0	0	0	0	0	0	0	0	0	0	0	0	0	0	0	0	0	0	0	0	0	0	0	0	0	0	0	0	0	0	0	0	0	0	0	0	0
SeqVar416	0.420439	0	0	0	0	0	0	0	0	0	0	0	0	0	0	0	0	0	0	0	0	0	0	0	0	0	0	0	0	0	0	0	0	0	0	0	0	0	0	0	0	0	0	0	0	0	0	0	0
SeqVar417	0	0.880793	0.697974	1.07317	0.444585	0	0	1.78402	0.292027	0	1.42545	0	0	0	0	0	0.201456	0	0	0	0.0855902	0	0	0	0.347884	0	0	0	0	0	0	0	0.269183	0	0	0	0	0	0	0	0	0	0	0	0	0	0	0	0
SeqVar418	0	0	0	0	0	0	0	0	0	0	0	0	0.463671	0	0	0	0.205664	0	0	0	0.113672	0	0	0	0	0.394551	0	0	0	0	0	0	0	0.42117	0	0	0.166751	0	0	0	0	0	0	0	0	0	0	0	0
SeqVar419	0	0	0	0	0	0	0	0	0	0	0	0	0	0	0	0.866254	0.164841	0	0	0	0	0	0	0	0	0.39353	0	0	0	0	0	0	0	0	0	0	0	0	0	0	0	0	0	0.290036	0	0	0	0	0
SeqVar420	0	0	0	0	0	0	0	0	0	0	0	0	0	0	0	0	0	0	0	1.2221	0	0	0	0	0	0	0	0	0	0	0	0	0.239576	0	0	0	0	0	0	0	0	0	0	0	0	0	0	0	0
SeqVar421	0	0	0	0	0	0	0	0	0	0	0	0	0	0	0	0	0	0	0	0	0	0	0	0	0	0	0	0	0	0	0	0	0	0	0	0	0	0	0	0	0	0	0	0	0	0	0	0	0
SeqVar422	0	0	0	0	0	0	0	0	0	0	0	0	0	0	0	0	0	0	0	0	0	0	0	0	0	0	0	0	0	0	0	0	0	0	0	0	0	0	0	0	0	0	0	0	0	0	0	0	0
SeqVar423	0	0	0	0	0.270165	0	0	0	0	0	0	0	0	0.787044	0	0	0	0	0	0	0	0	0	0	0	0	0	0	0	0.35317	0	0	0	0	0	0	0	0.278433	0.626337	0	0	0	0	0	0	0	0	0	0
SeqVar425	0	0	0	0	0	0	0	0	0	0	0	0	0	0	0	0	0	0	0	0	0	0	0	0	0	0	0	0	0	0	0	0	0	0	0	0	0	0	0	0	0	0	0	0	0	0	0	0	0
SeqVar426	0	0	0	0	0	0	0	0	0	0	0	0	0	0	0	0	0	0	0	0	0	0	0	0	0	0	0	0	0	0	0	0	0	0	0	0	0	0	0	0	0	0	0	0	0	0	0	0.620112	0.937626
SeqVar427	0	0	0	0	0	0	0	0	0	0	0	0	0	0	1.02957	0	0	0	0	0	0.149153	0	0	0	0	0	0	0	0	0	0	0	0.260891	0	0	0	0.190055	0.32399	0	0	0	0	0	0	0	0	0	0	0
SeqVar429	0.309623	0	0	0	0	0	0	0	0	0	0	0	0	0	0	0	0	0	0	0	0	0	0	0	0.250807	0.299018	0	0	0	0	0	0	0.460021	0.688534	0.762636	0.454392	0.491435	0.729029	0	0.927971	0	0	0	0	0	0	0	0	0
SeqVar430	0	0	0	0	0	0	0	0	0	0	0	0	0	0	0	0	0	0	0	0	0	0	0	0	0	0	0	0	0	0	0	0	0	0	0	0	0	0	0	0	0	0	0	0	0	0	0	0	0
SeqVar431	0	0	0	0	0	0	0	0	0	0	0	0	0	0	0	0	0	0	0	0	0	0	0	0	0	0	0	0	0	0	0	0	0	0	0	0	0	0	0	0	0	0	0	0	0	0	0	0	0
SeqVar432	0	0	0	0	0	0	0	0	0	0	0	0	0	0	0	0	0	0	0	0	0	0	0	0	0	0	0	0	0	0	0	0	0	0	0	0	0	0	0	0	0	0	0	0	0	0	0	0.471708	0
SeqVar433	0	0	0	0	0	0	0	0	0	0	0	0	0	0	0	0	0	0	0.845509	0	0	0	0	0	0	0	0	0	0	0	0	0	0	0	0	0	0	0	0	0	0	0	0	0	0	0	0	0	0
SeqVar434	0	0	0	0	0	0	0	0	0	0	0	0	0	0	0	0	0	0	0	0	0	0	0	0	0	0	0	0	0	0	0	0	0	0	0	0	0	0	0	0	0	0	0	0	0	0	0	0	0
SeqVar435	0	0	0	0	0	0	0	0	0	0	0	0	0	0	0	0	0	0	0	0	0	0	0	0	0	0	0.345242	0	0	0	0	0	0	0	0	0	0	0	0	0	0	0	0	0	0	0	0	0	0
SeqVar436	0	0	0	0	0	0	0	0	0	0	0	0	0	0	0	0	0	0	0	0	0	0	0	0	0	0	0	0	0	0	0	0	0	0	0	0	0	0	0	0	0	0	0	0	0	0	0	0	0
SeqVar437	0	0	0	0	0	0	0	0	0	0	0	0	0	0	0	0	0	0	0	0	0	0	0	0	0	0	0	0	0	0	0	0	0.262328	0	0	0	0	0.444579	0	0	0	0	0	0	0	0	0	0	0
SeqVar438	0	0	0	0	0	0	0	0	0	0	0	0	0	0	0	0	0.210395	0	0	0	0	0	0	0	0	0	0	0	0	0	0	0	0	0	0	0	0	0	0	0	0	0	0	0	0	0	0	0	0
SeqVar439	0	0	0	0	0	0	0	0	0	0	0	0	0	0	0	0	0	0	0	0	0	0	0	0.263328	0	0	0	0	0	0	0	0	0	0	0	0	0.277661	0.371425	0	0	0	0	0	0	0	0	0	0	0
SeqVar440	0	0	0	0	0	0	0	0	0.224912	0	0	0	0	0	0	0	0	0	0	0	0.214346	0	0.684097	0	0.328009	0.410806	0.565532	0.612957	0	0.327039	0	0	0.314475	0	0	0.496771	0.15518	0.48226	0	0	0.572937	0	0	0	0	0	0.621396	0.528297	0.524021
SeqVar441	0	0	0	0	0	0	0	0	0	0	0	0	0	0	0	0	0	0	0	0	0	0.487092	0.578649	0	0.322869	0.310071	0.434119	0	0.830301	0.485077	0	0	0	0	0.66072	0.910807	0.193481	0.41284	0.519613	1.10355	0	0.382489	0.621097	0.233634	0.662799	0.446551	0.74106	0	0
SeqVar442	0	0	0	0	0	0	0	0	0	0	0	0	0.305449	0	0.837984	0	0.42117	0	0	0	0	0	0	0	0	0	0	0	0	0	0	0	0	0	0	0	0	0	0	0	0	0	0	0	0	0	0	0	0
SeqVar443	0	0	0	0	0	0	0	0	0	0	0	1.35088	0	0	0	0	0	0	0	0	0	0	0	0.260135	0	0	0.410565	0.691393	0.671802	0	0	0	0	0	0	0.715358	0	0.316361	0	0	0	0	0	0.349364	0.666619	0	0	0	0
SeqVar444	0	0	0	0	0	0	0	0	0	0	0	0	0	0	0	0	0	0	0	0	0	0	0	0	0	0	0	0	0	0	0	0	0.309388	0.575087	0.345766	0	0.505853	0.735408	0	0	0	0	0	0	0	0	0	0	0
SeqVar447	0	0	0	0	0	0	0	0	0	0	0	0	0	0	0	0	0.364708	0	0	0	0.161469	0	0	0	0	0	0	0	0	0.396472	0	0	0	0	0	0	0	0	0	0	0	0	0	0	0	0	0	0	0
SeqVar449	0	0	0	0	0.251417	0	0	0	0	0	0	0	0	0	0	0	0	0	0	0	0	0.37326	0	0	0	0	0	0	0	0.301254	0	0	0	0	0	0	0	0	0	0	0	0	0	0	0	0	0	0	0
SeqVar450	0.368206	0	0	0	0	0	0	0	0	0.475631	0	0	0	0	0	0	0.387017	0	0	0.976923	0	0	0	0	0	0	0	0	0	0	0	0	0	0	0	0	0	0	0	0	0	0	0	0.418039	0	0.551906	0	0	0
SeqVar451	0	0	0	0	0	0.907344	0	0	0	0	0	0	0	0	0	0	0	0	0	0	0	0	0	0	0	0	0	0	0.534264	0	0	0	0	0	0	0	0	0.452892	0	0	0	0	0	0.297384	0	0	0	0.23969	0.658921
SeqVar452	0	0	0	0	0	0	0	0	0	0	0	0	0	0	0	0	0	0	0	0	0	0	0	0	0	0	0	0	0	0	0	0	0	0	0	0	0.220591	0	0	0	0	0	0	0	0.873978	0	0	0	0
SeqVar453	0	0	0	0	0	0	0	0	0	0	0	0	0	0	0	0	0	0	0	0	0	0	0	0	0	0	0	0	0	0	0	0	0	0	0	0	0	0	0	0	0	0	0	0	0	0	0	0	0
SeqVar454	0	0	0	0	0	0	0	0	0	0	0	0	0	0	0	0	0	0	0	0	0	0	0	0	0	0	0	0	0	0	0	0	0	0	0	0	0	0	0	0	0	0	0	0	0	0	0	0	0
SeqVar455	0	0	0	0	0	0	0.737333	0	0	0	0	0	0	0	0	0	0.233679	0	0	0	0	0	0	0	0	0	0	0	0	0	0	0	0	0	0	0	0	0	0	0	0	0	0	0	0	0	0	0	0
SeqVar456	0	0	0	0	0	0	0	1.35295	0	0	0	0	0	0	0	0	0	0	0	0	0.153456	0	0	0	0	0	0	0	0	0	0	0	0	0	0	0	0	0	0	0	0	0.405021	0	0.349364	0	0	0	0	0
SeqVar457	0	0	1.054	0	0	0	0	0	0	0	0	0	0	0	0	0	0	0	0	0	0	0	0	0	0.269258	0.223568	0	0	0.811906	0	0	0	0	0	0	0	0	0	0	0	0	0	0	0	0	0	0	0	0
SeqVar458	0.309623	0	0	0.999434	0.324578	0	0	0	0.319115	0	0	0	0.325001	0	0	0	0.347418	0	0	0	0.315848	0	0	0.497709	0.393265	0	0	0	0	0	0	0.560291	0	0	0	0	0.238538	0	0	0	0	0	0.648768	0	0	0	0	0	0.802489
SeqVar459	0	0	0	0	0	0	0	0	0	0.826446	0	0	0	0	0	0	0	0	0	0	0	0	0	0	0	0	0	0	0	0	0	0	0	0	0	0	0	0	0	0	0	0	0	0	0	0	0	0	0.524021
SeqVar460	0	0	0	0	0	0	0	0	0	0	0	0	0	0	0	0	0	0	0	0	0	0	0	0	0	0	0	0	0	0	0	0	0	0	0	0	0	0	0	0	0	0	0	0	0	0	0	0	0
SeqVar461	0	0	0	0	0	0	0	0	0	0	0	0	0	0	0	0	0	0	0	0	0	0	0	0	0.371927	0	0	0	0	0	0	0	0.100729	0	0	0	0	0	0	0	0	0	0	0	0	0	0	0	0
SeqVar462	0	0	0	0	0.408949	0	0	0	0	0	0	0	0	0	0	0	0	0	0	0	0	0	0	0	0	0	0	0	0	0	0	0	0	0	0	0	0	0	0	0	0	0	0	0	0	0	0	0	0
SeqVar464	0	0	0	0	0	0	0	0	0	0	0	0	0	0	0	0	0	0	0	0	0	0	0	0	0	0	0	0	0	0	0	3.87257	0	0	0	0	0	0	0	0	0	0	0	0	0	0	0	0	0
SeqVar465	0	0	0	0	0	0	0	0	0	0	0	0	0	0	0	0	0	0	0	0	0	0	0	0	0	0	0	0	0	0	0	0	0	0	0	0	0	0	0	0	0	0	0	0	0	0	0	0	0
SeqVar466	0	0	0	0	0	0	0	0	0	0	0	0	0	0	0	0	0	0	0	0	0	0	0	0	0	0	0	0	0	0	0	0	0	0	0	0	0	0	0	0	0	0	0	0	0	0	0	0.677946	1.16286
SeqVar467	0	0	0	0	0	0	0	0	0	0	0	0	0	0	0	0	0	0	0	1.15125	0	0	0	0	0	0	0	0	0	0	0	0	0	0	0	0	0.219457	0.308137	0	0	0	0	0	0	0	0	0	0	0
SeqVar468	0	0	0	0	0	0	0	0	0.212006	0	0	0	0	0	0	0	0	1.27366	0	0	0	0	0	0	0	0	0	0	0	0	0	0	0	0	0	0	0	0	0	0	0	0	0	0	0	0	0	0	0
SeqVar469	0	0	0	0	0	0	0	0	0	0	0	0	0	0	0	0	0	0	0	0	0	0	0	0	0	0	0	0	0	0	0	0	0	0	0	0	0	0	0	0	0	0	0	0	0	0	0	0	0
SeqVar470	0	0	0	0	0	0	0	0	0	0	0	0	0.216742	0	0	1.2135	0	0	0	0	0.0955863	0	0	0	0	0	0	0	0	0	0	0	0	0.25893	0	0	0.294186	0.251593	0	0	0	0	0	0	0	0	0	0	0
SeqVar471	0	0	0	0	0	0	0	0	0	0	0	0	0	0	0	0	0	0	0	0	0	0	0	0	0	0	0	0	0	0	0	0	0	0	0	0	0	0	0	0	0	0	0	0	0	0	0	0	0
SeqVar472	0	0	0	0	0	0	0	0	0	0	0	0	0	0	0	0	0	0	0	0	0	0	0	0	0	0	0	0	0	0	0	0	0	0	0	0	0	0	0	0	0	0	0	0	0	0	0	0	0
SeqVar473	0	0	0	0	0	0	0	0	0	0	0	0	0	0	0	0	0	0	0	0	0.108217	0.313873	0	0.161891	0.357313	0.310071	0	0.658408	0	0.537932	0	0	0.245004	0	0	0	0.228079	0	0	1.25867	0.628521	0.302882	0.823821	0	0.774083	0.446551	0.66294	0.365383	0
SeqVar475	0	0	0	0	0	0	0	0	0	0	0	0	0	0	0	0	0	0	0	0	0	0	0	0	0	0	0	0	0	0	0	0	0	0	0	0	0	0	0	0	0	0	0	0	0	0	0	0	0
SeqVar476	0	0	1.09627	0	0	0	0	0	0	0	0	0	0	0	0	0	0	0	0	0	0	0	0.660509	0	0	0	0	0	0	0	0	0	0	0	0	0	0	0	0	0	0	0	0	0	0	0	0	0	0
SeqVar477	0	0	0	0	0	0	0	0	0	0	0	0	0	0	0	0	0	0	0	0	0	0	0	0.28668	0	0	0	0	0	0	0	0	0	0	0	0	0	0.465808	0	0	0	0	0	0	0.681279	0	0	0	1.07559
SeqVar478	0	0	0	0.736011	0.462427	0	0	0	0.358026	0.659318	0	0	0	0.567374	0.683509	0	0.255047	0	0	0	0	0	0	0	0.31419	0	0	0	0	0	0	0	0	0	0	0	0	0	0	0	0	0	0	0	0	0	0	0	0
SeqVar479	0	0	0	0	0	0	0	0	0	0	0	0	0	0	0	0	0	0	0	0	0	0	0	0	0	0	0	0	0	0	0	0	0	0	0	0	0	0	0	0	0	0	0	0	0	0	0	0	0
SeqVar481	0	0	0	0	0	0	0	0	0	0	0	0	0	0	0	0	0	0	0	0	0	0	0	0	0	0	0	0	0	0	0	0	0	0	0	0	0	0	0	0	0	0	0	0	0	0	0	0	0
SeqVar482	0	0	0	0	0	0	0	0	0	0	0	0	0	0	0	0	0.146	0	0	0	0	0	0	0	0	0	0	0	0	0	0	0	0	0	0	0	0	0	0	0	0	0	0	0	0	0	0	0	0
SeqVar483	0	0	0	0	0	0	0	0	0.399429	0.850643	0	0	0	0	0	0	0	0	0	0	0	0	0	0	0	0	0	0	0	0	0	0	0	0	0	0	0	0	0	0	0	0	0	0	0	0	0	0	0
SeqVar484	0	0	0	0	0	0	0	0	0	0	0	0	0.382723	0	0	0	0.242114	0	0	0	0	0	0	0	0	0	0	0	0	0	0	0	0.39811	0	0	0	0.370752	0.401722	0	0	0	0	0	0	0	0	0	0	0
SeqVar485	0	0	0	0	0	0	0	0	0	0	0	0	0	0	0	0	0.262423	0	0	0	0	0	0	0	0	0	0	0	0	0	0	0	0	0	0	0	0	0	0	0	0	0	0	0	0	0	0	0	0
SeqVar486	0	0	0	0	0	0	0	0	0	0	0	0	0	0	0	0	0	0	0	0	0	0	0	0	0	0	0	0	0	0	0	0	0	0	0	0	0	0	0	0	0	0	0	0	0	0	0	0	0
SeqVar487	0	0	0	0	0	0	0	0	0	0	0	0	0	0	0	0	0.182427	0	0	0	0	0	0	0	0	0	0	0	0	0	0	0	0	0	0	0	0	0	0	0	0	0	0	0	0	0	0	0	0
SeqVar488	0	0	0	0	0	0	0	0	0	0	0	0	0	0	0	0	0.257991	0	0	0	0	0	0	0	0	0	0	0	0	0	0	0	0	0	0	0	0	0	0	0	0	0	0	0	0	0	0	0	0
SeqVar489	0	0	0	0	0	0	0	0	0	0	0	0	0	0	0	0	0	0	0	0	0.151779	0	0.594783	0.448043	0.414538	0.483086	0.747704	0	0	0.510129	0.705843	0	0	0	0.593261	0	0.208356	0	0.690096	0.730787	0.692796	0.357945	0.908181	0	0	0	0.743132	0	0
SeqVar490	0	0	0	0	0	0	0	0	0	0	0	0	0	0	0	0	0	0	0	0	0	0	0	0	0	0.362345	0	0	0	0	0	0	0	0	0	0	0	0	0	0	0	0	0	0	0	0	0	0	0
SeqVar491	0	0	0	0	0	0	0	0	0	0	0	0	0.287854	0	0	0	0	0	0	0	0	0	0	0	0	0	0	0	0	0	0	0	0	0	0	0	0	0	0	0	0	0	0	0	0	0	0	0	0
SeqVar492	0	0	0	0	0	0	0	0	0	0	0	0	0	0	0	0	0	0	0	0	0	0	0	0	0	0	0	0	0	0	0	0	0	0	0	0	0	0	0	0	0	0	0	0	0	0.915503	0	0	0
SeqVar493	0	0	0	0	0	0	0	0	0	0	0	0	0	0	0	0	0	0	0	0	0	0	0	0	0	0	0	0	0	0	0	0	0	0	0	0	0	0	0	0	0	0	0	0	0	0.631518	0	0	0
SeqVar495	0	0	0	0	0	0	0	0	0.175226	0	0	0	0.33192	0	0	0	0.073	0	0	0	0.160034	0	0	0	0.294288	0.149509	0.615467	0	0	0	0	0	0	0	0	0	0	0	0	0	0	0	0	0	0	0	0	0	0
SeqVar496	0	0	0	0	0	0	0	0	0	0	0	0	0	0	0	0	0	0	0	0	0	0	0	0	0	0	0	0	0	0	0	0	0.307635	0	0	0	0.285765	0.438766	0	0	0	0	0	0	0	0	0	0	0
SeqVar497	0	0	0	0	0	0	0	0	0	0	0	0	0	0	0	0	0.150363	0	0	0	0	0	0	0	0	0	0	0	0	0	0	0	0	0	0	0.483857	0.253159	0	0	0	0	0	0	0	0	0	0	0	0
SeqVar498	0	0	0	0	0	0	0	0	0.152349	0	0	0	0	0	0	0	0	0	0	0	0.15508	0.390667	0	0	0.271499	0	0.230878	0	0.770836	0.363129	0	0.713175	0	0.648445	0	0	0	0.361239	0.546346	0.96177	0	0	0.673293	0.378315	0	0	1.14487	0.381237	0
SeqVar499	0	0	0	0	0	0	0	0	0	0	0	0	0.343079	0	0	0	0	0	0	0	0	0	0	0	0	0	0	0	0	0	0	0	0	0	0	0	0.271837	0	0	0	0	0	0	0	0	0.570641	0	0	0
SeqVar500	0	0	0	0	0	0	0	0	0.247807	0	0	0	0	0	0	0	0.262815	0	0	0	0.259714	0	0	0	0	0	0	0	0.836169	0	0	0	0	0	0	0	0	0	0	0	0	0	0.561225	0	0	0	0	0	0
SeqVar501	0	0	0	0	0	0	0	0	0.152349	0	0	0	0	0	0.634105	0	0	0	0	0	0.152624	0	0	0	0.217654	0.223568	0	0.597023	0	0	0	0	0	0	0	0.698108	0	0.435771	0.670818	0	0.776808	0.356807	0	0	0	0	0.564659	0.325477	0
SeqVar502	0	0	0	0	0	0	0	0	0	0	0	0	0	0	0	0	0	0	0	0	0	0	0	0	0	0	0	0	0	0	0	0	0	0	0	0	0	0	0	0	0	0	0	0	0	0	0	0	0
SeqVar503	0	0	0	0	0	0	0	0	0	0	0	0	0	0	0	0	0	0	0	0	0	0	0	0	0	0	0	0	0	0	0	0	0	0	0	0	0	0	0	0	0	0.240127	0	0.411515	0	0.656331	0	0	0
SeqVar505	0	0	0	0	0	0	0	0	0	0	0	0	0	0	0	0	0	0	0	0	0	0	0	0	0	0	0	0	0	0	0	0	0.269183	0	0	0	0	0	0	0	0	0	0	0	0	0	0	0	0
SeqVar506	0.393167	0	0	0	0	0	0	0	0	0	0	0	0	0	0	0	0	0	0	0	0	0	0	0	0	0	0	0	0	0	0	0	0	0	0	0	0	0	0	0	0	0	0	0	0	0	0	0	0
SeqVar507	0	0	0	0	0	0	0	0	0	0.473328	0	0	0	0	0	0	0	0	0	0	0	0	0	0	0	0	0	0	0	0	0	0	0	0	0	0	0	0	0	0	0	0	0	0	0	0	0	0	0
SeqVar508	0	0	1.24296	0	0	0	0	0	0	0	0	0	0	0	0	0	0	0	0	0	0	0	0	0	0	0	0	0	0	0	0	0	0	0	0	0	0	0	0	0	0	0	0	0	0	0	0	0	0
SeqVar509	0	0	0.830036	0.999434	0	0.793494	0.604443	0	0	0.56426	0	0	0	0.642912	0	0	0	0	0	0	0.125799	0	0	0.161891	0	0	0.576963	0.467196	0	0	0	0	0	0	0	0	0	0	0	0	0	0	0	0	0	0	0	0	0
SeqVar510	0	0	0	0	0.487287	0	0	0	0	0	0	0	0	0	0	0	0	0.939023	0	0	0	0	0	0	0	0	0	0	0	0	0	0	0	0	0	0	0	0	0	0	0	0	0	0	0	0	0	0	0
SeqVar511	0	0	0	0	0	0	0	0	0	0	0	0	0	0	0	0	0	0	0	0	0	0	0	0	0	0	0	0	0	0	0	0	0	0	0	0	0	0	0	0	0	0	0	0	0	0	0	0	0
SeqVar513	0	0	0	0	0	0	0	0	0	0	0	0	0	0	0	0	0	0	0	0	0	0	0	0	0	0	0	0	0	0	0	0	0	0	0	0	0	0	0	0	0	0	0	0	0	0	0	0	0
SeqVar514	0	0	0	0	0	0	0	0	0	0	0	0	0.195848	0	0	0	0.27656	0	0	0	0	0	0	0	0	0	0	0	0	0	0	0	0	0	0	0	0	0	0	0	0	0	0	0	0	0	0	0	0
SeqVar515	0	0	0	0	0	0	0	0	0	0	0	0	0	0	0	0	0	0	0	0	0	0	0	0	0	0	0	0	0	0	0	0	0	0	0	0	0	0	0	0	0	0	0	0	0	0	0	0	0
SeqVar517	0.292824	0	0	0	0	0	0	0	0.247807	0.354242	0.574124	0	0.306519	0	0	0	0.204012	0	0	0	0	0	0	0	0	0	0	0	0	0	0	0	0	0	0	0	0	0	0	0	0	0	0	0	0	0	0	0	0
SeqVar518	0	0	0	0	0	0	0	0	0	0	0	0	0	0	0	0	0	0	0	0	0	0	0	0	0	0	0	0	0	0	0	0	0	0	0	0	0	0	0	0	0	0	0	0	0	0	0	0	0
SeqVar521	0	0	0	0	0	0	0	0	0	0	0	0	0.187122	0	0	0	0	0	0	0	0	0	0	0	0	0	0	0	0	0	0	0.810323	0	0	0	0	0	0	0	0	0	0	0	0	0	0	0	0	0
SeqVar523	0	0	0	0	0	0	0	0	0.279015	0	0	0	0	0	0	0	0	0	0	0	0.168752	0	0	0	0	0.238724	0	0	0	0	0	0	0	0	0	0	0	0	0	0	0	0	0	0	0	0	0	0	0
SeqVar524	0	0	0	0	0	0	0	0	0	0	0	0	0	0	0	0	0.35559	0	0	0	0.19669	0	0	0	0	0	0	0	0	0	0	0	0	0	0	0	0	0	0	0	0	0	0	0	0	0	0	0	0
SeqVar525	0	0	0	0	0	0	0	0	0	0	0	0	0	0	0	0	0	0	0	0	0	0	0	0	0	0	0	0	0	0	0	0	0	0	0	0	0.158316	0	0	0	0	0	0	0.39445	0	0	0	0	0
SeqVar526	0.324063	0	0	0	0	0	0	0	0	0	0	0	0.384891	0	0	0	0	0	0	0	0	0	0	0	0	0	0	0	0	0	0	0	0	0	0	0	0	0	0	0	0	0	0	0	0	0	0	0	0
SeqVar527	0	0	0	0	0	0	0	0	0	0	0	0	0	0	0	0	0.154376	0	0	0	0	0	0	0	0	0	0	0	0	0	0	0	0	0	0	0	0	0	0	1.03349	0	0	0	0	0	0	0	0	0
SeqVar528	0	0	0	0	0	0	0	0	0	0	0	0	0	0	0	0	0	0	0	0	0	0.482838	0.673682	0	0	0	0	0	0	0	0	0	0	0	0	0	0	0	0	0	0	0	0	0	0	0	0	0	0
SeqVar529	0	0	0	0	0	0	0	0	0	0	0	0.700301	0	0	0	0	0.181246	0	0	0	0	0	0	0	0	0	0	0	0	0	0	0	0	0	0	0	0	0	0	0	0	0	0	0	0	0	0	0	0
SeqVar530	0	0	0	0	0	0	0	0	0	0	0	0	0	0	0	0	0	0	0	0	0	0	0	0	0	0	0	0	0	0	0	0	0	0	0	0	0	0	0	0	0	0	0	0	0	0	0	0	0
SeqVar531	0	0	0	0	0	0.638541	0	0	0	0	0	0	0	0	0	0	0	0	0	0	0.101785	0.398564	0	0	0	0.299018	0	0.403349	0.7127	0.430408	0	0.686214	0.194844	0.671873	0	0	0	0	0	0	0	0.335539	0	0	0	0	0.624897	0	0
SeqVar533	0	0	0	0	0	0	0	0	0	0	0	0	0	0	0	0	0	0	0	0	0	0	0	0	0	0	0	0	0	0	0	0	0	0	0	0	0	0	0	0	0	0	0	0	0	0	0	0	0
SeqVar535	0	0	0	0	0	0	0	0	0	0	0	0	0	0	0	0	0	0	0	0	0	0	0	0	0	0	0	0	0	0.374526	0	0	0	0	0	0	0	0	0	0	0	0	0	0	0	0	0	0	0
SeqVar536	0	0	0	0	0	0	0	0	0	0	0	0	0	0	0	0	0	0	0	0	0	0	0	0	0	0	0	0	0	0	0	0	0	0	0	0	0	0	0	0	0	0	0	0	0	0	0	0	0
SeqVar537	0	0	0	0	0	0	0	0	0	0	0	0	0.287854	0	0	0	0.141207	0	0	0	0.15508	0	0	0	0	0	0.274561	0	0	0	0	0	0	0	0	0	0.117911	0	0	0	0	0	0	0	0	0	0	0	0
SeqVar538	0	0	0	0	0	0	0	0	0	0	0	0	0	0	0	0	0	0	0	0	0	0	0	0	0	0	0	0	0	0	0	0	0	0	0	0	0	0	0	0	0	0	0	0	0	0	0	0	0
SeqVar539	0	0	0	0	0	0	0	0	0	0	0	0	0	0	0	0	0	0	0	0	0	0	0	0	0	0	0	0	0	0	0	0	0	0	0	0	0	0	0	0	0	0	0	0	0	0	0	0	0
SeqVar541	0	0	0	0	0	0	0	0	0	0	0	0	0	0	0	0	0.188012	0	0	0	0.111585	0	0	0	0	0	0	0	0	0	0	0	0	0	0	0	0	0	0	0	0	0	0	0	0	0	0	0	0
SeqVar542	0	0	0	0	0	0	0.822496	0	0	0	0	0	0.321369	0	0	0	0.169403	0	0	0	0	0	0	0	0	0	0	0	0	0	0	0	0	0.506717	0	0	0.190055	0.423127	0.504536	0	0	0	0	0	0	0	0	0	0
SeqVar543	0	0	0	0	0	0	0	0	0	0	0	0	0	0	0	0	0	0	0	0	0	0	0	0	0	0	0	0	0	0	0	0	0	0	0	0	0	0	0	0	0	0	0	0	0	0	0	0	0
SeqVar544	0	0	0	0	0	0	0	0	0	0	0	0	0	0	0	0	0	0	0	0	0	0	0	0	0	0	0	0	0	0	0	0	0	0	0	0	0	0	0	0	0	0	0	0	0	0	0	0	0
SeqVar545	0	0	0	0	0	0	0	0	0	0	0	0	0	0	0	0	0	0	0	0	0	0	0	0	0	0	0	0	0	0	0	0	0	0	0	0	0	0	0	0	0	0	0	0.247038	0	0.50738	0	0	0
SeqVar546	0	0	0	0	0	0	0	0	0	0	0	0	0	0	0	0	0	0	0	0	0	0	0	0	0	0	0	0	0	0	0	0	0	0	0	0	0	0	0	0	0	0	0	0	0	0	0	0	0
SeqVar547	0	0	0	0	0	0	0	0	0	0	0	0	0	0	0	0	0	0	0	0	0	0	0	0	0	0	0	0	0	0	0	0	0	0	0	0	0	0	0.827898	1.12419	0	0	0	0	0	0	0	0	0
SeqVar548	0	0	0	0	0	0	0	0	0	0	0	0	0	0	0	0	0	0	0	0	0	0	0	0	0	0	0	0	0	0	0	0	0	0	0	0	0	0.337807	0	0	0	0	0	0	0	0	0	0	0
SeqVar549	0	0	0	0	0	0	0	0	0	0	0	0	0	0	0	0	0	0	0	0	0	0	0	0	0	0	0	0	0	0	0	0	0	0	0	0	0	0	0	0	0	0	0	0	0	0	0	0	0
SeqVar550	0	0	0	0	0	0	0	0	0	0	0	0	0	0	0	0	0	0	0	0	0	0	0	0	0	0	0	0	0	0	0	0	0	0	0	0	0	0	0	0	0	0	0	0	0	0	0	0	0
SeqVar551	0	0	0	0	0	0	0	0	0	0	0	0	0	0	0	0	0	0	0	0	0	0	0	0	0	0	0	0	0	0	0	0	0	0	0	0	0	0	0	0	0	0	0	0	0	0	0	0	0
SeqVar553	0	0	0.573921	0	0	0	0	0	0	0.742607	0.635373	0	0	0	0	0	0	0	0.620184	0	0	0	0	0	0	0	0	0	0	0	0	0	0	0	0	0	0	0	0	0	0	0	0	0	0	0	0	0	0
SeqVar554	0	0	0	0	0	0	0	0	0	0	0	0	0	0	0.569363	0	0	0	0	0	0	0	0	0	0	0	0	0	0	0	0	0	0	0	0	0	0	0	0	0	0	0	0	0	0	0	0	0	0
SeqVar555	0	0	0	0	0	0	0	0	0	0	0	0	0	0	0	0	0	0	0	0	0	0	0	0	0	0	0	0	0	0	0	0	0	0	0	0	0	0	0	0	0	0	0	0	0	0	0	0	0
SeqVar556	0	0	0	0	0	0	0	0	0	0	0	0	0	0	0	0	0	0	0	0	0	0	0	0	0	0	0	0	0	0	0	0	0	0	0	0	0	0	0	0	0	0	0	0	0	0	0	0	0
SeqVar557	0.510671	0	0	0	0	0	0	0	0	0	0	0	0	0	0	0	0	0	0	0	0	0	0	0	0	0	0	0	0	0	0	0	0	0	0	0	0	0	0	0	0	0	0	0	0	0	0	0	0
SeqVar558	0	0	0	0	0	0	0	0	0	0	0	0	0	0	0	0	0	0	0	0	0	0	0	0	0	0	0	0	0	0	0	0	0	0	0	0	0	0	0	0	0	0	0	0	0	0	0	0	0
SeqVar559	0	0	0	0	0	0	0	0	0	0	0	0	0	0	0	0	0	0	0	0	0	0	0	0	0	0	0	0	0	0	0	0	0	0	0	0	0.263657	0	0	0	0	0	0	0	0	0	0	0	0
SeqVar560	0	0	0	0	0	0	0	0	0	0	0	0	0	0	0	0	0	0	0	0	0	0	0	0	0	0	0	0	0	0	0	0	0	0	0	0	0	0	0	0	0	0	0	0	0	0	0	0	0
SeqVar561	0	0	0	0	0	0	0	0	0	0	0	0	0	0	0	0	0	0	0	0	0	0	0.612557	0	0	0	0	0	0.721898	0	0	0	0	0	0	0	0	0	0	0	0	0	0	0	0	0	0	0	0
SeqVar562	0	0	0	0	0	0	0	0	0	0	0	0	0.291634	0	0	0	0	0	0	0	0	0	0	0	0	0	0	0	0	0	0	0	0	0	0	0	0	0	0	0	0	0	0	0	0	0	0	0	0
SeqVar563	0	0	0	0	0	0	0	0	0	0	0	0	0	0	0	0	0	0	0	0	0	0	0	0	0	0	0	0	0	0	0	0	0	0	0	0	0	0	0	0	0	0	0	0	0	0	0	0	0
SeqVar564	0	0	0	0	0	0	0	0	0	0	0	0	0	0	0	0	0	0	0	0	0	0	0	0	0	0	0	0	0	0	0	0	0	0	0	0	0	0	0	0	0	0	0	0	0	0	0	0	0
SeqVar566	0	0	0	0	0	0	0	0	0	0	0	0	0	0	0	0	0	0	0	0	0	0	0	0	0	0	0	0	0	0	0	0	0	0	0	0	0	0	0	0	0	0	0	0	0	0	0	0	0
SeqVar568	0	0	0	0	0	0	0	0	0	0	0	0	0	0	0	0	0	0	0	0	0.163893	0.650068	0	0	0.26618	0.430121	0.442553	0.443878	0.648193	0	0	0.876903	0.227457	0.294202	0.345766	0	0	0.444579	0	0	0.79406	0.425334	0	0	0	0.403504	0.950626	0	0
SeqVar569	0	0	0	0	0	0	0	0	0	0	0	0	0	0	0	0	0	0	0	0	0	0	0	0	0	0.417831	0	0	0	0	0	0	0	0	0	0	0	0	0	0	0	0	0	0	0	0	0	0	0
SeqVar570	0	0	0	0	0	0	0	0	0	0	0	0	0	0	0	0	0	0	0	0	0	0	0	0	0	0	0	0	0	0	0	0	0	0	0	0	0	0	0	0	0	0	0	0	0	0	0	0	0
SeqVar571	0	0	0	0	0	0	0	0	0	0	0	0	0	0	0	0	0	0	0	0	0	0	0	0	0	0	0	0	0	0	0	0	0	0	0	0	0	0	0	0	0	0.342536	0	0	0	0	0	0	0
SeqVar572	0.414115	0	0	0	0	0	0	0	0	0	0	0	0	0	0	0	0	0	0	0	0	0	0	0	0	0	0	0	0	0	0	0	0	0	0	0	0	0	0	0	0	0	0	0	0	0	0	0	0
SeqVar573	0	0	0	0	0	0	0	0	0	0.450902	0	0	0	0	0	0	0	0	0	0	0	0	0	0	0	0	0	0	0	0	0	0	0	0	0	0	0.20133	0	0	0	0	0	0	0	0	0	0	0	0
SeqVar574	0	0	0	0	0	0	0	0	0	0	0	0	0	0	0	0	0	0	0	0	0	0	0	0	0	0	0	0	0	0	0	0	0	0	0	0	0	0	0	0	0	0	0	0	0	0	0	0	0
SeqVar575	0	0	0	0	0	0	0	0	0	0	0	0	0	0	0	0	0	0	0	0	0	0	0	0	0	0	0	0	0	0	0	0	0	0	0	0	0	0	0	0	0	0	0	0	0	0	0	0	0
SeqVar578	0	0	0	0	0	0	0	0	0	0	0	0	0	0	0	0	0	0	0	0	0	0	0	0	0	0	0	0	0	0	0	0	0	0	0	0	0	0	0	0	0	0	0	0	0	0	0	0.23969	0
SeqVar579	0	0	0	0	0	0	0	0	0	0	0	0	0	0	0	0	0	0	0	0	0	0	0	0	0	0	0	0	0	0	0	0	0	0	0	0	0	0	0	0	0	0	0	0	0	0	0	0	0
SeqVar580	0	0	0	0	0	0	0	0	0	0	0	0	0	0	0	0	0	0	0.572723	0	0	0	0	0	0	0	0	0	0	0	0	0	0	0	0	0	0	0	0	0	0	0	0	0.443631	0	1.04508	0	0	0
SeqVar581	0.520722	0	0	0	0.327776	0	0	0	0	0	0	0	0	0	0	0	0	0	0	0	0	0	0	0	0	0	0	0	0	0	0	0	0	0	0	0	0	0	0	0	0	0	0	0	0	0	0	0	0
SeqVar582	0	0	0	0	0.380066	0	0	0	0	0	0	0	0	0	0	0	0	0	0	0	0	0	0	0	0	0	0	0	0	0	0	0	0	0	0	0	0.171734	0	0	0	0	0	0	0.335454	0	0	0	0	0
SeqVar583	0	0	0	0	0	0	0	0	0	0	0	0	0	0	0	0	0	0	0	0	0	0.398564	0.655938	0.307403	0	0.265869	0.478823	0	0.792169	0.461342	0	0	0	0	0	0	0	0	0	0	0.846208	0	0	0	0	0	0	0.260725	0
SeqVar584	0	0	0	0	0	0	0	0	0	0	0	0	0	0	0	0	0	0	0	0	0	0	0	0	0	0	0	0	0	0	0	0	0	0	0	0.727522	0.210977	0	0	0	0	0	0	0	0	0	0	0	0
SeqVar585	0	0	0	0	0	0	0	0	0	0	0	0	0	0	0	0	0.295638	0	0	0	0	0	0	0	0	0	0	0	0	0	0	0	0	0	0	0	0	0	0	0	0	0	0	0	0	0	0	0	0
SeqVar586	0	0	0	0	0	0	0	0	0	0	0	0	0	0	0	0	0	0	0	0	0	0	0	0	0	0	0	0	0	0	0	0	0	0	0	0	0	0	0	0	0	0	0	0	0	0	0	0	0
SeqVar587	0	0	0	0	0	0	0	0	0	0	0	0	0	0	0	0	0	0	0	0	0	0	0	0	0	0	0	0	0	0	0	0	0	0	0	0	0	0	0	0	0	0	0	0	0	0	0	0	0
SeqVar588	0	0	0	0	0	0	0	0	0	0	0	0	0	0	0	0	0	0	0	0	0	0	0	0	0	0	0	0	0	0	0	0	0	0	0	0	0	0	0	0	0	0	0	0	0	0	0	0	0
SeqVar590	0	0	0	0	0	0	0	0	0	0	0	0	0	0	0	0	0	0	0	0	0	0	0	0	0	0	0	0	0	0	0	0	0	0	0	0	0	0	0	0	0	0	0	0	0	0	0	0	0
SeqVar591	0	0	0	0	0	0	0	0	0	0	0	1.17206	0	0	0	0	0	0	0	0	0	0	0	0	0	0	0	0	0	0	0	0	0	0	0	0	0	0	0	0	0	0	0	0	0	0	0	0	0
SeqVar592	0	0	0	0	0	0	0	0	0	0	0	0	0	0	0	0	0	0	0	0	0.153867	0	0	0.337252	0	0	0.482026	0	0	0	0.589061	0	0	0	0	0.711162	0.250895	0.514585	0	0	0	0.420876	0.381843	0.455909	0.751328	0.446551	0.814688	0	0
SeqVar593	0	0	0	0	0	0	0	0	0	0	0	0	0	0.360045	0	0	0.347079	0	0.803549	0	0.140848	0	0	0	0	0	0	0	0	0	0	0	0	0	0	0	0	0	0	0	0	0	0	0	0	0	0	0	0
SeqVar594	0	0	0	0	0.403991	0	0	0	0	0	0	0	0.171159	0	0	0	0.222948	0	1.12711	0	0	0	0	0	0	0	0	0	0	0	0	0	0	0	0	0	0	0	0	0	0	0	0	0	0	0	0	0	0
SeqVar595	0	0	0	0	0	0	0	0	0	0	0	0	0	0	0	0	0	0	0	0	0	0	0	0	0	0	0	0	0	0	0	0	0	0	0	0	0	0	0	0	0	0	0	0	0	0	0	0	0
SeqVar596	0	0	0	0	0	0	0	0	0	0	0	0	0	0	0	0	0.166404	0	0.686346	0	0	0	0	0	0	0	0	0	0	0	0	0	0	0	0	0	0	0	0	0	0	0	0	0	0	0	0	0	0
SeqVar597	0	0	0	0	0	0	0	0	0	0	0	0	0	0	0	0	0	0	0	0	0	0	0	0	0	0	0	0	0	0	0	0	0	0	0	0	0	0	0	0	0	0	0	0	0	0	0	0.566486	0
SeqVar599	0	0	0	0	0	0	0	0	0	0	0	0	0	0	0	0	0	0	0	0	0	0	0	0	0	0	0	0	0	0	0	0	0.187478	0	0	0	0.278224	0	0	0	0	0	0	0	0	0	0	0	0
SeqVar600	0	0	0	0	0	0	0	0	0	0	0	0	0	0	0	0	0	0	0	0	0	0	0	0	0	0	0	0	0	0	0	0	0	0	0	0	0	0	0	0	0	0	0	0	0	0	0	0	0
SeqVar601	0	0	0	0	0	0	0	0	0	0	0	0	0	0	0	0	0	0	0	0	0	0	0	0	0	0	0	0	0	0	0	0	0	0	0	0	0	0	0	0	0	0	0	0	0	0	0	0	0
SeqVar602	0	0	0	0	0	0	0	0	0	0.482348	0	0	0	0	0	0	0	0	0	0	0	0	0	0	0	0	0	0	0	0	0	0	0	0	0	0	0	0	0	0	0	0	0	0	0	0	0	0	0
SeqVar603	0	0	0	0	0	0	0	0	0	0	0	0	0	0	0	0	0	0	0	0	0	0	0	0	0	0	0	0	0	0	0	0	0	0	0	0.796237	0	0	0	0	0	0	0	0	0	0	0	0	0
SeqVar604	0	0	0	0	0	0	0	0	0.161089	0	0	0	0	0	0	0	0.28018	0	0	0	0.170883	0	0	0	0	0.310071	0	0	0	0	0	0	0	0	0	0	0.20133	0	0	0	0	0	0	0	0	0	0	0	0
SeqVar605	0	0	0	0	0	0	0	0	0	0	0	0	0	0	0	0	0.275548	0	0	0	0	0	0	0	0	0	0	0	0	0	0	0	0	0	0.455054	0	0	0	0	0	0	0.295614	0	0	0	0	0.956489	0	0
SeqVar606	0	0	0	0	0	0	0	0	0	0	0	0	0	0	0	0	0	0	0	0	0	0	0	0	0	0	0	0	0	0	0	0	0	0	0	0	0	0	0	0	0	0	0	0	0	0	0	0	0
SeqVar607	0	0	0	0	0	0	0	0	0	0	0	0	0	0	0	0	0.260436	0	0	0	0	0	0	0	0	0	0	0	0	0	0	0	0	0	0	0	0	0	0	0	0	0	0	0	0	0	0	0	0
SeqVar608	0	0	0	0	0	0	0	0	0	0	0	0	0	0	0	0	0.176276	0	0	0	0	0	0	0	0	0	0	0	0	0	0	0	0	0	0	0	0.15518	0	0	0	0	0	0	0	0	0	0	0	0
SeqVar609	0	0	0	0	0	0	0	0	0	0	0	0	0	0	0	0	0	0	0	0	0	0	0	0	0	0	0	0	0	0	0	0	0	0	0	0	0	0	0	0	0	0	0	0	0	0	0	0	0
SeqVar610	0	0	0	0	0	0	0	0	0	0	0	0	0	0	0	0	0	0	0	0	0	0	0	0	0	0	0	0	0	0	0	0	0	0	0	0	0	0	0	0	0	0	0	0	0	0	0	0	0
SeqVar611	0	0	0	0	0	0	0	0	0	0	0	0	0	0	0	0	0	0	0	0	0	0	0	0	0	0	0	0	0	0	0	0	0	0	0	0	0	0.523538	0	0	0	0	0	0	0	0	0	0.37197	0
SeqVar613	0	0	0	0	0	0	0	0	0	0	0	0	0	0	0	0	0	0	0	0	0	0	0	0	0	0	0	0	0	0	0	0	0	0	0	0	0	0	0	0	0	0	0	0	0	0	0	0	0
SeqVar614	0	0	0	0	0	0	0	0	0	0	0	0	0	0	0	0	0	0	0	0	0	0	0	0	0	0	0	0	0	0	0	0	0	0	0	0	0	0	0	0	0.818849	0	0	0	0	0	0	0	0
SeqVar615	0	0	0	0	0	0	0	0	0	0	0	0	0	0	0	0	0	0	0	0	0	0	0	0	0	0.361025	0	0	0	0	0	0	0	0	0	0.454392	0	0	0	0	0	0	0	0	0	0	0	0	0
SeqVar616	0.309623	0	0	0	0	0	0	0	0	0	0	0	0	0	0	0	0.253753	0	0	0	0	0	0	0.331903	0	0	0.434119	0	0	0	0	0	0	0.46794	0	0	0	0	0	0	0	0	0.893646	0	0	0.50738	0	0	0
SeqVar617	0	0	0	0	0	0	0	0	0	0	0	0	0	0	0	0	0	0	0	0	0	0	0	0	0	0	0	0	0	0	0	0	0	0	0	0	0	0	0	0	0.628521	0	0	0.423046	0.491474	0.631518	0	0	0
SeqVar618	0	0	0	0	0	0	0	0	0	0	0	0	0	0	0	0	0	0	0	0	0	0	0	0	0	0	0	0	0	0	0	0	0	0	0	0	0	0	0	0	0	0	0	0	0	0	0	0	0
SeqVar619	0	0	0	0	0	0	0	0	0	0	0	0	0	0	0	0	0	0	0	0	0	0	0	0	0	0	0	0	0	0	0	0	0	0	0	0	0	0	0	0	0	0	0	0	0	0	0	0	0
SeqVar621	0	0	0	0	0	0	0	0	0	0	0	0	0	0	0	0	0	0	0	0	0	0	0	0	0	0	0	0	0	0	0	0	0	0	0	0	0	0	0	0	0	0	0	0	0	0	0	0	0
SeqVar622	0	0	0	0	0	0	0	0	0	0	0	0	0	0	0	0	0	0	0	0	0	0	0	0	0	0	0	0	0	0	0	0	0	0	0	0	0	0	0	0	0	0	0	0	0	0	0	0	0
SeqVar623	0.42649	0	0	0	0	0	0	2.00645	0	0	0	0	0	0	0	0	0	0	0	0	0	0	0.757078	0	0	0.323797	0	0	0	0	0	0	0	0	0	0	0	0	0	0	0	0	0	0	0	0	0	0	0
SeqVar624	0	0	0	0	0	0	0	0	0	0	0	0	0	0	0	0	0	0	0	0	0	0	0	0	0	0	0	0	0	0	0	0	0	0	0	0	0	0	0	0	0	0	0	0	0	0	0	0	0
SeqVar625	0	0	0	0	0	0	0	0	0	0	0	0	0	0	0	0	0	0	0	0	0	0	0	0	0.185387	0	0	0	0	0	0	0	0	0	0	0	0	0	0	0	0	0	0	0.418039	0	0	0	0	0
SeqVar627	0	0	0	0	0	0	0	0	0	0	0	0	0	0	0	0	0	0	0	0	0	0	0	0	0	0	0	0	0	0	0	0	0	0	0	0	0	0	0	0	0	0	0	0	0	0	0	0	0
SeqVar628	0	0	0	0	0	0	0	0	0	0	0	0	0	0	0	0	0	0	0	0	0	0	0	0	0	0	0	0	0	0	0	0	0	0	0	0	0	0	0	0	0	0	0	0	0	0	0	0	0
SeqVar629	0	0	0	0	0.317882	0	0	0	0	0	0	0	0	0	0	0	0	0	0	0	0	0	0	0	0	0	0	0	0	0	0	0	0	0	0	0	0	0	0	0	0	0	0	0	0	0	0	0	0
SeqVar630	0	0	0	0	0	0	0	0	0	0	0	0	0	0	0	0	0	0	0	0	0	0	0	0	0	0	0	0	0	0	0	0	0	0	0	0	0	0	0	0	0	0	0	0	0	0	0	0	0
SeqVar631	0	0	0	0	0	0	0	0	0	0	0	0	0	0	0	0	0	0	0	0	0	0	0	0	0	0	0	0	0	0	0	0	0	0	0	0	0	0	0	0	0	0	0	0	0	0	0	0	0
SeqVar632	0	0	0	0	0	0	0	0	0	0	0	0	0	0	0	0	0	0	0	0	0	0	0	0	0	0	0	0	0	0	0	0	0	0	0	0	0	0	0	0	0	0	0	0	0	0	0	0	0
SeqVar633	0	0	0	0	0	0	0	0	0	0	0	0	0	0	0	0	0	0	0	0	0	0	0	0	0.3725	0.537461	0	0	0.869022	0	0	0	0	0	0	0	0	0	0	0	0	0	0	0	0	0	0	0	0
SeqVar635	0	0	0	0	0	0	0	0	0	0	0	0	0	0	0	0	0	0	0	0	0	0	0	0	0	0	0	0	0	0	0	0	0	0	0	0	0	0	0	0	0	0	0	0	0	0	0	0	0
SeqVar636	0	0	0	0	0	0	0	0	0	0	0	0	0	0	0	0	0	0	0	0	0	0	0	0	0	0	0	0	0	0	0	0	0	0	0	0	0	0	0	0	0	0	0	0.322376	0	0	0	0.500425	0.948857
SeqVar637	0	0	0	0	0	0	0	0	0	0	0	0	0.481111	0	0	0	0	0	0	0	0	0	0	0	0	0	0	0	0	0	0	0	0	0	0	0	0	0	0	0	0	0	0	0	0	0	0	0	0
SeqVar638	0	0	0	0	0	0	0	0	0	0	0	0	0	0	0	0	0	0	0	0	0	0	0	0	0	0	0	0	0	0	0	0	0	0	0	0	0	0	0	0	0	0	0	0	0	0	0	0	0
SeqVar639	0	0	0	0	0	0	0	0	0	0	0	0	0	0	0	0	0	0	0	0	0	0	0	0	0	0	0	0	0	0	0	0	0	0	0	0	0	0	0	0	0	0	0	0	0	0	0	0	0
SeqVar640	0	0	0	0	0	0.692662	0	0	0	0	0	0	0	0	0	0	0	0	0	0	0	0	0	0	0	0	0	0	0	0	0	0	0	0	0	0	0	0	0	0	0	0	0	0.268717	0	0	0	0	0
SeqVar642	0	0	0	0	0	0	0	0	0	0	0	0	0	0	0	0	0	0	0	0	0	0	0	0	0	0	0	0	0	0	0	0.655638	0	0	0	0	0	0	0	0	0	0.205005	0	0	0	0	0	0	0
SeqVar643	0	0	0	0	0	0	0	0	0	0	0	0	0	0	0	0	0	0	0	0	0	0	0	0	0	0	0	0	0	0	0	0	0	0	0	0	0	0	0	0	0	0	0	0	0	0	0	0	0
SeqVar644	0	0	0	0	0	0	0	0	0	0	0	0	0	0	0.763336	0	0	0	0	0	0	0	0	0	0	0	0	0	0	0	0	0	0.458694	0	0	0	0.501791	0.664801	0	1.37134	0	0	0	0	0	0	0	0	0
SeqVar645	0	0	0	0	0	0	0	0	0	0	0	0	0	0	0	0	0	0	0	0	0	0	0	0	0	0	0	0	0	0	0	0	0	0	0	0	0	0	0	0	0	0	0	0	0	0	0	0	0
SeqVar646	0	0	0	0	0.285665	0	0	0	0	0	0	0	0	0	0	0	0	0	0	0	0	0	0	0	0	0	0	0	0	0	0	0	0	0	0	0	0	0	0	0	0	0	0	0	0	0	0	0	0
SeqVar647	0	0	0	0	0	0	0	0	0	0	0	0	0	0	0	0	0	0	0	0	0	0	0	0	0	0	0	0	0	0	0	0	0	0	0	0	0	0	0	0	0	0	0	0	0	0	0	0	0
SeqVar648	0	0	0	0	0	0	0	0	0.240885	0	0	0	0	0	0	0	0	0	0	0	0.219739	0.313873	0	0	0	0	0.60928	0	0	0.192484	0	0	0.309388	0	0.662775	0	0.15518	0.234133	0	0	0.401589	0.235293	0	0	0	0	0	0	0
SeqVar649	0.407487	0.855236	0	1.20228	0.448327	0	0	1.40493	0.243258	0	1.23628	1.19439	0	0	0.713167	0	0.242612	0	0.741682	0	0	0	0	0.317711	0.365143	0	0.662993	0	0	0	0	0	0.458427	0	0.650145	0	0.360367	0	0	1.50942	0	0	1.4158	0	0	0	0	0	0
SeqVar650	0	0	0	0	0	0	0	0	0	0	0	0	0	0	0	0	0	0	0	0	0	0	0	0	0	0	0	0	0	0	0	0	0	0	0	0.417733	0	0	0	0	0	0	0	0	0	0	0	0	0
SeqVar651	0	0	0	0	0	0	0	0	0	0	0	0	0	0	0	0	0	0	0	0	0	0	0	0	0	0	0	0	0	0	0	0	0	0	0	0	0	0	0	0	0	0	0	0	0	0	0	0	0
SeqVar652	0	0	0	0	0	0	0	0	0	0	0	0	0	0	0	0	0	0	0	0	0	0	0	0	0	0	0	0	0	0	0	0	0	0	0	0	0	0	0	0	0	0	0	0	0	0	0	0	0
SeqVar653	0	0	0	0	0	0	0	0	0	0	0	0	0	0	0	0	0	0	0	0	0	0	0	0	0	0	0	0	0	0	0	0	0	0	0	0	0	0	0	0	0	0	0	0	0	0	0	0	0
SeqVar654	0	0	0	0	0	0	0	0	0	0	0	0	0	0	0	0	0	0	1.17348	0	0	0	0	0	0	0	0	0	0	0	0	0	0	0	0	0.605009	0	0	0	0	0	0	0	0	0	0	0	0	0
SeqVar655	0	0	0	0	0	0	0	0	0.296001	0	0	0	0	0	0	0	0	0	0	0	0	0	0	0	0	0	0	0	0	0	0	0	0	0	0	0	0	0	0	0	0	0.33959	0	0.407447	0	0	0	0	0
SeqVar656	0	0	0	0	0	0	0	0	0	0	0	0	0	0	0	0	0	0	0	0	0.108217	0	0	0.237943	0	0	0	0	0.648193	0	0	0	0	0	0	0	0.169298	0.355806	0	0	0	0	0.635385	0	0.509375	0	0.886183	0	0
SeqVar657	0	0	0	0	0	0	0	0	0	0	0	0	0	0	0	0	0	0	0	0	0	0	0	0	0	0	0	0	0	0	0	0	0	0	0	0	0	0	0	0	0	0	0	0	0	0	0	0	0
SeqVar659	0	0	0	0	0	0	0	0	0	0	0	0	0	0	0	0	0	0	0	0	0	0	0	0	0	0	0	0	0	0	0.572518	0	0	0	0	0	0	0	0	0	0	0	0	0	0	0	0	0	0
SeqVar660	0	0	0	0	0	0	0	0	0	0	0	0	0	0	0	0	0	0	0	0	0	0	0	0	0	0	0	0	0	0	0	0	0	0	0	0	0	0	0	0	0	0	0	0	0	0	0	0	0
SeqVar661	0	0	0	0	0	0	0	0	0	0	0	0	0	0	0	0	0	0	0	0	0	0	0	0	0	0	0	0	0	0	0	0	0	0	0	0	0	0	0	0	0	0	0	0	0	0	0	0	0
SeqVar662	0	0	0	0	0.451977	0	0	1.28508	0	0	0	0	0	0	0	0	0	0	0	0	0.107021	0	0	0	0	0	0	0.592833	0	0	0	0	0	0	0	0	0	0	0	0	0	0	0	0	0	0	0	0	0
SeqVar665	0	0	0	0	0	0	0	0	0	0	0	0	0	0	0	0	0	0	0	1.19716	0	0	0	0.369599	0.274403	0	0	0	0	0	0	0	0	0	0	0	0.193481	0	0	0	0	0	0	0	0	0	0	0	0
SeqVar666	0	0	0	0	0	0	0	0	0.215454	0	0	0	0	0	0	0	0	0	0	0	0	0	0	0	0	0	0	0	0	0	0	0	0	0	0	0	0	0	0	0	0	0	0	0	0	0	0	0	0
SeqVar667	0	0	0	0	0	0	0	0	0	0	0	0	0	0	0	0	0	0	0	0	0	0	0	0	0	0	0	0	0	0	0	3.47659	0	0	0	0	0	0	0	0	0	0	0	0	0	0	0	0	0
SeqVar668	0	0	0	0.904416	0	0	0	0	0.152349	0	0	0	0	0	0	0	0	0	0	0	0.179987	0	0	0.371846	0.275115	0.323797	0	0.515434	0	0.31309	0.746894	0.644426	0.296429	0	0.290754	0	0.186434	0.497182	0	0	0	0.378001	0	0.316668	0	0	0	0.325477	0
SeqVar669	0	0	0	0	0	0	0	0	0	0	0	0	0	0	0	0	0	0	0	0	0	0	0	0	0	0	0	0	0	0	0	0	0	0	0	0	0	0	0	0	0	0	0	0	0	0	0	0	0
SeqVar670	0	0	0	0	0.227181	0	0	0	0	0	0	0	0	0	0	0	0	0	0	0	0	0	0	0	0	0	0	0	0	0	0	0	0	0	0	0	0.171734	0	0	0	0	0	0	0	0	0	0	0.291915	0
SeqVar671	0.246234	0	0	0	0	0	0	0	0.212006	0	0	0	0	0	0	0	0	0	0	0	0	0	0	0	0	0	0	0.496721	0	0	0	0	0	0	0	0	0	0	0	0	0	0	0	0	0	0	0	0	0
SeqVar672	0	0	0	0	0	0	0	0	0	0	0	0	0	0	0	0	0	0	0	0	0	0	0	0	0	0	0	0	0	0	0	0	0	0	0	0	0	0	0	0	0	0	0	0	0	0	0	0	0
SeqVar673	0	0	0	0	0	0	0	0	0	0	0	0	0	0	0	0	0	0	0	0	0	0	0	0	0.330081	0.291749	0	0	0	0	0.664093	0	0.204535	0	0.359351	0	0	0	0	0	0	0	0	0	0	0	0.317531	0	0
SeqVar674	0.492469	0	0	0	0	0	0	0	0.233308	0	0	0	0	0	0	0	0.143663	0	0	0	0	0	0	0	0	0	0	0	0	0	0	0	0	0	0	0	0	0	0	0	0	0	0	0	0	0	0	0	0
SeqVar675	0	0	0	0	0	0	0	0	0	0	0	0	0	0	0	0	0	0	0	0	0	0	0	0	0	0	0	0	0	0	0	0	0	0	0	0	0	0	0	0	0	0	0.926538	0	0	0	0	0	0
SeqVar676	0	0	0	0	0	0	0	0	0	0	0	0	0	0	0	0	0	0	0	0	0	0	0	0	0	0	0	0	0	0	0	0	0	0	0	0	0	0	0	0	0	0	0	0	0	0	0	0	0
SeqVar677	0	0	0	0	0.400582	0	0	0	0.233308	0	0	0	0	0	0	0	0	0	0	0	0	0	0	0	0	0	0	0	0	0	0	0	0	0	0	0	0	0	0	0	0	0	0	0	0	0	0	0	0
SeqVar678	0	0	0	0	0	0	0	0	0	0	0	0	0	0	0	0	0	0	0	0	0	0	0	0	0	0	0	0	0	0	0	0	0	0.366183	0	0	0	0	0	0	0	0	0	0	0	0	0	0	0
SeqVar679	0	0	0	0	0	0.958493	0	0	0	0	0	0	0	0	0	0	0	0	0	0	0	0	0	0	0	0	0	0	0	0	0	0	0	0	0	0	0	0	0	0	0	0	0	0	0	0	0	0	0
SeqVar680	0	0	0	0	0	0	0	0	0.196188	0	0	0	0	0	0	0	0	0	0	0	0	0	0	0	0	0	0	0	0	0	0	0	0	0	0	0	0	0	0	0	0	0	0	0	0	0	0	0	0
SeqVar681	0	0	0	0	0	0	0	0	0	0	0	0	0	0	0	0	0	0	0	0	0	0	0	0	0	0	0	0	0	0	0	0	0	0	0	0	0	0	0	0	0	0	0	0	0	0	0	0	0
SeqVar682	0	0	0	0	0	0	0	0	0	0	0	0	0	0	0	0	0	0	0	0	0	0	0	0	0	0	0	0	0	0	0.386124	0	0	0	0	0	0	0	0	0	0	0	0	0	0	0	0	0	0
SeqVar683	0	0	0	0	0	0	0	0	0	0	0	0	0	0	0	0	0	0	0	0	0	0	0	0	0	0	0	0	0	0	0	0	0	0	0	0	0	0	0	0	0	0	0	0	0	0	0	0	0
SeqVar684	0	0	0	0	0	0	0	0	0	0	0	0	0	0	0	0	0.238009	0	0	0	0	0	0	0	0	0	0	0	0	0	0	0	0	0	0	0	0	0	0	0	0	0	0	0	0	0	0	0	0
SeqVar685	0	0	0	0	0	0	0	0	0	0	0	0	0	0	0	0	0	0	0	0	0	0	0	0	0	0	0	0	0	0	0	0	0	0	0	0	0	0	0	0	0	0	0	0	0	0	0	0	0
SeqVar686	0	0	0	0	0	0	0	0	0	0	0	0	0	0	0	0	0	0	0	0	0	0	0	0	0	0	0	0	0	0	0	0	0	0	0	0	0.174071	0	0	0	0	0	0	0	0	0	0	0	0
SeqVar687	0	0	0	0	0	0	0	0	0	0	0	0	0	0	0	0	0	0	0	0	0	0	0	0	0	0	0	0	0	0	0	0	0	0	0	0	0	0	0	0	0	0	0	0	0	0	0	0	0
SeqVar688	0	0	0	0	0	0	0	0	0	0	0	0	0	0	0	0	0	0	0	0	0.135179	0	0.690125	0	0	0	0	0	0	0	0	0	0	0	0	0	0.144411	0	0	0	0	0	0	0	0	0	0	0	0
SeqVar690	0	0	0	0	0	0	0	0	0	0	0	0	0	0	0	0	0	0	0	0	0	0	0	0	0	0	0	0	0	0	0	0	0	0	0	0	0	0	0	0	0	0	0	0	0	0	0	0	0
SeqVar693	0	0	0	0	0	0	0	0	0	0	0	0	0	0	0	0	0.261236	0	0	0	0	0	0	0	0	0	0	0	0	0	0	0	0	0	0	0	0	0	0	0	0	0	0	0	0	0	0	0	0
SeqVar694	0	0	0	0	0	0	0	0	0	0	0	0	0	0	0	0	0.245061	0	0	0	0	0	0	0	0	0	0	0	0	0	0	0	0	0	0	0	0	0	0	0	0	0	0	0.290036	0	0.751006	0	0	0
SeqVar695	0.358634	0	0	0	0	0	0	0	0.221893	0	0	0	0	0	0	0	0	0	0	0	0.203746	0.454587	0.401835	0	0	0	0.410565	0.559411	0	0.339402	0.414918	0.695552	0.187478	0.567042	0.687903	0	0	0.211563	0	0	0.468806	0.382953	0.933148	0	0.638359	0	0	0	0.641792
SeqVar696	0	0	0	0	0	0	0	0	0	0	0	0	0	0	0	0	0	0	0	0	0	0	0	0	0	0	0	0	0	0	0	0	0	0	0	0	0	0	0	0	0	0	0	0	0	0	0	0	0
SeqVar697	0	0	0	0	0	0	0	0	0	0	0	0	0	0	0	0	0	0	0	0	0	0	0	0	0	0	0	0	0	0	0	0	0	0	0	0	0	0	0	0	0	0	0	0.282082	0	0	0	0	0
SeqVar699	0	0	0	0	0	0	0	0	0	0	0	0	0	0	0	1.0075	0.235874	0	0	1.13887	0.136371	0	0	0	0	0	0	0	0	0	0	0	0	0	0	0	0	0.266027	0	0	0	0	0	0	0	0	0	0	0
SeqVar700	0	0	0	0	0	0	0	0	0	0	0	0	0	0	0	0	0	0	0	0	0	0	0	0	0	0	0	0	0	0	0	0	0	0	0	0	0	0	0	0	0	0	0	0	0	0	0	0	0
SeqVar701	0	0	0	0	0	0	1.10611	0	0	0	0	0	0	0	0	0	0	0	0	0	0	0	0	0	0	0	0	0	0	0	0	0	0	0	0	0	0	0	0	0	0	0	0	0	0	0	0	0	0
SeqVar702	0	0	0	0	0	0	0	0	0	0	0	0	0	0	0	0	0	0	0	0	0	0	0	0	0.348234	0	0	0.578564	0	0	0	0	0	0	0	0	0	0	0	0	0	0.255475	0	0	0	0	0	0	0
SeqVar703	0	0	0	0	0	0	0	0	0	0	0	0	0	0	0	0	0	0	0	0	0	0	0	0	0	0	0	0	0	0	0	0	0	0	0	0	0	0	0	0	0	0	0	0	0	0	0	0	0
SeqVar704	0	0	0	0	0	0	0	0	0	0	0	0	0	0	0	0	0	0	0	0	0	0	0	0	0	0	0	0	0	0	0	0	0.150625	0	0	0	0	0	0	0	0	0	0	0	0	0	0	0	0
SeqVar705	0	0	0	0	0	0	0	0	0	0	0	0	0	0	0	0	0	0	0	0	0	0	0	0	0	0	0	0	0	0	0	0	0	0	0	0	0	0	0	0	0	0	0	0	0	0	0	0	0
SeqVar706	0	0	0	0	0	0	0	0	0	0	1.57752	0	0	0	0	0	0	0	0	0	0	0	0	0	0	0	0	0	0	0	0	0	0	0	0	0	0	0	0	0	0	0	0	0	0	0	0	0	0
SeqVar707	0	0	0	0	0.380066	0	0	0	0	0.641434	0	0	0	0	0	0	0	0	0	0	0	0	0	0	0	0	0	0	0	0	0	0	0	0	0	0	0	0	0	0	0	0	0	0	0	0	0	0	0
SeqVar708	0	0	0	0	0	0	0	0	0	0	0	0	0	0	0	0	0	0	0	0	0	0	0	0	0	0	0	0	0	0	0	0	0	0	0	0.715358	0.299722	0	0	0	0	0	0	0	0	0	0	0	0
SeqVar709	0	0	0	0	0	0	0	1.22606	0	0.468618	0	0	0	0	0	0	0.266266	0	0	0	0	0	0	0	0	0.255283	0	0	0	0	0	0	0	0	0	0	0	0	0	0	0	0	0	0	0	0	0	0	0
SeqVar711	0	0	0	0	0	0	0	0	0	0	0	0	0	0	0	0	0	0	0	0	0	0	0	0	0	0.281122	0	0	0	0	0	0	0	0	0	0	0.20133	0	0	0	0	0	0	0	0	0	0	0	0
SeqVar713	0	0	0	0	0	0	0	0	0	0	0	0	0	0	0	0	0	0	0	0	0	0	0	0	0	0	0	0	0	0	0	0	0	0	0	0	0	0	0	0	0	0	0	0	0	0	0	0	0
SeqVar714	0	0	0	0	0	0	0	0	0	0	0	0	0	0	0	0	0	0	0	0	0.209328	0	0.73511	0.438176	0.338002	0	0	0	0	0.573248	0.740134	0	0	0	0	0	0	0	0	0	0	0.350646	0	0	0	0	0	0.601276	0
SeqVar715	0	0	0	0	0	0	0	0	0	0	0	0	0.327647	0	0	0	0.230846	0	0.597865	0	0	0	0	0	0	0	0	0	0	0	0	0	0	0	0	0	0	0	0	0	0	0	0	0	0	0	0	0	0
SeqVar716	0	0	0	0	0	0	0	0	0.186589	0	0	0	0	0	0	0	0	0	0	0	0.167179	0	0	0	0.231937	0	0.482026	0.364467	0	0	0.377816	0	0.257942	0.330884	0.639027	0.483857	0.166751	0	0	0	0	0.205005	0	0	0	0	0.599034	0	0
SeqVar717	0	0	0	0	0	0	0	0	0	0	0	0	0	0	0	0	0	0	0	0	0	0	0	0	0	0	0	0	0	0	0	0	0	0	0	0	0	0	0	0	0	0	0	0	0	0	0	0	0
SeqVar718	0	0	0.734834	0	0	0.911594	0	0	0	0	0	0	0	0	0	0	0	0	0	0	0	0	0	0	0	0	0	0	0	0	0	0	0	0	0	0	0	0	0	0	0	0	0	0	0	0	0	0	0
SeqVar719	0	0	0	0	0	0	0	0	0	0	0	0	0	0	0	0	0	0	0	0	0.172647	0	0	0.280403	0.343232	0.307954	0	0	0.482762	0.260085	0	0	0.179125	0	0	0	0	0	0.763716	0	0.804965	0	0.786508	0.240616	0	0	0	0	0
SeqVar720	0	0	0	0	0	0	0	0	0	0	0	0	0	0	0	0	0.177558	0	0	0	0	0	0	0	0	0	0	0	0	0	0	0	0	0	0	0	0	0	0	0	0	0	0	0	0	0	0	0	0
SeqVar721	0	0	0	0	0	0	0	0	0	0	0	0	0	1.0566	0	0	0.24409	0	0	0	0	0	0	0	0	0	0	0	0	0	0	0	0	0	0	0	0	0.488823	0	0	0	0	0	0	0	0	0	0	0
SeqVar723	0	0	0	0	0	0	0	0	0	0	0	0	0	0.514403	0	0	0	0	0	0	0	0.328511	0	0.348604	0.205164	0	0	0	0	0	0	0.471147	0.269183	0.278239	0.521297	0	0.205631	0.429588	0	0.643174	0.493784	0.161206	0.667412	0.307479	0	0	0.779583	0.375136	0
SeqVar725	0	0	0	0	0	0	0	0	0	0	0	0	0	0	0	0	0	0	0	0	0	0	0	0	0	0	0	0	0	0	0	0	0	0	0	0	0	0	0	0	0	0	0	0	0	0	0	0	0
SeqVar726	0	0	0	0	0	0	0	0	0	0	0	0	0	0	0	0	0	0	0	0	0	0	0	0	0	0	0	0	0	0	0	0	0	0	0	0	0	0	0	0	0	0	0	0	0	0	0	0	0
SeqVar727	0	0	0	0	0	0	0	0	0	0	0	0	0	0	0	0	0	0	0	0	0	0	0	0	0	0	0	0	0	0	0	0	0	0	0	0	0	0	0	0	0	0	0	0	0	0	0	0	0
SeqVar728	0	0	0	0	0	0	0	0	0	0	0	0	0	0	0	0	0	0	0	0	0	0	0	0	0	0	0	0	0	0	0	0	0	0	0	0	0	0	0	0	0	0	0	0	0	0	0	0	0
SeqVar729	0	0	0	0	0	0	0	0	0	0	0	0	0	0	0	0	0	0	0	0	0	0	0	0	0	0	0	0	0	0	0	0	0	0	0	0	0	0	0	0	0	0	0	0	0	0	0	0	0
SeqVar731	0	0	0	0	0	0	0	0	0	0	0	0	0	0	0	0	0	0	0	0	0	0	0	0	0	0	0	0	0	0	0	0	0	0	0	0	0	0	0	0	0	0	0	0	0	0	0	0	0
SeqVar732	0	0	0	0	0	0	0	0	0	0	0	0	0	0	0	0	0	0	0	0	0	0	0	0	0	0	0	0	0	0	0	0	0	0	0	0	0	0	0	0	0	0	0	0	0	0	0	0	0
SeqVar734	0	0	0	0	0	0	0	0	0	0	0	0	0.15735	0	0	0	0	0	0	0	0	0	0	0	0	0	0	0	0	0	0	0	0	0	0	0	0	0	0	0	0	0	0	0	0	0	0	0	0
SeqVar735	0	0	0	0	0	0.947411	0	0	0	0	0	0	0.349715	0	0	0	0	0	0	0	0	0	0	0	0	0	0	0	0	0	0.504602	0	0	0	0	0.605009	0	0	0	0	0	0.36903	0	0	0	0	0	0	0
SeqVar737	0	0	0	0	0	0	0	0	0	0	0	0	0	0	0	0	0	0.684318	0	0	0	0	0	0	0	0	0	0	0	0	0	0	0	0	0	0	0	0	0	0	0	0	0	0	0	0	0	0	0
SeqVar739	0	0	0	0	0	0	0	0	0	0	0	0	0	0	0	0	0	0	0	0	0	0	0	0	0	0	0	0	0	0	0	0	0	0	0	0	0	0	0	0	0	0	0	0	0	0	0	0	0
SeqVar740	0.324063	0	0	0	0	0	0	0	0	0	0	0	0	0	0	1.18395	0.208853	0	0	0	0.112643	0.534348	0	0.300261	0	0.337607	0	0	0	0.501285	0	0	0.204535	0	0	0	0.235822	0	0	0.890013	0	0	0	0	0	0	0	0	0
SeqVar741	0	0	0	0	0	0	0	0	0	0	0	0	0	0	0	0	0	0	0	0	0	0	0	0	0	0	0	0	0	0	0	0	0	0	0	0	0	0	0	0	0	0	0	0	0	0	0	0	0
SeqVar742	0	0	0	0	0	0	0	0	0	0	0	0	0	0	0	0	0	0	0	0	0.0878747	0	0	0.269385	0	0	0	0.690725	0	0	0	0	0	0.435467	0	0	0	0.266027	0	0	0	0.232243	0	0	0.387041	0	0	0	0
SeqVar743	0	0	0	0	0	0	0	0	0	0	0	0	0	0	0	0	0	0	0	0	0	0	0	0	0	0	0	0	0	0	0	0	0	0	0	0	0	0	0	0	0	0	0	0	0	0	0	0	0
SeqVar746	0	0	0	0	0	0	0	0	0	0	0	0	0	0	0	0	0	0	0	0	0	0	0.644071	0.196413	0	0	0	0	0	0	0	0	0	0.430859	0	0.469817	0.348999	0	0	0	0.546462	0	0.804114	0	0	0	0.638344	0	0
SeqVar749	0	0	0	0	0	0	0	0	0	0	0	0	0	0	0	0	0	0	0	0	0	0	0	0	0	0	0	0	0	0	0	0	0	0	0	0	0.15518	0	0	0	0	0	0	0	0	0	0	0	0
SeqVar750	0	0	0	0	0	0	0.668926	0	0	0	0	0	0	0	0	0	0	0	0	0	0.166859	0	0	0	0	0	0	0.613913	0	0	0	0	0	0	0	0	0	0	0	0	0	0.349434	0	0	0	0	0	0	0
SeqVar751	0	0	0	0	0	0	0	0	0	0	0	0	0	0	0	0	0	0	0	0	0	0	0	0	0	0	0	0	0	0	0	0	0	0	0	0	0	0	0	0	0	0	0	0	0	0	0	0	0
SeqVar752	0	0	0	0	0	0	0	0	0	0	0	0	0	0	0	0	0	0	0	0	0	0	0	0	0	0	0	0	0	0	0	0	0	0	0	0	0	0	0	0	0	0	0	0	0	0	0	0	0
SeqVar754	0	0	0	0	0	0	0	0	0	0	0	0	0	0	0	0	0	0	0	0	0	0	0	0	0	0	0	0	0	0	0	0	0	0	0	0	0	0	0	0	0	0	0	0	0	0	0	0	0.975313
SeqVar756	0	0	0	0	0	0	0	0	0	0	0	0	0	0	0	0	0	0	0	0	0	0	0	0	0	0	0	0	0	0	0	0	0	0	0	0	0	0	0	0	0	0	0	0	0	0	0	0	0
SeqVar757	0	0	0	0	0	0	0	0	0	0	0	0	0	0	0	0	0	0	0	0	0	0	0	0.279096	0	0	0	0	0	0	0	0	0.220591	0	0	0	0.199833	0	0	0	0	0	0	0	0	0	0	0	0
SeqVar758	0	0	0	0	0	0	0	0	0	0	0	0	0	0	0	0	0	0	0	0	0.114674	0	0	0	0	0	0	0	0	0	0	0	0	0	0	0	0	0	0	0	0	0	0	0	0	0	0	0	0
SeqVar760	0	0	0	0	0	0	0	0	0	0	0	0	0	0	0	0	0	0	0	0	0	0	0	0	0	0	0	0	0	0	0	0	0	0	0	0	0	0	0	0	0	0	0	0	0	0	0	0	0
SeqVar761	0	0	0	0	0	0	0	0	0	0	0	0	0	0	0	0	0	0	0	0	0	0	0	0	0	0	0	0	0	0	0	0	0	0	0	0	0	0	0	0	0	0	0	0	0	0	0	0	0
SeqVar762	0	0	0	0	0	0	0	0	0	0	0	0	0	0	0	0	0	0	0	0	0	0	0	0	0	0	0	0	0	0	0	0	0	0	0	0	0	0	0	0	0	0	0	0	0	0	0	0	0
SeqVar763	0	0	0	0	0	0	0	0	0	0	0	0	0	0	0	0	0	0	0	0	0	0	0	0	0	0	0	0	0	0	0	0	0	0	0	0	0	0	0	0	0	0	0	0	0	0	0	0	0
SeqVar764	0	0	0	0	0	0	0	0	0	0	0	0	0	0	0	0	0	0	0	0	0	0	0	0	0	0	0	0	0	0	0	0	0	0	0	0	0	0	0	0	0	0	0	0	0	0.531041	0	0	0
SeqVar765	0	0	0	0	0	0	1.39833	0	0	0.492955	0	0	0	0	0.998573	0	0	0	1.01365	0.799681	0	0	0	0	0	0	0	0	0	0	0	0	0	0	0	0	0.214735	0.432713	0	0	0	0	0	0	0	0	0	0	0
SeqVar766	0	0	0	0	0	0	0	0	0	0	0	0	0	0	0.864203	0	0	0	0	0	0	0	0	0	0	0	0	0	0	0	0	0	0.311111	0	0	0	0	0	0	0	0	0	0	0	0	0	0	0	0
SeqVar767	0	0	0	0	0	0	0	0	0	0	0	0	0	0	0	0	0	0	0	0	0	0.657022	0	0	0	0.187998	0.255508	0	0	0	0.310223	0	0	0	0	0	0	0	0	0	0	0.373347	0.570989	0.31956	0.471371	0.587694	0	0.476356	0
SeqVar768	0	0	0	0	0	0	0	0	0	0	0	0	0	0	0	0	0	0	0	0	0.132698	0	0.557312	0.314079	0	0.327416	0	0	0	0.40874	0	0	0	0	0.5082	0	0	0.419781	0	0	0	0	0	0	0	0	0	0.461977	0
SeqVar769	0	0	0	0	0	0	0	0	0	0	0	0	0	0	0	0	0	0	0	0	0	0	0	0	0	0	0	0	0	0	0	0	0.201459	0	0	0	0.215945	0	0	0	0	0	0	0	0	0	0	0	0
SeqVar771	0	0	0	0	0	0	0	0	0	0	0	0	0	0	0	0	0	0	0	0	0	0	0	0	0	0	0	0	0	0	0	0	0	0	0	0	0	0	0	0	0	0	0	0	0	0.570641	0	0	0
SeqVar772	0	0	0	0	0	0	0	0	0	0	0	0	0	0	0	0	0	0	0	0	0.104501	0	0.297391	0.146285	0.262992	0	0.508333	0.368939	0	0	0	0.737385	0	0.533336	0	0.332211	0.13049	0.393764	0	0	0.582569	0.332401	0	0	0	0	0	0	0
SeqVar773	0	0	0	0	0	0	0	0	0	0	0	0	0	0	0	0	0	0	0	0	0	0	0	0	0	0	0	0	0	0	0	0	0	0	0	0	0	0	0	0	0	0	0	0	0	0	0	0	0
SeqVar774	0	0	0	0	0	0	0	0	0.235916	0	0	0	0	0	0	0	0	0	0	0	0	0	0	0	0	0	0	0	0.946088	0	0	0	0	0	0	0	0	0	0	0	0	0	0	0	0	0	0	0	0
SeqVar775	0	0	0	0	0	0	0	0	0	0	0	1.31373	0	0	0	0	0	0	0	0	0	0	0	0	0	0	0	0	0	0	0	0	0	0	0	0	0	0	0	0	0	0	0	0	0	0	0	0	0
SeqVar776	0	0	0	0	0	0	0	0	0	0	0	0	0	0	0	0	0	0	0	0	0	0	0	0	0	0	0	0	0	0	0	0	0	0	0	0.618314	0	0	0	0	0	0	0	0	0	0	0	0	0
SeqVar777	0	0	0	0	0	0	0	0	0	0	0	0	0	0	0	0	0.257991	0	0	0	0	0	0	0	0	0	0	0	0	0	0	0	0	0	0	0	0	0	0	0	0	0	0	0	0	0	0	0	0
SeqVar778	0	0	0	0	0	0	0	0	0	0	0	0	0	0	0	0	0	0	0	0	0	0	0	0	0	0	0	0	0	0	0	0	0	0	0	0	0	0	0	0	0	0	0	0	0	0	0	0	0
SeqVar782	0	0	0	0	0	0	0	0	0	0	0	0	0	0	0	0	0	0	0	0	0	0	0	0	0	0	0	0	0	0	0	0	0	0	0	0	0	0	0	0	0	0	0	0	0	0	0	0	0
SeqVar783	0	0	0	0	0	0	0	0	0	0	0	0	0	0	0	0	0.200582	0	0	0	0	0	0	0	0	0	0	0	0	0	0	0	0	0	0	0	0	0	0	0	0	0	0	0	0	0	0	0	0
SeqVar784	0	0	0	0	0	0	0	0	0	0	0	0.909598	0	0	0	0	0.276895	0	0	0	0	0	0	0	0	0	0	0	0	0	0	0	0	0	0	0	0	0	0	0	0	0	0	0	0	0	0	0	0
SeqVar786	0	0	0.860882	0	0	0	0	0	0	0	0	0	0	0	0	0	0	0	0	0	0	0.598271	0.519801	0.200086	0.219072	0	0	0	0.893805	0.380894	0.761991	0	0.27917	0	0.37155	0.395068	0	0	0.469524	0	0	0.316435	0.345034	0	0.566822	0	0.734734	0	0
SeqVar787	0	0	0	0	0	0	0	0	0	0	0	0	0	0	0	0.708232	0	0	0	0	0	0	0	0	0	0	0	0	0	0	0	0	0	0	0	0	0	0	0	0	0	0	0	0	0	0	0	0	0
SeqVar789	0	0	0	0	0	0	0	0	0	0.374565	0	0	0.299924	0	0	0	0	0	0	0	0	0	0	0	0	0	0	0	0	0	0	0	0	0	0	0	0	0	0	0	0	0.313104	0	0	0	0	0	0	0
SeqVar792	0	0	0	0	0	0	0	0	0	0	0	0	0	0	0	0	0.239573	0	0	0	0	0	0	0	0	0	0	0	0	0	0	0	0	0	0	0	0	0	0	0	0	0	0	0	0	0	0	0	0
SeqVar793	0	0	0	0	0	0	0	0	0	0	0	0	0.390158	0	0	0	0.0960734	0	0.757641	0	0	0	0	0	0	0	0	0	0	0	0	0	0.282653	0	0	0	0	0	0	0	0	0	0	0	0	0	0	0	0
SeqVar795	0	0	0	0	0	0	0	0	0	0	0	0	0	0	0	0	0	0	0	0	0	0	0	0	0	0	0	0	0	0	0	0	0	0	0	0	0	0	0	0	0	0	0	0	0	0	0	0	0
SeqVar796	0	0	0	0	0	0	0	0	0	0	0	0	0	0	0	0	0	0	0	0	0	0	0	0	0	0	0	0	0	0	0	0	0	0	0	0	0	0	0	0	0	0	0	0	0	0	0	0	0
SeqVar798	0	0	0	0	0	0	0	0	0	0	0	0	0	0	0	0	0	0	0	0	0	0	0	0	0	0	0	0	0	0	0	0	0.29136	0	0	0	0.277095	0	0	0	0	0	0	0.423046	0	0.902263	0	0.298334	0
SeqVar799	0	0	0	0	0	0	0	0	0	0	0	0	0	0	0	0	0	0	0	0	0	0	0	0	0	0	0	0	0	0	0	0	0	0	0	0	0	0	0	0	0.639456	0	0	0	0	0	0	0	0
SeqVar800	0	0	0	0	0	0	0	0	0	0	0	0	0	0	0	0	0	0	0	0	0	0	0	0	0	0	0	0	0	0	0	0	0	0	0	0	0	0	0	0	0	0	0	0	0	0	0	0	0
SeqVar801	0	0	0	0	0	0	0	0	0	0	0	0	0	0	0	0	0	0	0	0	0	0	0	0	0	0	0	0	0	0	0	0	0	0	0	0	0	0	0	0	0	0	0	0	0	0	0	0	0
SeqVar802	0	0	0	0	0	0	0	0	0	0	0	0	0	0	0	0	0	0	0	0	0.0955863	0.363557	0	0.196413	0.301546	0	0.37554	0.427904	0.482762	0	0	0.729581	0.119788	0.515142	0	0	0	0	0	0.99234	0	0	0	0	0	0	0	0	0.881294
SeqVar803	0	0	0	0	0	0	0	0	0	0	0	0	0	0	0	0	0	0	0	0	0	0	0	0	0	0	0	0	0	0	0	0	0	0	0	0	0	0	0	0	0	0	0	0	0	0	0	0	0
SeqVar805	0	0	0	0	0	0	0	0	0	0	0	0	0	0	0	0	0.177558	0	0	0	0	0	0	0	0.251738	0	0	0	0	0	0	0	0	0	0	0	0	0	0	0	0	0	0	0	0	0	0	0	0
SeqVar806	0	0	0	0	0	0	0	0	0	0	0	0	0.279813	0	0	0	0	0	0	0	0	0	0	0	0	0	0	0	0	0	0	0	0	0	0	0	0	0	0	0	0	0	0	0	0	0	0	0	0
SeqVar807	0	0	0	0	0	0	0	0	0	0	0	0	0	0	0	0	0	0	0	0	0	0	0	0	0	0	0	0	0	0	0	0	0	0	0	0	0	0	0	0	0	0	0	0	0	0	0	0	0
SeqVar808	0	0	0	0	0	0	0	0	0	0	0	0	0	0	0.758751	0	0	0	1.72705	0	0.186064	0	0	0	0	0	0	0	0	0	0	0	0.179125	0	0	0	0.247778	0	0.558361	0	0	0	0	0	0	0	0	0	0
SeqVar809	0	0	0	0	0	0	0	0	0	0	0	0	0	0	0	0	0	0	0	0	0	0	0	0	0	0	0	0	0	0	0	0	0	0	0	0	0	0	0	0	0	0	0	0	0	0	0	0	0
SeqVar810	0	0	0	0	0	0	0	0	0	0	0	0	0	0	0	0	0	0	0	0	0.0494155	0	0	0	0	0	0	0	0	0	0	0	0	0	0	0	0	0	0	0	0	0	0	0	0	0	0	0	0
SeqVar811	0	0	0	0	0.217058	0	0	0	0.168602	0	0	0	0	0	0	0	0	0	0	0	0.209814	0.521144	0	0.264881	0.259683	0.281122	0	0	0	0	0	0	0.273057	0	0	0	0	0	0	0	0	0	0	0	0.387041	0	0	0	0
SeqVar812	0	0	0	0	0	0	0	0	0	0	0	0	0	0	0	0	0	0	0	0	0	0	0	0	0	0	0	0	0	0	0	0	0	0	0	0	0	0	0	0	0	0	0	0	0	0.587694	0	0	0
SeqVar813	0	0	0	0	0	0	0	0	0	0	0	0	0	0	0	0	0	0	0	0	0	0	0	0	0	0	0	0	0	0	0	0	0.210302	0	0	0	0.144411	0	0	0	0	0	0	0	0	0	0	0	0
SeqVar814	0	0	0	0	0	0	0	0	0	0	0	0	0	0	0	0	0	0	0	0	0	0	0	0	0	0	0	0	0	0	0	0	0	0	0	0	0	0	0	0	0	0	0	0	0	0	0	0	0
SeqVar815	0	0	0	0	0	0	0	0	0	0	0	0	0	0	0	0	0	0	0	0	0	0	0	0	0	0	0	0	0	0	0	0	0	0	0	0	0	0	0	0	0.728972	0	0	0.258558	0	0	0	0.44043	0
SeqVar816	0	0	0	0	0	0	0	0	0.20838	0	0	0	0	0	0	0	0	0	0	0	0.195304	0	0	0	0.252658	0	0	0	0.405953	0	0	0	0	0	0	0	0	0	0	0	0	0	0	0	0	0	0	0	0
SeqVar817	0	0	0	0	0	0	0	0	0	0	0	0	0	0	0	0	0	0	0	0	0	0	0	0	0	0	0	0	0	0	0	0	0	0	0	0	0	0	0	0	0	0	0	0	0	0	0	0	0
SeqVar819	0	0	0	0	0	0	0	0	0	0	0	0	0	0	0	0	0	0	0	0	0	0	0	0	0	0	0	0	0	0	0	0	0.22295	0	0	0	0	0	0	0	0	0	0	0	0	0	0	0	0
SeqVar820	0	0	0	0	0	0	0	0	0	0	0	0	0.382175	0.784156	0	0	0.261236	0	0	0	0	0	0	0	0	0	0	0	0	0	0	0	0	0	0	0	0	0	0	0	0	0	0	0	0	0	0	0	0
SeqVar821	0	0	0	0	0	0	0	0	0	0	0	0	0	0	0	0	0	0	0	0	0	0	0	0	0	0	0	0	0	0	0	0	0	0	0	0	0	0	0	0	0	0	0	0	0	0	0	0	0
SeqVar822	0	0	0	0	0	0	0	0	0	0	0	0	0	0	0	0	0	0	0	0	0	0	0	0	0	0	0	0	0	0	0	0	0	0	0	0	0	0	0	0	0	0	0	0	0	0	0	0	0
SeqVar823	0	0	0	0	0	0	0	0	0	0	0	0	0	0	0	0	0	0	0	0	0	0	0	0	0	0	0	0	0	0	0	0	0	0	0	0	0	0	0	0	0	0	0	0	0	0	0	0	0
SeqVar824	0	0	0	0	0	0	0	0	0	0	0	0	0	0	0	0	0	0	0	0	0	0	0.568281	0	0.131088	0.307954	0	0.694048	0	0.374526	0	0	0.302188	0	0	0	0	0.211563	0	0	0	0	0.471932	0	0	0	0.939588	0	0
SeqVar825	0	0	0	0	0	0	0	0	0	0	0	0	0	0	0	0	0	0	0	0	0	0	0	0	0	0	0	0	0	0	0	0	0	0	0	0	0	0	0	0	0	0	0	0	0	0	0	0	0
SeqVar827	0	0	0	0	0	0	0.731314	0	0.224912	0	0	0	0	0	0	0	0.221655	0	0.658725	0	0	0	0	0	0	0	0	0	0	0	0	0	0	0	0	0	0.199833	0	0	0	0	0	0	0	0	0	0	0	0
SeqVar828	0	0	0	0	0	0	0	0	0	0	0	0	0	0	0	0	0	0	0	0	0	0	0	0	0	0	0	0	0	0	0	0	0	0	0	0	0	0	0	0	0	0	0	0	0	0	0	0	0
SeqVar829	0	0	0	0	0	0	0	0	0	0	0	0	0	0	0	0	0	0	0	0	0.131403	0	0	0.281692	0	0.187998	0	0.517037	0	0	0.844822	0	0.276773	0	0	0.702541	0.109729	0	0	1.04617	0	0.25778	0	0.263784	0.448307	0	0.687688	0.368721	0
SeqVar832	0	0	0	0	0	0	0	0	0	0	0	0	0	0	0	0	0	0	0	0	0	0	0	0	0	0	0	0	0	0	0	0	0	0.393489	0	0	0.20133	0	0	0	0	0	0.648768	0.340282	0	0	0	0	0
SeqVar833	0	0	0	0	0	0	0	0	0	0	0	0	0	0	0	0	0	0	0	0	0	0	0.519801	0	0	0	0	0	0	0	0	0	0.300305	0	0	0	0	0	0	0	0	0	0	0	0	0	0	0	0
SeqVar834	0	0	0	0	0	0	0	0	0	0	0	0	0	0	0	0	0	0	0	0	0	0	0	0	0	0	0	0	0	0	0	0	0	0	0	0	0	0	0	0	0	0	0	0	0	0	0	0	0
SeqVar835	0	0	0	0	0	0	0	0	0	0	0	0	0	0	0	0	0	0	0	0	0	0	0	0	0	0	0	0	0	0	0	0	0	0	0	0	0	0	0	0	0.415221	0	0	0.467268	0	0.897717	0	0	0
SeqVar836	0	0.926108	0	0.647772	0	0	0	0	0	0	0	0	0.348996	0	0	0	0	0	0.786834	0	0	0	0	0	0	0	0.353568	0	0	0	0	0	0.286012	0	0	0	0	0	0	0	0	0	0	0	0	0	0	0	0
SeqVar837	0	0	0	0	0	0	0	0	0	0	0	0	0	0	0	0	0	0	0	0	0	0	0	0	0	0	0.336267	0	0	0	0	0	0	0	0	0	0	0	0	0	0	0	0	0	0	0	0	0	0
SeqVar838	0	0	0	0	0	0	0	0	0	0	0	0	0	0	0	0	0	0	0	0	0	0	0	0	0	0	0	0	0	0	0	0	0	0	0	0	0	0	0	0	0	0	0	0	0	0	0	0	0
SeqVar839	0	0	0	0	0	0	0	0	0	0	0	0	0	0	0	0	0	0	0	0	0	0	0	0	0	0	0	0	0	0	0	0	0	0	0	0	0	0	0	0	0	0	0	0	0	0	0	0	0
SeqVar840	0	0	1.25941	0	0	0	0	1.45172	0	0	0	0	0	0	0	0	0	0	0	0	0	0	0	0.247921	0	0	0	0	0	0	0	0	0	0	0	0	0	0	0	0	0	0	0	0	0	0	0	0	0
SeqVar842	0	0	0	0	0	0	0	0	0	0	0	0	0	0	0	0	0	0	0	0	0	0	0	0	0	0	0	0	0	0	0	0	0	0	0	0	0	0	0	0	0	0	0	0	0	0	0	0	0
SeqVar843	0	0	0	0	0	0	0	0	0	0	0	0	0	0	0	0	0	0	0	0	0	0	0	0	0	0	0	0	0	0	0	0	0	0	0	0	0	0	0	0	0	0	0	0	0	0	0	0	0
SeqVar844	0	0	0	0	0	0	0	0	0	0	0	0	0	0	0	0	0	0	0	0	0	0	0	0	0	0	0	0	0	0	0	0	0	0	0	0	0	0	0	0	0	0	0	0	0	0	0	0	0
SeqVar845	0	0	0	0	0	0	0	0	0	0	0	0	0	0	0	0	0	0	0	0	0	0	0	0	0	0	0	0	0	0	0	0	0	0	0	0	0	0	0	0	0	0	0	0	0	0	0	0	0
SeqVar846	0	0	0	0	0	0	0	0	0	0	0	0	0	0	0	0	0	0	0	0	0	0	0	0	0	0	0	0	0	0	0	0	0	0	0	0	0	0	0	0	0	0	0	0	0	0	0	0	0
SeqVar848	0	0	0	0	0	0	0	0	0	0	0	0	0	0	0	0	0	0	0	0	0	0	0	0	0	0	0	0	0	0	0	0	0	0	0	0	0	0	0	0	0	0	0	0	0	0	0	0	0
SeqVar849	0.292824	0	0	0	0	0	0	0	0	0	0	0	0	0	0	0	0	0	0	0	0	0	0	0	0	0.265869	0	0	0	0	0	0	0	0	0	0	0	0	0	0	0	0	0	0	0	0	0	0	0
SeqVar850	0.324063	0	0	0	0	0	0	0	0	0	0	0	0	0	0	0	0	0	0	0	0	0	0	0	0	0	0	0	0	0	0	0	0	0	0	0	0.135617	0	0	0	0	0	0	0	0	0	0	0	0
SeqVar851	0	0	0	0	0	0	0	0	0	0	0	0	0	0	0	0	0	0	0	0	0	0	0	0	0	0	0	0	0	0	0	0	0	0	0	0	0.224961	0	0	0	0	0	0	0	0	0	0	0	0
SeqVar852	0	0	0	0	0	0	0	0	0	0	0	0	0	0	0	0	0	0	0	1.04027	0	0	0	0	0	0	0	0	0	0	0	0	0	0	0	0	0	0	0	0	0	0	0	0	0	0	0	0	0
SeqVar853	0	0	0	0	0	0	0	0	0	0	0	0	0	0	0	0	0	0	0	0	0	0	0	0.179162	0	0	0	0	0	0	0	0	0	0	0	0	0	0	0	0	0	0	0	0	0	0	0	0	0
SeqVar855	0	0	0	0.912247	0	0	0	0	0	0	0	0	0	0.672434	0	0	0	0	0	0	0	0	0	0	0	0	0	0	0	0	0	0	0.198234	0	0	0	0	0	0	0	0	0	0	0	0	0	0	0	0
SeqVar857	0	0	0	0	0	0	0	0	0	0	0	0	0	0	0	0	0	0	0	0	0.0919727	0.563654	0	0.318599	0	0	0.482026	0	0	0	0	0	0.310253	0	0	0	0	0.495132	0.713522	0	0	0.332047	0	0.277839	0.704864	0	0.657047	0.375136	0
SeqVar859	0	0	0	0	0	0	0	0	0	0	0	0	0	0	0	0	0	0	0	0	0	0	0	0	0	0	0	0	0	0	0	0	0	0	0	0	0	0	0	0	0	0	0	0	0	0	0	0	0
SeqVar860	0	0	0	0	0	0	0	0	0	0	0	0	0	0	0	0	0	0	0	0	0	0	0	0	0	0	0	0	0	0	0	0	0	0	0	0	0.217134	0	0	0	0	0	0	0	0	0	0	0	0
SeqVar861	0	0	0	0	0	0	0	0	0	0	0	0	0	0	0	0	0	0	0	0	0	0	0	0	0	0	0	0	0	0	0	0	0	0	0	0	0	0	0	0	0	0	0	0	0	0	0	0	0
SeqVar862	0	0	0	0.677981	0	0	0	0	0	0	0	0	0	0	0	0	0	0	0	0	0	0	0.519801	0	0	0	0	0	0	0	0	0	0	0	0	0	0	0	0	0	0	0.179536	0	0	0	0	0	0	0
SeqVar863	0	0	0	0	0	0	0	0	0	0	0	0	0	0	0	0	0	0	0	0	0	0	0	0	0	0.312145	0	0	0	0	0	0	0	0	0	0	0	0.251593	0	0	0.760445	0.307452	0	0	0	0	0	0	0
SeqVar864	0	0	0	0	0	0	0	0	0	0	0	0	0	0	0	0	0	0	0	0	0	0	0	0	0	0	0	0	0	0	0	0	0	0	0	0	0	0	0	0	0	0	0	0	0	0	0	0	0
SeqVar866	0	0	0	0	0	0	0	0	0	0	0	0	0	0	0	0	0	0	0	0	0	0	0	0	0	0	0	0	0	0	0	0	0	0	0	0	0	0	0	0	0	0	0	0	0	0	0	0	0
SeqVar868	0	0	0	0	0	1.69667	0	0	0	0	0	0	0.464896	0.834316	0	0	0	0	0	0	0	0	0	0	0	0	0	0	0	0	0	0	0	0	0	0	0	0	0	0	0	0	0	0	0	0	0	0	0
SeqVar869	0	0	0	0	0	0	0	0	0	0	0	0	0	0	0	0	0	0	0	0	0	0	0	0	0	0	0	0	0	0	0	0	0	0	0	0	0	0	0	0	0	0	0	0	0	0	0	0	0
SeqVar870	0	0	0	0	0	0	0	0	0	0	0	0	0	0	0	0	0	0	0	0	0.124274	0	0	0	0	0	0	0	0	0	0	0	0.276773	0	0	0	0	0	0	0	0	0	0	0.374828	0	0	0	0	0
SeqVar871	0	0	0	1.1797	0	0	0	0	0	0	0	0	0.475509	0	0	0	0	0	0	0	0	0	0	0	0	0	0	0	0	0	0	0	0.359917	0	0	0	0	0	0	0	0	0	0	0	0	0	0	0	0
SeqVar872	0	0	0	0	0	0	0	0	0	0	0	0	0	0	0	0	0	0	0	0	0	0.560924	0	0.317711	0.277908	0.364943	0	0.576272	0.912244	0.245973	0	0.779689	0	0	0	0.469817	0.191791	0	0	0	0	0.355946	0.635385	0	0.500665	0	0	0	0
SeqVar873	0	0	0	0	0	0	0	0	0	0	0	0	0	0	0	0	0	0	0	0	0	0	0	0	0	0	0	0	0	0	0	0	0	0	0	0	0	0	0	0	0	0	0	0	0	0	0	0	0
SeqVar874	0	0	0	0	0	0	0	0	0	0	0	0	0	0	0	0	0	0	0	0	0	0	0	0	0	0	0	0	0	0	0	0	0	0	0	0	0	0	0	0	0	0	0	0	0	0	0	0	0
SeqVar875	0.393167	0	0	0	0	0	0	0	0	0	0	0	0	0	0	0	0	0	0	0	0	0	0	0	0	0	0	0	0	0	0	0	0	0	0	0	0.193481	0	0	0	0	0	0	0	0	0	0	0	0
SeqVar876	0	0	0	0	0	0	0	0	0	0	0	0	0	0	0	0	0	0	0	0	0	0	0	0	0	0	0	0	0	0	0	0	0	0	0	0	0	0	0	0	0	0	0	0	0	0	0	0	0
SeqVar877	0	0	0	0	0	0	0	0	0	0	0	0	0	0	0	0	0	0	0	0	0	0	0	0	0	0	0	0	0	0	0	0	0	0	0	0	0	0	0	0	0	0	0	0	0	0	0	0	0
SeqVar879	0	0	0	0	0	0	0	0	0	0	0	0	0	0	0	0	0	0	0	0	0	0	0	0	0	0	0	0	0	0	0	0	0	0	0	0	0	0	0	0	0	0	0	0	0	0	0	0	0
SeqVar880	0	0	0	0	0.258127	0	0	0	0	0	0	0	0	0	0	0	0	0	0	0	0	0	0	0	0	0	0	0	0	0	0	0	0	0	0	0.519938	0	0	0	0	0	0	0	0	0	0	0	0	0
SeqVar881	0	0	0	0	0	0	0	0	0	0	0.574124	0	0	0	0	0	0	0	0	0	0	0	0	0	0	0	0	0	0	0	0	0	0	0	0	0	0	0	0	0	0	0	0	0	0	0	0	0	0
SeqVar882	0	0	0	0	0	0	0	0	0	0	0	0	0	0	0	0	0	0	0	0	0	0	0	0	0	0	0	0	0	0	0	0	0	0	0	0	0	0	0	0	0	0	0	0	0	0	0	0	0
SeqVar884	0	0	0	0	0	0	0	0	0	0	0	0	0	0	0	0	0.180042	0	0	0	0	0	0	0	0	0	0	0	0	0	0	0	0	0	0	0	0	0	0	0	0	0	0	0	0	0	0	0	0
SeqVar885	0	0	0	0	0	0	0	0	0	0	0	0	0	0	0	0	0	0	0	0	0	0	0	0	0	0	0	0	0	0	0	0	0	0.51238	0	0	0	0	0	0	0	0	0	0	0	0	0	0	0
SeqVar886	0	0	0	0	0	0	0	0	0	0	0	0	0	0	0	0	0	0	0	0	0	0	0	0	0	0	0	0	0	0	0	0	0	0	0	0	0	0	0	0	0	0	0	0	0	0	0	0	0
SeqVar888	0	0	0	0	0	0	0	0	0	0	0	0	0	0	0	0	0	0	0	0	0	0	0	0	0	0	0	0	0	0	0	0	0	0	0	0	0.220591	0	0	0	0	0	0	0	0	0	0	0	0
SeqVar889	0	0	0	0	0	0	0.754559	0	0	0	0	0	0.308626	0	0	0	0.197889	0	0	0	0	0	0	0	0	0	0	0	0	0	0	0	0	0	0	0	0	0	0	0	0	0	0	0	0	0	0	0	0
SeqVar890	0	0	0	0	0	0	0	0	0	0	0	0	0	0	0	0	0	0	0	0	0	0	0	0	0	0	0	0	0	0	0	0	0.254889	0	0	0	0.15184	0	0	0	0	0	0	0	0	0	0	0	0
SeqVar891	0	0	0	0	0	0	0	0	0	0	0	0	0	0	0	0	0	0	0	0	0	0	0	0	0	0	0	0	0	0	0	0	0	0	0	0	0	0	0	0	0	0	0	0	0	0	0	0	0
SeqVar892	0	0	0	0	0	0	0	0	0	0	0	0	0	0	0	0	0	0	0	0	0	0	0	0	0	0	0	0	0	0	0	0	0	0	0	0	0	0	0	0	0	0	0	0	0	0	0	0	0
SeqVar893	0	0	0	0	0	0	0	0	0	0	0	0	0	0	0	0	0	0	0	0	0	0	0	0	0	0	0	0	0	0	0	0	0	0	0	0	0	0	0	0	0	0	0	0	0	0	0	0	0
SeqVar894	0.70316	0	0	0	0	0	0	0	0	0	0	0	0	0	0	0	0	0	0	0	0	0	0	0	0	0	0	0	0	0	0	0	0	0	0	0	0	0	0	0	0	0	0	0	0	0	0	0	0
SeqVar895	0	0	0	0	0	0	0	0	0	0	0	0	0	0	1.1205	0	0.158099	0	0	0	0	0	0	0	0	0	0	0	0	0	0	0	0	0	0	0	0	0	0	0	0	0	0	0	0	0	0	0	0
SeqVar896	0	0	0	0	0	0	0	0	0	0	0	0	0	0	0	0	0	0	0	0	0	0	0	0	0	0	0	0	0	0	0	0	0	0	0	0	0	0.41284	0	0	0	0	0	0	0	0	0	0	0
SeqVar897	0	0	0	0	0	0	0	0	0	0	0	0	0	0	0	0	0	0	0	0	0	0	0	0	0	0	0	0	0	0	0	0	0	0	0	0	0	0	0	0	0	0	0	0	0	0	0	0	0
SeqVar898	0	0	0	0	0	0	0	0	0	0	0	0	0	0	0	0	0	0	0	0	0	0	0	0.272267	0.246977	0.367486	0	0.543637	0	0	0	0.744949	0.29136	0.416064	0.791801	0	0	0	0	0	0	0.48037	0	0	0.691683	0	0.687688	0	0
SeqVar900	0	0	0	0	0	0	0	0	0	0	0	0	0.419667	0	0	0.90504	0	0	0	0	0	0	0	0	0	0	0	0	0	0	0	0	0.408316	0	0	0	0.318518	0.452892	0.971556	0	0	0	0	0	0	0	0	0	0
SeqVar901	0	0	0	0	0	0	0	0	0	0	0	0	0	0	0	0	0.212645	0	0	0	0	0	0	0	0	0	0	0	0	0	0	0	0	0	0	0	0	0	0	0	0	0	0	0	0	0	0	0	0
SeqVar902	0	0	0	0	0	0	0	0	0	0	0	0	0	0	0	0	0	0	0	0	0	0	0	0	0	0	0	0	0	0	0	0	0	0	0	0	0	0	0	0	0	0	0	0	0	0	0	0	0
SeqVar903	0	0	0	0	0	0	0	0	0	0	0	0	0	0	0	0	0	0	0	0	0	0	0	0	0	0	0	0	0	0	0	0	0	0	0	0	0	0	0	0	0.792198	0	0	0	0	0	0	0	0
SeqVar904	0	0	0	0	0	0	0	0	0	0	0	0	0	0	0	0	0	0	0	0	0	0	0	0	0	0	0	0	0	0	0	0	0	0	0	0	0	0	0	0	0	0	0	0	0	0	0	0	0
SeqVar905	0.385378	0	0	0	0	0	0	0	0	0	0	0	0	0	0	0	0	0	0	0	0	0	0	0	0	0	0	0	0	0	0	0	0	0	0	0	0	0	0	0	0	0.253106	0	0	0	0.734846	0	0	0
SeqVar906	0	0	0	0	0	0	0	0	0	0	0	0	0	0	0	0	0	0	0	0	0	0	0	0	0	0	0	0	0	0	0	0	0	0	0	0	0	0	0	0	0	0	0	0	0	0	0	0	0
SeqVar907	0	0	0	0	0	0	0	0	0	0	0	0	0	0	0	0	0	0	0	0	0	0	0	0	0	0	0	0	0	0	0	0	0	0	0	0	0	0	0	0	0	0	0.487952	0	0	0	0	0	0
SeqVar908	0	0	0	0	0	0	0	0	0	0	0	0	0	0	0	0	0	0	0	0	0	0	0	0	0	0	0	0	0	0	0	0	0	0	0	0	0	0	0	0	0	0	0	0	0	0	0	0	0
SeqVar909	0	0	0	0	0	0	0	0	0	0	0	0	0	0	0	0	0	0	0	0	0	0	0	0	0	0	0	0	0	0	0	0.827156	0	0	0	0	0	0	0	0	0	0	0	0	0	0	0	0	0
SeqVar910	0	0	0	0	0	0	0	0	0.29337	0	2.46985	0	0.207084	0.681462	0	0.960363	0	0	0	0	0	0	0	0	0	0.446436	0	0	0	0	0	0	0.317735	0.517861	0	0	0.268779	0	0	0	0	0	0.870414	0	0	0	0.429048	0	0
SeqVar911	0	0	0	0	0	0	0	0	0	0	0	0	0	0	0	0	0	0	0	0	0	0	0	0	0	0	0	0	0	0	0	0	0	0	0	0	0	0	0	0.764867	0	0	0	0	0	0	0	0	0
SeqVar912	0	0	0	0	0	0	0	0	0	0	0	0	0	0	0	0	0	0	0	0	0	0	0	0	0	0	0	0	0	0	0	0	0.280345	0	0	0	0.209679	0	0	0	0	0	0	0	0	0	0	0	0
SeqVar913	0	0	0	0	0	0	0	0	0	0	0	0	0	0	0	0	0	0	0	0	0	0	0	0	0	0	0	0	0	0	0	0	0	0	0	0	0	0	0	0	0	0	0	0	0	0	0	0	0
SeqVar914	0	0	0	0	0	0	0	0	0	0	0	0	0	0	0	1.11714	0	0	0	0	0	0	0	0	0	0	0	0	0	0	0	0	0	0	0	0	0	0	0	0	0	0	0	0	0	0	0	0	0
SeqVar915	0	0	0	0	0	0	0	0	0	0	0	0	0	0	0	0	0	0	0	0	0	0	0	0	0	0	0	0	0	0	0	0	0	0	0	0	0	0	0	0	0	0	0	0	0	0	0	0.403109	0
SeqVar916	0	0	0	0	0	0	0	0	0	0	0	0	0	0	0	0	0	0	0	0	0	0	0	0	0	0	0	0	0	0	0	0	0	0	0	0	0.241165	0	0	0	0	0	0	0	0	0	0	0	0
SeqVar917	0	0	0	0	0	0	0	0	0	0	0	0	0	0.360045	0	0	0	0	0.675702	0	0.184896	0	0.35366	0.326282	0	0	0.482026	0	0	0	0	0	0	0	0	0	0	0	0	0	0.522113	0	0	0	0	0	0	0	0
SeqVar918	0	0	0	0	0	0	0	0	0	0	0	0	0	0	0	0	0	0	0	0	0	0	0	0	0	0	0	0	0	0	0	0	0	0	0	0	0	0	0	0	0	0	0	0	0	0	0	0	0
SeqVar919	0	0	0	0	0	0	0	0	0	0	0	0	0	0	0	0	0	0	0	0	0	0	0	0	0	0	0	0	0	0	0	0	0	0	0	0	0	0	0	0	0	0	0	0	0	0	0	0	0
SeqVar920	0	0	0	0	0	0	0	0	0	0	0	0	0	0	0	0	0	0	0	0	0	0	0	0	0	0	0	0	0	0	0	0	0	0	0	0	0	0	0	0	0	0	0	0	0	0	0	0	0
SeqVar921	0	0	0	0	0	0	0	0	0	0	0	0	0.239864	0	0	0	0	0	0	0	0	0	0	0	0	0	0	0	0	0	0	0	0	0	0	0	0	0	0	0	0	0	0	0	0	0	0	0	0
SeqVar922	0	0	0	0	0	0	0	0	0	0	0	0	0	0	0	0	0	0	0	0	0	0	0	0	0	0	0	0	0	0	0	0	0	0	0	0	0	0	0	0	0	0	0	0	0	0	0	0	0
SeqVar923	0	0	0	0	0	0	0	0	0	0	0	0	0	0	0	0	0	0	0	0	0	0	0	0	0	0	0	0	0	0	0	0	0	0	0	0	0	0	0	0	0	0	0	0	0	0	0	0.304364	0
SeqVar924	0	0	0	0	0	0	0	0	0	0	0	0	0	0	0	0	0	0	0	0	0	0	0	0	0	0	0	0	0	0	0	0	0	0	0	0	0	0	0	0	0	0	0	0	0	0	0	0	0
SeqVar925	0	0	0	0	0	0	0	0	0	0	0	0	0	0	0	0	0	0	0	0	0	0	0.594783	0	0	0	0	0	0	0	0	0	0	0	0	0	0.289322	0	0	0	0	0	0	0	0	0	0.714707	0	0
SeqVar926	0	0	0	0	0	0	0	0	0	0	0	0	0	0	0	0	0	0	0	0	0	0	0	0	0	0	0	0	0	0	0	0	0	0	0	0	0	0	0	0	0	0	0	0	0	0	0	0	0
SeqVar927	0	0	0	0	0	0	0	0	0	0	0	0	0	0	0	0	0	0	0	0	0	0	0	0	0	0	0	0	0	0	0	0	0	0	0	0	0	0	0	0	0	0	0	0	0	0	0	0	0
SeqVar928	0	0	0	0	0	0	0	0	0	0	0	0	0	0	0	0	0	0	0	0	0	0	0	0	0	0	0	0	0	0	0	0	0	0	0	0	0	0	0	0	0	0	0	0	0	0	0	0	0
SeqVar929	0	0	0	0	0	0	0	0	0	0	0	0	0	0	0	0	0	0	0	0	0	0	0.367555	0.333457	0.169572	0	0	0.298511	0	0.292513	0	0	0.215631	0	0	0	0.195128	0.455565	0	0	0	0	0.738613	0.316668	0.695049	0	0	0	0
SeqVar930	0	0	0	0	0	0	1.01427	0	0	0	0	0	0.439021	0	0	0	0	0	0.882014	0.76578	0	0	0	0	0	0	0	0	0	0	0	0	0	0	0	0	0	0	0	0	0	0	0	0	0	0	0	0	0
SeqVar931	0	0	0	0	0	0	0	0	0	0	0	0	0	0	0	0	0	0	0	0	0	0	0	0	0	0	0	0	0	0	0	0	0	0	0	0	0	0	0	0	0	0	0	0	0	0	0	0	0
SeqVar932	0	0	0	0	0	0	0	0	0	0	0	0	0.396208	0	0	0	0	0	0.563556	0	0	0	0	0	0	0	0	0	0	0	0	0	0	0	0	0	0	0	0	0	0	0	0	0	0	0	0	0	0
SeqVar933	0	0	0	0	0	0	0	0	0	0	0	0	0	0	0	0	0	0	0	0	0	0	0	0	0	0	0	0	0	0	0	0	0	0	0	0	0	0	0	0	0	0	0	0	0	0	0	0	0
SeqVar934	0	0	0	0	0	0	0	0.826897	0	0	0	0	0	0	0	0	0	0	0	0	0	0	0	0	0	0	0	0	0	0	0	0.541896	0	0	0	0	0	0	0	0	0	0	0	0	0	0	0	0	0
SeqVar935	0	0	0	0	0	0	0.718808	0	0	0	0	0	0	0	0	0	0	0	0	0	0	0	0	0	0	0	0	0	0	0	0	0	0	0	0	0	0	0	0	0	0	0	0	0	0	0	0	0.260725	0
SeqVar936	0	0	0	0	0	0	0	0	0	0	0	0	0	0	0	0	0	0	0	0	0	0	0	0	0	0	0	0	0	0	0	0	0	0	0	0	0	0	0	0	0	0	0	0	0	0	0	0	0
SeqVar937	0.432294	0	0	0	0	0	0	0	0	0.475631	0	0	0	0	0	0	0	0	0	0	0	0	0	0	0.26618	0.314178	0	0	0	0	0	0	0	0	0	0	0.188271	0	0	0	0	0	0	0	0	0	0	0	0
SeqVar938	0	0	0	0	0	0	0	0	0	0	0	0	0	0	0	0	0	0	0	0	0	0	0	0	0	0	0	0	0	0	0	0	0	0	0	0	0	0	0	0	0	0	0	0	0	0	0	0	0
SeqVar940	0	0	0	0	0	0	0	0	0	0	0	0	0	0	0	0	0	0	0	0	0	0	0	0	0	0	0	0	0	0	0	0	0	0	0	0	0	0	0	0	0	0	0	0	0	0	0	0	0
SeqVar941	0	0	0	0	0	0	0	0	0	0	0	0	0	0	0	0	0	0	0	0	0	0	0	0	0	0	0	0	0	0	0	0	0	0	0	0	0	0	0	0	0	0	0	0	0	0	0	0	0
SeqVar942	0	0	0	0	0	0	0	0	0	0	0	0	0	0	0	0	0	0	0	0	0	0	0	0	0	0	0	0	0	0	0	0	0	0	0	0	0	0	0	0	0	0	0	0	0	0	0	0	0
SeqVar944	0	0	0	0	0	0	0	0	0	0	0	0	0	0	0	0	0	0	0	0	0	0	0	0	0	0	0	0	0	0	0	0	0	0	0	0	0	0	0	0	0	0	0	0	0	0	0	0	0
SeqVar945	0	0	0	0	0	0	0	1.14425	0	0	0	0	0	0	0	0	0	0.939023	0	0	0	0	0	0	0	0	0	0.500282	0	0	0	0	0	0	0	0	0	0	0	0	0	0	0	0	0	0	0	0.426236	0.658921
SeqVar946	0	0	0	0	0	0	0	0	0	0	0	0	0	0	0	0	0	0	0	0	0	0	0	0	0	0	0	0	0	0	0	0	0	0	0	0	0	0	0	0	0	0	0	0	0	0	0	0	0
SeqVar947	0	0	0	0	0	0	0	0	0	0	0	0	0.239864	0	0	0	0	0	0	0	0	0	0	0	0	0	0	0	0	0	0	0	0	0	0	0	0	0	0	0	0	0	0	0	0	0	0	0	0
SeqVar951	0	0	0	0	0	0	0	0	0	0	0	0	0	0	0	0	0	0	0	0	0	0	0	0	0	0	0	0	0	0	0	0	0	0	0	0	0	0	0	0	0	0	0	0	0	0	0	0	0
SeqVar952	0	0	0	0	0	0	0	0	0	0	0	0	0	0	0	0	0	0	0	0	0	0	0	0	0	0	0	0	0	0	0	0	0	0	0	0	0	0	0	0	0	0	0	0	0	0	0	0	0
SeqVar953	0	0	0	0	0	0	0	0	0	0	0	0	0	0	0	0	0	0	0	0	0	0	0	0	0	0	0	0	0	0	0	0	0	0	0	0	0	0	0	0	0	0	0	0	0	0	0	0	0
SeqVar954	0	0	0	0	0	0	0	0	0	0	0	0	0	0	0	0	0	0	0	0	0	0	0	0	0	0	0	0	0	0	0	0	0	0	0	0	0	0	0	0	0	0	0	0	0	0	0	0	0
SeqVar955	0	0	0	0	0	0	0	0	0	0	0	0	0	0	0	0	0	0	0	0	0	0	0	0	0	0	0	0	0	0	0	0	0	0	0	0	0	0	0	0	0	0	0	0	0	0	0	0	0
SeqVar956	0	0	0	0	0	0	0	0	0	0	0	0	0	0	0	0	0	0	0	0	0.17817	0	0.420575	0.21306	0	0	0	0.257717	0	0	0	0	0.326954	0	0	0	0.140221	0.344124	0.504536	0	0.50854	0.287765	0	0	0	0	0	0	0
SeqVar959	0	0	0	0	0	0	0	0	0	0	0	0	0	0	0	0	0	0	0	0	0	0	0	0	0	0	0	0	0	0	0	0	0	0	0	0	0	0	0	0	0	0	0	0	0	0	0	0	0
SeqVar962	0	0	0	0	0	0	0	0	0	0	0	0	0	0	0	0	0	0	0	0	0	0	0	0	0	0	0	0	0	0	0	0	0	0	0	0	0	0	0	0	0	0	0	0	0	0	0	0	0
SeqVar965	0	0	0	0	0	0	0	1.35295	0.20838	0.671022	0	0	0.187122	0	0	0	0	0	0	0	0	0	0	0	0.297704	0	0	0	0	0	0	0	0	0	0	0	0.13049	0	0	0	0	0	0	0	0	0	0	0	0
SeqVar966	0	0	0	0	0	0	0	0	0	0	0	0	0	0	0	0	0	0	0	0	0	0	0	0	0	0	0	0	0	0	0	0	0	0	0	0	0	0	0	0	0	0	0	0	0	0	0	0	0
SeqVar967	0	0	0	0	0	0	0	0	0	0	0	0	0	0	0	0	0	0	0	0	0	0	0	0	0	0	0	0	0	0	0	0	0	0	0	0	0	0	0	0	0	0	0	0	0	0	0	0	0
SeqVar968	0	0	0	0	0	0	0	0	0	0	0	0	0	0	0	0	0	0	0	0	0	0	0	0	0	0	0	0	0.607042	0	0	0	0	0	0	0	0	0	0	0	0	0	0	0	0	0	0	0	0
SeqVar969	0	0.983661	0	0	0	0.598003	0	0	0	0	0	0	0.292862	0	0	0	0	0.886646	0	0	0	0.478468	0	0	0	0	0	0	0	0	0	0	0	0	0	0	0	0.393764	0	0	0	0	0.790124	0	0	0	0.702811	0.310056	0
SeqVar970	0	0	0	0	0	0	0	0	0	0.348572	0	0	0	0	0	0	0	0	0	0	0	0	0	0	0	0	0	0	0	0	0	0	0	0	0	0	0	0	0	0	0	0	0	0	0	0	0	0	0
SeqVar971	0	0	0	0	0.264352	0	0	0	0	0.694221	0	0	0	0	0	0	0	0	0	0	0	0	0	0.347244	0	0.269132	0	0.320771	0	0	0	0	0	0	0	0	0	0	0	0	0	0	0	0	0	0	0	0	0
SeqVar972	0	0	0	0	0	0	0	0	0	0	0	0	0	0	0	0	0	0	0	0	0	0	0	0	0	0	0	0	0	0	0	0	0.210302	0	0	0	0.217134	0.376219	0	0	0	0	0	0	0	0	0	0	0
SeqVar973	0	0	0	0	0	0	0	0	0	0	0	0	0	0	0	0	0	0	0	0	0	0	0	0	0	0	0	0	0	0	0	0	0.331991	0.671873	0.601638	0	0.398335	0	0	0	0	0	0	0	0	0	0	0	0
SeqVar974	0	0	0	0	0	0	0	0	0	0	0	0	0	0	0	0	0	0	0	0	0	0	0	0	0	0	0	0	0.555256	0	0	0	0	0	0	0	0	0	0	0	0	0	0	0	0	0	0	0	0
SeqVar977	0	0	0	0	0	0	0	0	0	0	0	0	0	0	0	0	0.209628	0	0	0	0	0	0	0	0	0	0	0	0	0.438769	0	0	0	0	0	0	0	0	0	0	0	0	0	0	0	0	0	0	0
SeqVar978	0	0	0	0	0	0	0	0	0	0	0	0	0	0	0	0	0	0	0	0	0	0	0	0	0	0	0	0	0	0	0	0	0	0	0	0	0	0	0	0	0	0	0	0	0	0	0	0	0
SeqVar980	0	0	0	0	0	0	0	0	0	0	0	0	0	0	0	0	0	0	0	0	0.152624	0	0	0	0	0	0	0	0	0	0	0	0.142453	0	0.359351	0	0	0	0	0	0	0	0	0	0	0	0.738969	0	0
SeqVar981	0	0	0	0	0	0	0	0	0.191569	0	0	0	0	0	0	0	0	0	0	0	0	0	0	0	0	0	0	0	0	0	0	0	0	0	0	0	0	0	0	0	0	0	0	0	0	0	0	0	0
SeqVar982	0	0	0	0	0	0	0	0	0	0	0	0	0	0	0	0	0	0	0	0	0	0	0	0	0	0	0	0	0	0	0	0	0	0	0	0	0	0	0	0	0	0	0	0	0	0	0	0	0
SeqVar983	0	0	0	0	0	0	0	0	0	0	0	0	0	0	0	0	0.209628	0	0	0	0	0	0	0	0	0	0	0	0	0	0	0	0	0	0	0	0	0	0	0	0	0	0	0	0	0.47985	0	0	0
SeqVar984	0	0	0	0	0	0	0	0	0	0	0	0	0	0	0	0	0.342754	0.939023	0	0	0	0	0	0	0	0	0	0	0	0	0	0	0	0	0	0	0	0	0	0	0	0	0	0	0	0	0	0	0
SeqVar985	0	0	0	0	0	0	0	0	0	0	0	0	0	0	0	0	0	0	0	0	0	0	0	0	0	0	0	0	0	0	0	0	0	0	0	0	0	0	0	0	0	0	0.515947	0	0	0	0	0	0
SeqVar986	0	0	0	0	0	0	0	0	0	0	0	0	0.195848	0	0	0	0.229683	0	1.00713	0	0	0	0	0	0	0	0	0	0	0	0	0	0	0	0	0	0	0	0	0	0	0	0	0	0	0	0	0	0
SeqVar987	0	0	0	0	0	0	0	0	0	0	0	0	0	0	0.851396	0	0	0	0	0	0	0	0	0	0	0.303585	0	0.458293	0	0	0	0	0	0	0	0	0	0	0	0	0	0	0	0	0	0.688974	0	0	0
SeqVar988	0	0	0	0	0	0	0	0	0.161089	0.421267	1.06857	0	0	0	0	0	0	0	0	0	0	0	0	0	0	0	0	0	0	0	0	0	0	0	0	0	0	0	0	0	0	0	0	0	0	0	0	0	0
SeqVar989	0.368206	0	0	0.750309	0	0	0	0	0.287884	0	0	0	0	0	0	0	0.189071	0	0	0	0.260981	0	0	0.21306	0	0	0	0	0	0	0	0	0	0	0	0	0.15518	0	0	0	0	0	0.880967	0	0	0	0	0	0
SeqVar990	0	0	0	0	0	0	0	0	0	0	0	0	0	0	0	0	0	0	0	0	0	0	0	0.206878	0	0	0	0	0	0	0	0	0	0	0	0	0	0	0	0	0	0	0	0	0	0	0	0	0
SeqVar991	0	0	0	0	0	0	0	0	0	0	0	0	0	0	0	0	0	0	0.728999	0	0	0	0	0.242083	0	0	0	0	0	0	0	0	0	0	0	0	0	0	0	0	0	0	0	0	0	0	0	0	0
SeqVar992	0	0	0	0	0	0	0	0	0	0	0	0	0	0	0	0	0	0	0	0	0	0	0	0	0	0	0	0	0	0	0	0	0	0	0	0	0	0	0	0	0	0	0	0	0	0	0	0	0
SeqVar993	0.568931	0	0	0	0	0	0	0	0	0	0	0	0	0	0	0	0	0	0	0	0	0	0	0	0	0	0	0	0	0	0	0	0.245004	0	0	0	0	0	0	0	0	0	0	0	0	0	0.586844	0	0
SeqVar994	0	0	0	0	0	0	0	0	0	0	0	0	0	0	0	0	0	0	0	0	0	0	0	0	0	0	0	0	0	0	0	0	0	0	0	0	0	0	0	0	0	0	0	0	0	0	0	0	0
SeqVar996	0	1.03258	0	0	0	0	0	0	0	0	0	0	0	0	0	0	0	0	0	0	0	0	0	0	0	0	0	0	0	0	0	0.655638	0	0	0	0	0	0	0	0	0	0	0	0	0	0	0	0	0
SeqVar997	0	0	0	0	0	0	0	0	0	0	0	0	0	0	0	0	0	0	0	0	0	0	0	0	0	0	0	0	0	0	0	0	0	0	0	0	0	0	0	0	0	0.34821	0	0	0	0	0	0	0
SeqVar999	0	0	0	0	0	0	0	0	0	0	0	0	0	0	0	0	0	0	0	0	0	0	0	0	0	0	0	0	0	0	0	0	0	0	0	0	0	0	0	0	0	0	0	0	0	0	0	0	0
SeqVar1000	0	0	0	0	0	0	0	0	0	0	0	0	0	0	0	0	0	0	0	0	0	0.313873	0	0	0	0	0	0	0	0	0	0	0	0	0	0	0	0	0	0	0	0	0	0	0	0	0	0	0
SeqVar1001	0	0	0	0	0	0	0	0	0	0	0	0	0	0	0	0	0	0	0	0	0.208016	0	0	0	0	0	0	0	0	0	0	0	0.296429	0	0	0	0	0	0	0	0	0	0	0	0	0	0	0	0
SeqVar1002	0	0	0	0	0	0	0	0	0.161089	0	0	0	0	0	0	0	0	0	0	0	0.154275	0	0	0	0	0	0.575105	0	0	0.45661	0.564966	0	0	0	0	0	0	0.409235	0	0	0	0	0	0.39138	0.366041	0	0	0	0
SeqVar1003	0	0	0	0	0	0	0	0	0	0	0	0	0	0	0	0	0	0	0	0	0.175474	0	0	0	0	0	0	0	0	0	0	0	0	0	0	0	0.233008	0	0	0	0	0	0	0	0	0	0	0	0
SeqVar1004	0	0	0	0	0	0	0	0	0	0	0	0	0	0	0	0	0	0	0	0	0	0	0	0	0	0	0	0	0	0	0	0	0.347105	0	0	0	0	0	0	0	0	0	0	0	0	0	0	0	0
SeqVar1005	0	0	0	0	0	0	0	0	0	0	0	0	0	0	0	0	0	0	0	0	0	0	0	0	0	0	0	0	0	0	0	0	0	0	0	0	0	0	0	0	0	0	0	0	0	0	0	0	0
SeqVar1006	0	0	0	0	0	0	0	0	0	0	0	0	0	0	0	0	0	0	0	0	0	0	0	0	0.32967	0.243188	0	0	0	0	0	0	0	0	0	0.55871	0	0	0	0	0	0	0	0	0	0	0	0	0
SeqVar1007	0	0	0	0	0	0	0	0	0	0	0	0	0	0	0	0	0	0	0	0	0	0	0	0	0	0	0	0	0	0	0	0	0	0	0	0	0	0	0	0	0	0	0	0	0	0	0	0	0
SeqVar1008	0	0	0	0	0	0	0	0	0	0	0	0	0	0	0	0	0	0	0	0	0	0	0	0	0	0	0	0	0	0	0	0	0	0	0	0	0	0	0	0	0	0	0	0	0	0	0	0	0
SeqVar1009	0	0	0	1.23001	0	1.12443	0	0	0	0.654106	0	0	0.367639	0	0	0	0.234234	0	0	0	0	0	0	0	0	0	0	0	0	0	0	0	0.204535	0	0	0	0	0	0	0	0	0	0	0	0	0.403504	0	0	0
SeqVar1010	0	0	0	0	0	0	0	0	0	0	0	0	0	0	0	0	0	0	0	0	0	0	0	0	0	0	0	0	0	0	0	0	0	0	0	0	0	0	0	0	0	0	0	0	0	0	0	0	0
SeqVar1011	0	0	0	0	0.205281	0	0	1.42555	0	0	0	0	0	0	0	0	0	0	0	0	0	0	0	0	0	0.329181	0	0	0	0	0	0	0	0	0	0	0	0	0	0	0	0	0	0	0	0	0	0.579638	1.21604
SeqVar1012	0	0	0	0	0	0	0	0	0	0	0	0	0	0	0	0	0	0	0	0	0	0	0	0	0	0	0	0	0	0	0	0	0	0	0	0	0	0	0	0	0	0	0	0	0	0	0	0	0
SeqVar1013	0	0	0	0	0	0	0	0	0	0	0	0	0	0	0.801302	0	0	0	0	0	0	0	0	0	0	0	0	0	0	0	0	0	0	0	0	0	0	0	0	0	0	0	0	0	0	0	0	0	0.85236
SeqVar1014	0	0	0	0	0	0	0	0	0	0	0	0	0	0	0	0	0	0	0	0	0	0	0	0.256821	0	0	0	0	0	0	0	0	0.187478	0	0	0	0.15518	0	0.569647	0	0.501325	0.355658	0	0	0	0	0	0	0
SeqVar1019	0	0	0	0	0	0	0	0	0	0	0	0	0	0	0	0	0	0	0	0	0	0	0	0	0	0	0	0	0	0	0	0	0	0	0	0	0	0	0	0	0	0	0	0	0	0	0	0	0
SeqVar1021	0	0	0	1.0249	0.395298	0	0	0	0	0	0	0	0	0	0	0	0	0	0	0	0	0	0	0	0	0	0	0	0	0	0	0	0	0	0	0	0	0	0	0	0	0	0	0	0	0	0	0	0
SeqVar1023	0	0	0	0	0	0	0	0	0	0	0	0	0	0	0	0	0	0	0	0	0	0	0	0	0	0	0	0	0	0	0	0	0	0	0	0	0	0	0	0	0	0	0	0	0	0	0	0	0
SeqVar1026	0	0	0	0	0	0	0	0	0	0	0	0	0	0	0	0	0	0	0	0	0	0	0.444704	0.312215	0	0	0	0.22682	0	0	0.508168	0.52141	0.229613	0	0	0	0	0	0.519613	0	0.459518	0.363209	0.763686	0.31956	0	0	0	0	0
SeqVar1027	0.377085	0	0	0	0	1.28619	0	0	0.378876	0.801829	0	0	0	0	0	0	0	0	0	0	0	0	0	0	0	0	0	0	0	0	0	0	0	0	0	0	0	0	0	0	0	0	0	0	0	0	0	0	0
SeqVar1028	0	0	0	0	0	0	0	0	0	0	0	0	0	0	0	0	0	0	0	0	0	0	0	0	0	0	0	0	0	0	0	0	0	0	0	0	0	0	0	0	0	0	0	0	0	0	0	0	0
SeqVar1029	0	0	0	0	0	0	0	0	0	0	0	0	0	0	0	0	0	0	0	0	0	0	0	0	0	0	0	0	0	0	0	0	0	0	0	0	0	0.308137	0	0	0	0	0	0	0	0	0	0	0
SeqVar1032	0	0	0	0	0	0	0	0	0	0	0	0	0	0	0	0	0	0	0	0	0.146382	0	0	0	0	0	0	0	0	0	0	0	0	0	0	0	0	0	0	0	0	0	0	0	0	0	0	0	0
SeqVar1033	0	0	0	0	0	0	0	0	0	0	0	0	0	0	0	0	0	0	0	0	0	0.419799	0	0.237943	0.270011	0	0.50002	0	0	0	0	0	0	0	0.382653	0	0	0.337807	0	0	0.662992	0	0	0	0.854873	0.531041	0	0	0
SeqVar1034	0	0	0	0	0	0	0	0	0	0	0	0	0.191634	0	0	0	0	0	0	0	0	0	0	0	0	0	0	0	0	0	0	0	0	0	0	0	0	0	0.973757	0	0	0	0	0	0	0	0	0	0
SeqVar1036	0	0	0	0	0	0	0	0	0	0	0	0	0	0	0	0	0	0	0	0	0	0	0	0	0	0	0	0	0	0	0	0	0	0	0	0	0	0	0	0	0	0	0	0	0	0	0	0	0
SeqVar1037	0	0	0	0	0	0	0	0	0	0	0	0	0	0	0	0	0	0	0	0	0	0	0	0	0	0	0	0	0	0	0	0	0	0	0	0	0.144411	0	0	0	0	0	0	0	0	0	0	0	0
SeqVar1038	0	0	0	0	0	0	0	0	0	0	0	0	0	0	0	0	0	0	0	0	0	0	0	0	0	0	0	0	0	0	0	0	0	0	0	0	0	0	0	0	0	0	0	0	0	0	0	0	0
SeqVar1039	0	0	0	0	0	0	0	0	0.191569	0	0	0	0	0	0	0	0.312075	0	0	0	0	0.432344	0	0	0	0	0	0	0	0	0	0	0	0	0	0	0	0	0	0	0	0	0	0	0	0	0	0	0
SeqVar1040	0	0	0	0	0	0	0	0	0	0	0	0	0	0	0	0	0	0	0	0	0	0	0	0	0	0	0	0	0	0	0	0	0	0	0	0	0	0	0	0	0	0	0	0	0	0	0	0	0
SeqVar1041	0	0	0	0	0	0	0	0	0	0	0	0	0	0	0	0	0	0	0	0	0.0738935	0	0.716355	0.246021	0	0	0.394218	0.403349	0	0.347858	0	0	0	0.405248	0	0	0	0.289373	0	0	0	0.210786	0	0.182828	0	0	0.595054	0	0
SeqVar1042	0	0	0	0	0	0	0	0	0	0	0	0	0	0	0	0	0	0	0	0	0	0	0	0	0	0	0	0	0	0	0	0	0	0	0	0	0	0	0	0	0	0	0	0	0	0	0	0	0
SeqVar1043	0	0	0	0	0	0	0	0	0	0	0	0	0	0	0	0	0	0	0	0	0	0	0	0	0	0	0	0	0	0	0	0	0	0	0	0	0	0	0	0	0	0	0	0	0	0	0	0	0
SeqVar1044	0	0	0	0	0	0	0	0	0	0	0	0	0	0	0	0	0	0	0	0	0	0	0	0	0	0	0	0	0	0	0	0	0	0	0	0	0	0	0	0	0	0	0	0	0	0	0	0	0
SeqVar1045	0	0	0	0	0	0	0	0	0	0	0	0	0	0	0	0	0	0	0	0	0	0	0	0	0	0	0	0	0	0	0	0	0	0	0	0	0	0	0	0	0	0	0	0	0	0	0	0	0
SeqVar1046	0	0	0	0	0	0	0	0	0	0	0	0	0	0	0	0	0	0	0	0	0	0	0	0	0	0	0	0	0	0	0	0	0.362105	0	0	0	0	0	0	0	0	0	0	0	0	0	0	0	0
SeqVar1047	0	0	0	0	0	0	0	0	0	0	0	0	0	0	0	0	0	0	0	0.755215	0	0	0	0	0	0	0	0	0	0	0	0	0.393545	0	0.359351	0	0.417709	0	0	1.05841	0	0	0	0	0	0	0	0	0
SeqVar1049	0	0	0	0	0	0	0	0	0	0	0	0	0	0	0	0	0	0.848503	0	0	0.0878747	0	0	0	0	0	0	0	0	0	0	0	0.302188	0	0	0	0	0	0	0	0	0	0	0	0	0	0	0	0
SeqVar1050	0	0	0	0	0	0	0	0	0	0	0	0	0	0	0	0	0	0	0	0	0	0	0	0	0	0	0	0	0	0	0	0	0	0	0	0	0	0	0	0	0	0	0	0	0	0	0	0	0
SeqVar1051	0	0	0	0	0	0	0	0	0	0	0	0	0	0	0	0	0	0	0	0	0	0	0	0	0	0	0	0	0	0	0	0	0	0	0	0	0	0	0	0	0	0	0	0	0	0	0	0	0
SeqVar1052	0	0	0	0	0.251417	0	0	0	0.277452	0	0	0	0.27404	0.50918	0	0	0.154376	0	0	0	0.0855902	0	0	0	0.104251	0.125722	0	0	0	0	0	0	0	0	0	0	0	0	0	0	0	0	0	0	0	0	0	0	0
SeqVar1053	0	0	0	0	0	0	0	0	0	0	0	0	0	0.844961	0	0	0	0	0	0	0	0	0	0	0	0	0	0	0	0	0	0	0	0	0	0	0	0	0	0	0	0	0	0	0	0	0	0	0
SeqVar1054	0	0	0	0	0	0	0	0	0	0	0	0	0	0	0	0	0	0	0	0	0	0	0	0	0	0	0	0	0	0	0	0	0	0.366183	0	0	0	0	0	0	0	0	0	0	0	0	0	0	0
SeqVar1056	0	0	0.791916	0	0	0	0	0	0	0	0	0	0	0	0	0	0	0	0	0	0	0	0	0	0	0	0	0	0	0.41205	0	0	0	0	0	0	0	0	0	0	0	0	0	0	0	0	0	0	0
SeqVar1057	0	0	0	0	0	0	0	0	0	0	0	0	0	0	0	0	0	0.63195	0	0	0	0	0	0	0	0	0	0	0	0	0	0	0	0	0	0	0	0	0	0	0	0	0	0	0	0	0	0	0
SeqVar1058	0	0	0	0	0	0	0	0	0	0	0	0	0	0	0	0	0	0	0	0	0	0	0	0	0	0	0	0	0	0	0	0	0	0	0	0	0	0	0	0	0	0	0	0	0	0	0	0	0
SeqVar1059	0	0	0	0	0	0	0	0	0	0	0	0	0.266269	0	0	0	0	0	0	0	0	0	0	0	0	0	0	0	0	0	0	0	0	0	0	0	0	0	0	0	0	0	0	0	0	0	0	0	0
SeqVar1061	0	0	0	0	0	0	0	0	0	0	0	0	0	0	0	0	0	0	0	0	0	0	0	0	0	0	0	0	0	0	0	0	0	0	0	0	0	0	0	0	0	0	0	0	0	0	0	0	0
SeqVar1063	0	0	0	0	0	0	0	0	0	0	0	0	0	0	0	0	0	0	0	0	0	0	0	0	0	0	0	0	0	0	0	0	0	0	0	0	0	0	0	0	0	0	0	0	0	0	0	0	0
SeqVar1064	0	0	0	0	0	0	0	0	0	0	0	0	0	0	0	0	0.163233	0	0	0	0	0	0	0	0	0	0	0	0	0	0	0	0	0	0	0	0	0	0	0	0	0	0	0	0	0	0	0	0
SeqVar1065	0	0	0	0	0	0	0	0	0	0	0	0	0	0	0	0	0	0	0	0	0	0	0	0	0	0	0	0	0	0	0	0	0	0	0	0	0	0	0	0	0	0	0	0	0	0	0	0	0
SeqVar1066	0	0	0	0	0	0	1.21291	0	0	0	0	0	0	0	0	0	0	0	0	0	0	0	0	0	0	0	0	0	0	0	0	0	0	0	0	0	0	0	0	0	0	0	0	0	0	0	0	0	0
SeqVar1068	0	0	0	0	0	0	0	0	0	0	0	0	0	0	0	0	0	0	0	0	0	0	0	0	0	0	0	0	0	0	0	0	0	0	0	0	0	0	0	0	0	0	0	0	0	0	0	0	0
SeqVar1069	0	0	0	0	0	0	0	0	0	0	0	0	0	0	0	0	0	0	0	0	0	0	0	0	0	0	0	0	0	0	0	0	0	0	0	0	0	0	0	0	0	0	0	0	0	0	0	0	0
SeqVar1070	0	0	0	0	0	0	0	0	0	0	0	0	0	0	0	0	0	0	0	0	0	0	0	0	0	0	0	0	0	0	0	0	0	0	0	0	0	0	0	0	0	0	0	0	0	0	0	0	0
SeqVar1071	0	0	0	0	0	0	0	0	0	0	0	0	0	0	0	0	0	0	0	0	0	0	0	0	0	0	0	0	0	0	0	0	0	0	0	0	0	0	0	0	0	0	0	0	0	0	0	0	0
SeqVar1072	0	0	0.990591	0	0	0	0	0	0	0	0	0	0	0	0	0	0	0	0	0	0	0	0	0	0	0	0	0	0	0	0	0	0	0	0	0	0	0	0	0	0	0	0	0	0	0	0	0	0
SeqVar1073	0	0	0	0	0	0	0	0	0	0	0	0	0	0	0	0	0	0	0	0	0	0	0	0	0	0	0	0	0	0	0	0	0	0	0	0	0	0	0	0	0	0	0	0	0	0	0	0	0
SeqVar1074	0	0	0	0	0	0	0	0	0	0	0	0	0	0	0	0	0	0	0	0	0.147787	0	0	0	0	0.243188	0	0	0	0	0	0	0	0.307922	0	0	0.223893	0	0	0	0	0	0	0	0	0	0	0	0
SeqVar1075	0	0	0	0	0	0	0	0	0.238439	0	0	0	0	0	0	0	0	0	0	0	0	0	0	0	0	0	0	0	0	0	0	0	0	0	0	0	0	0	0	0	0	0	0	0	0	0	0	0	0
SeqVar1076	0	0	0	0	0	0	0	0	0	0	0	0	0	0	0	0	0	0	0	0	0	0	0	0	0	0	0	0	0	0	0	0	0	0	0	0	0	0	0	0	0	0	0	0	0	0	0	0	0
SeqVar1077	0	0	0	0	0	0	0	0	0	0	0	0	0	0	0	0	0	0	0	0	0	0	0	0	0	0	0	0	0	0	0	0	0	0	0	0	0	0	0	0	0	0	0	0	0	0	0	0	0
SeqVar1079	0	0	0	0	0	0	0	0	0	0	0	0	0	0	0	0	0	0	0	0	0	0	0	0	0	0	0	0	0	0	0	0	0	0	0	0	0	0	0	0	0	0	0	0	0	0	0	0	0
SeqVar1080	0	0	0	0	0	0	0	0	0	0	0	0	0	0	0	0	0	0	0	0	0	0	0	0	0	0	0	0	0	0	0	0	0	0	0	0	0	0	0	0	0	0	0	0	0	0	0	0	0
SeqVar1081	0	0	0	0	0	0	0	0	0	0	0	0	0	0	0	0	0	0	0	0	0.154275	0	0	0	0	0	0	0	0	0	0	0	0	0	0	0	0	0	0	0	0	0	0	0	0	0	0	0	0
SeqVar1082	0	0	0	0	0	0	0	0	0	0	0	0	0	0	0	0	0	0	0	0	0	0	0	0	0	0	0	0	0	0	0	0	0	0	0	0	0	0	0	0	0	0	0	0	0	0	0	0	0
SeqVar1083	0	0	0	0	0	0	0	0	0	0	0	0	0	0	0	0	0	0	0	0	0	0	0	0.246021	0.131088	0	0	0	0	0	0	0	0	0	0	0	0	0	0	0	0	0	0	0	0	0	0	0	0
SeqVar1087	0	0	0	0	0	0	0	0	0	0	0	0	0	0	0	0	0	0	0	0	0	0	0	0	0	0	0	0	0	0	0	0	0	0	0	0	0	0	0	0	0	0	0	0	0	0	0	0	0
SeqVar1088	0	0	0	0	0	0	0	0	0	0	0	0	0	0	0	0	0	0	0	0	0	0	0	0	0	0	0	0	0	0.481018	0	0	0	0	0	0	0	0.299196	0.820667	0	0	0	0	0	0	0	0	0	0
SeqVar1089	0	0	0	0	0	0	0	0	0	0	0	0	0	0	0	0	0	0	0	0	0	0	0	0	0	0	0	0	0	0	0	0	0	0	0	0	0	0	0	0	0	0	0	0	0	0	0	0	0
SeqVar1090	0	0	0	0	0	0	0	0	0	0	0	0	0	0	0	0	0	0	0	0	0	0	0	0	0	0	0	0	0	0	0	0	0	0	0	0	0	0	0	0	0	0	0	0	0	0	0	0	0
SeqVar1091	0	0	0	0	0	0	1.2487	0	0	0	0	0	0	0	0	0	0	0	0	0	0	0	0	0	0	0	0	0	0	0	0	0	0	0	0	0	0	0	0	0	0	0	0	0	0	0	0	0	0
SeqVar1092	0	0	0	0	0	0	0	0	0	0	0	0	0	0	0	0	0	0	0	0	0	0	0	0	0	0	0	0	0	0	0	0	0	0	0	0	0	0	0	0	0	0	0	0	0	0	0	0	0
SeqVar1093	0	0	0	0	0	0	0	0	0	0	0	0	0	0	0	0	0.154376	0	0	0	0	0	0	0	0	0	0	0	0	0	0	0	0	0	0	0	0	0	0	0	0	0	0	0	0	0	0	0	0
SeqVar1094	0	0	0	0	0	0	0	0	0	0	0	0	0	0	0	0	0	0	0	0	0	0	0.5718	0	0	0	0	0.349955	0	0	0	0.960182	0.194844	0	0.584513	0	0.182588	0	0	0	0	0	0	0	0	0	0	0	0
SeqVar1095	0	0	0	0	0	0	0	0	0	0	0	0	0	0	0	0	0	0	0	0	0	0	0	0	0	0	0	0	0	0	0	0	0	0	0	0	0.140221	0	0	0	0	0	0	0	0	0	0	0	0
SeqVar1096	0	0	0	0	0	0	0	0	0.218744	0	0	0	0	0	0	0	0	0	0	0	0	0	0	0	0	0	0	0	0	0	0	0	0	0	0	0	0	0	0	0	0	0	0	0	0	0	0	0	0
SeqVar1097	0	0	0	0	0	0	0	0	0	0	0	0	0	0	0	0	0	0	0	0	0	0	0	0	0	0	0	0	0	0	0	0	0	0	0	0	0	0	0	0	0	0	0	0	0	0	0	0	0
SeqVar1098	0	0	0	0	0	0	0	0	0	0	0	0	0	0	0	0	0	0	0	0	0	0	0	0	0	0	0	0	0	0	0	0	0	0	0	0	0	0	0	0	0	0	0	0	0	0	0	0	0
SeqVar1099	0	0	0	0	0	0	0	0	0	0	0	0	0	0	0	0	0	0	0	0	0	0	0	0	0	0	0	0	0	0	0	0	0	0	0	0	0	0	0	0	0	0	0	0	0	0	0	0	0
SeqVar1102	0	0	0	0	0	0	0	0	0	0	0	0	0	0	0	0	0	0	0	0	0	0	0	0	0	0	0	0	0	0	0	0	0	0	0	0	0	0	0	0	0	0	0	0	0	0	0	0	0
SeqVar1104	0	0	0	0	0	0	0	0	0	0	0	0	0	0	0	0	0	0	0	0	0	0	0	0	0	0	0	0	0	0	0	0	0	0	0	0	0	0	0	0	0	0	0	0	0	0	0	0	0
SeqVar1105	0	0	0	0	0	0	0	0	0	0	0	0	0.213667	0	0	0	0	0	0	0	0	0	0	0	0	0	0	0	0	0	0	0	0	0	0	0	0	0	0	0	0	0	0	0	0	0	0	0	0
SeqVar1106	0	0	0	0	0	0	0	0	0	0	0	0	0	0	0	0	0	0	0	0	0	0	0.444704	0	0	0	0	0	0	0	0.337448	0	0	0	0	0	0	0	0	0	0.293606	0.235293	0	0	0	0	0	0	0
SeqVar1108	0	0	0	0	0	0	0	0	0	0	0	0	0	0	0	0	0	0	0	0	0	0	0	0	0	0	0	0	0	0	0	0	0	0	0	0	0	0	0	0	0	0	0	0	0	0	0	0	0
SeqVar1109	0	0	0	0	0	0	0	0	0.175226	0	0	0	0	0	0	0	0	0	0	0	0.173224	0	0	0	0	0	0	0	0	0	0	0	0	0	0	0	0	0	0	0	0	0	0	0	0	0	0	0	0
SeqVar1110	0	0	0	0	0	0	1.03852	0	0	0	0	0	0	0	0	0	0.184722	0	0	0	0	0	0	0.228948	0	0	0	0	0	0	0	0	0	0	0	0	0	0	0	0	0	0	0	0	0	0	0	0	0
SeqVar1111	0	0	0	0	0	0	0	0	0	0	0	0	0	0	0	0	0	0	0	0	0	0	0	0	0	0.196765	0.255508	0	0	0	0	0	0.266505	0	0.587472	0	0.272437	0	0	0	0	0	0.833167	0	0	0	0.768626	0.586302	0
SeqVar1113	0	0	0	0	0	0	0	0	0	0	0	0	0	0	0	0	0	0	0	0	0	0	0	0	0	0	0	0	0	0	0	0	0	0	0	0	0	0	0	0	0	0	0	0	0	0	0	0	0
SeqVar1114	0	0	0	0	0	0	0	0	0	0	0	0	0	0	0	0.939397	0	0	0	0	0	0	0	0	0	0	0	0	0	0	0	0	0	0	0.639027	0	0	0	0	0	0	0	0	0	0	0	0	0	0
SeqVar1115	0	0	0	0	0	0	0	0	0	0	0	0	0	0	0	0	0	0	0	0	0.137531	0	0	0	0	0	0	0	0	0	0	0	0	0	0	0	0	0	0	0	0	0	0	0	0	0	0	0	0
SeqVar1116	0	0	0	0	0	0	0	0	0	0	0	0	0	0	0	0	0	0	0	0	0	0	0	0	0	0	0	0	0	0	0	0	0	0	0	0	0	0	0	0	0	0	0	0	0	0	0	0	0
SeqVar1118	0	0	0	0	0	0	0	0	0	0	0	0	0	0	0	0	0	0	0	0	0	0	0	0	0	0	0	0	0	0	0	0	0	0	0	0	0	0	0	0	0	0	0	0	0	0	0	0	0
SeqVar1119	0	0	0	0	0	0	0	0	0	0	0	0	0	0	0	0	0.163233	0	0.675702	0	0	0	0	0	0	0	0	0	0	0	0	0	0	0.349867	0	0	0	0	0	0	0	0	0	0	0	0	0	0	0
SeqVar1120	0	0	0	0	0	0	0	0	0	0	0	0	0.318562	0	0	0	0	0	0	0	0	0	0	0	0	0	0	0	0	0	0	0	0.183444	0	0	0	0	0	0	0	0	0	0	0	0	0	0	0	0.554084
SeqVar1121	0	0	0	0	0	0	0	0	0	0	0	0	0	0	0	0	0	0	0	0	0	0	0	0	0	0	0	0	0	0	0	0	0	0	0	0	0	0	0	0	0	0	0	0	0	0	0	0	0
SeqVar1122	0	0	0	0	0	0	0	0	0	0	0	0	0	0	0	0	0	0	0	0	0	0	0	0	0	0	0	0	0	0	0	0	0	0	0	0	0	0	0	0	0	0	0	0	0	0	0	0	0
SeqVar1123	0	0	0	0	0	0	0	0	0	0	0	0	0	0	0	0	0	0	0	0	0	0	0	0	0	0	0	0	0	0	0	0	0	0	0	0	0	0	0	0	0	0	0	0	0	0	0	0	0
SeqVar1124	0	0	0	0	0	0	0	0	0	0	0	0	0	0	0	0	0	0	0	0	0	0	0	0	0	0	0	0	0	0	0	0	0	0	0	0	0.193481	0	0	0	0	0	0	0	0	0	0	0	0
SeqVar1125	0	0	0	0	0	0	0	0	0	0	0	0	0	0	0	0	0	0	0	0	0	0	0	0	0	0	0	0	0	0	0	0	0	0	0	0	0	0	0	0	0	0	0	0	0	0	0	0	0
SeqVar1126	0	0	0	0	0	0	0	0	0	0	0	0	0	0	0	0	0	0	0	0	0	0	0	0	0	0	0	0	0	0	0	0	0	0	0	0	0	0	0	0	0	0	0	0	0	0	0	0	0
SeqVar1127	0	0	0	0	0	0	0	0	0	0	0	0	0	0	0	0	0.30705	0	0	0	0	0	0	0	0	0	0	0	0	0.423047	0	0	0	0	0	0	0.161277	0	0	0	0	0	0	0	0	0	0	0	0
SeqVar1128	0	0	0	0	0	0	0	0	0	0	0	0	0	0	0	0	0	0	0	0	0	0	0	0	0	0	0	0	0	0	0	0	0	0	0	0	0	0	0	0	0	0	0	0	0	0	0	0	0
SeqVar1129	0	0	0	0	0	0	0	0	0	0	0	0	0	0	0	0	0	0	0	0	0	0	0	0	0	0	0	0	0	0	0	0	0	0	0	0	0	0	0	0	0	0	0	0	0	0	0	0	0
SeqVar1131	0	0	0	0	0	0	0	0	0	0	0	0	0	0	0	0	0	0	0	0	0	0	0	0	0	0	0	0	0	0	0	0	0	0	0	0	0	0	0	0	0	0	0	0	0	0	0	0	0
SeqVar1132	0.615339	0	0	0	0	0	0	0	0	0.329659	0	0	0.444356	0.727476	0	0	0	0	0	0	0	0	0	0	0	0	0	0	0	0	0	0	0.295436	0	0	0	0.193481	0	0	0	0	0	0	0	0	0	0	0	0
SeqVar1134	0	0	0	0	0.251417	0	0	0	0	0	0	0	0	0	0	0	0	0	0	0	0	0	0	0	0	0	0	0	0	0	0	0	0	0	0	0	0	0	0	0	0	0	0	0	0	0	0	0	0.487656
SeqVar1137	0	0	0	0	0	0	0	0	0	0	0	0	0	0	0	0	0	0	0	0	0	0	0	0	0	0	0	0	0.635351	0	0	0	0	0	0	0	0	0	0	0	0	0	0	0	0	0	0	0	0
SeqVar1138	0	0	0	0	0	0	0	0	0	0	0	0	0	0	0	0	0	0	0	0	0	0.537501	0	0	0.384997	0.177797	0	0	0	0	0.620446	0	0	0	0	0	0	0	0	0.977414	0	0	0	0.363737	0	0	0.317531	0.50433	0
SeqVar1139	0	0	0	0	0	0	0	0	0	0	0	0	0	0	0	0	0	0	0	0	0	0	0	0	0	0	0	0	0	0	0	0	0	0	0	0	0	0	0	0	0	0	0	0	0	0	0	0	0
SeqVar1140	0	0	0	0	0	0	0	0	0	0	0	0	0	0	0	0	0	0	0	0	0	0	0	0	0.315138	0.301327	0	0	0	0.458995	0.572518	0	0.213016	0	0	0	0	0	0	0	0.653215	0.201922	0	0	0	0	0	0	0
SeqVar1141	0.336795	0	0	0	0	0	0	0	0	0	0	0	0	0	0	0	0	0	0	0	0	0	0	0	0.298262	0	0	0	0	0	0	0	0	0	0	0	0	0	0	0	0	0	0	0	0	0	0	0	0
SeqVar1143	0	0	0	0	0	0	0	0	0	0	0	0	0	0	0	0	0	0	0	0	0	0	0	0	0	0	0	0	0	0	0	0	0	0	0	0	0	0	0	0	0	0	0	0	0	0	0	0	0
SeqVar1145	0	0	0	0	0	0	0	0	0.258198	0	0	0	0	0	0	0	0.167924	0	0	0	0	0	0	0	0	0	0	0	0	0	0	0	0	0	0	0	0	0	0	0	0	0	0	0	0	0	0	0	0
SeqVar1146	0.324063	0	0	0	0	0	0	0	0.243258	0	0	0	0.276971	0	0	0	0	0	0	0	0.232019	0	0	0.188379	0	0	0	0	0	0	0	0	0	0	0	0	0	0	0	0	0	0	0	0	0	0	0	0	0
SeqVar1147	0	0	0	0	0	0	0	0	0	0	0	0	0	0	0	0	0	0	0	0	0	0	0	0	0	0	0	0	0	0	0	0	0	0	0	0	0	0	0	0	0	0	0	0	0	0	0	0	0
SeqVar1149	0	0	0	0	0	0	0	0	0	0	0	0	0	0	0	0	0	0	0	0	0	0	0	0	0	0	0	0	0	0	0	0	0	0	0	0	0	0	0	0	0	0	0	0.424271	0	0	0	0	0
SeqVar1150	0	0	0	0	0	0	0	0	0	0	0	0	0	0	0	0	0	1.05441	0	0	0	0	0	0	0	0	0	0	0	0	0	0	0	0	0	0	0	0	0	0	0	0	0	0	0	0	0	0	0
SeqVar1152	0.420439	0	0	0	0	0	0	0	0.267467	0.463761	0	0	0	0	0	0	0	0	0	0	0	0	0	0	0	0	0	0	0	0	0	0	0	0	0	0	0	0	0	0	0	0	0	0	0	0.570641	0	0	0
SeqVar1154	0	0	0	0	0	0	0	0	0	0	0	0	0	0	0	0	0	0	0	0	0	0	0	0	0	0	0	0	0	0	0	0	0	0	0	0	0	0	0	0	0	0	0	0	0	0	0	0	0
SeqVar1155	0	0	0	0	0	0	0	0	0	0	0	0	0	0	0	0	0	0	0	0	0	0	0	0	0	0	0	0	0	0	0	0	0	0	0	0	0	0	0	0	0	0	0	0	0	0	0	0	0
SeqVar1156	0	0	0	0	0	0	0	0	0	0	0	0	0	0	0	0	0	0	0	0	0	0	0	0	0	0	0	0	0	0	0	0	0	0	0	0	0	0	0	0	0	0	0	0	0	0	0	0	0
SeqVar1157	0	0	0.726136	0	0	0	0	0	0	0	0	0	0	0	0	0	0	0	0	0	0	0	0	0	0	0	0	0	0	0	0	0	0	0	0	0	0	0	0	0	0	0	0	0	0	0	0	0	0
SeqVar1159	0	0	0	0	0	0	0	0	0	0	0	0	0	0	0	0	0	0	0	0	0	0	0	0	0	0	0	0	0	0	0	0	0	0	0	0	0	0	0	0	0	0	0	0	0	0	0	0	0
SeqVar1160	0	0	0	0	0	0	0	0	0	0	0	0	0	0	0	0	0	0	0	0	0	0	0	0	0	0	0	0	0	0	0	0	0	0	0	0	0	0	0	0	0	0	0	0	0	0	0	0	0
SeqVar1163	0	0	0	0	0	0	0	0	0	0	0	0	0	0	0	0	0	0	0	0	0	0	0	0	0	0	0	0	0	0	0	0	0	0	0	0	0	0	0	0	0	0.250668	0.597617	0.182828	0	0	0.559893	0	0
SeqVar1165	0	0	0	0	0	0	0	0	0	0	0	0	0	0	0	0	0	0	0	0	0	0	0	0	0	0	0	0	0	0	0	0	0	0	0	0	0	0	0	0	0	0	0	0.31956	0	0.60338	0	0	0
SeqVar1166	0	0	0	0	0	0	0	0	0.141777	0	0	0	0	0	0	0	0	0	0	0	0.160396	0	0.401835	0	0.256243	0	0	0.479665	0	0	0.497233	0	0	0	0	0	0	0.523538	0	0	0	0	0	0	0	0	0	0	0
SeqVar1168	0	0	0	0	0	0	0	0	0	0	0	0	0	0	0	0	0	0	0	0	0.114674	0	0	0	0.123976	0.371205	0.454365	0	0	0	0	0	0	0	0.676652	0	0	0	0.763716	1.17132	0.608916	0.253903	0.875738	0	0	0	0.747227	0	0
SeqVar1169	0	0	0	0	0	0	0	0	0	0	0	0	0	0	0	0	0	0	0	0	0	0	0	0	0	0	0	0	0	0	0	0	0	0	0	0	0	0	0	0	0	0	0	0	0	0	0	0	0
SeqVar1170	0	0	0	0	0	0	0	0	0	0	0	0	0	0	0	0	0	0	0	0	0	0	0	0	0	0	0	0	0	0	0	0	0	0	0	0	0	0	0	0	0	0	0	0	0	0	0	0	0
SeqVar1171	0	0	0	0	0	0	0	0	0.249991	0	0	0	0	0	0	0	0	0	0	0	0.163553	0	0	0	0	0	0	0	0	0	0	0	0.396055	0	0	0	0	0	0	0	0	0	0	0	0	0	0	0	0
SeqVar1172	0	0	0	0	0	0	0	0	0.240885	0	0	0	0	0	0	0	0	0	0	0	0.223572	0.537501	0	0	0.251738	0	0	0	0	0	0	0	0	0	0	0	0	0	0	0	0	0	0	0	0	0	0	0	0
SeqVar1174	0	0	0	0	0	0	0	0	0	0	0	0	0	0	0	0	0	0	0	0	0	0	0	0	0	0	0	0	0	0	0	0	0	0	0	0	0	0	0	0	0	0	0	0	0	0	0	0	0
SeqVar1175	0	0	0	0	0	0	0	0	0	0	0	0	0	0	0	0	0	0	0	0	0	0	0	0	0	0	0	0	0	0	0	0	0	0	0	0	0	0	0	0	0	0	0	0	0	0	0	0	0
SeqVar1176	0	0	0	0	0.303056	0	0	0	0	0	0	0	0	0	0	0	0	0	0	0	0	0	0	0	0	0	0	0	0	0	0	0	0	0	0	0	0	0	0	0	0	0	0	0	0	0	0	0	0
SeqVar1177	0	0	0	0	0	0	0	0	0	0	0	0	0	0	0	0	0	0	0	0	0	0	0	0	0	0	0	0	0	0	0	0	0	0	0	0	0	0	0	0	0	0	0	0	0	0	0	0	0
SeqVar1178	0	0	0	0	0	0	0	0	0	0	0	0	0	0	0	0	0	0	0	0	0	0	0	0	0.24296	0	0	0	0	0	0	0	0	0	0	0	0	0	0	0	0	0	0	0	0	0	0	0	0
SeqVar1179	0	0	0	0	0	0	0	0	0	0	0	0	0	0	0	0	0	0	0	0	0	0	0	0	0	0	0	0	0	0	0	0	0	0	0	0	0	0	0	0	0	0	0	0	0	0	0	0	0
SeqVar1180	0	0	0	0	0	0	0	0	0	0	0	0	0	0	0	0	0	0	0	0	0	0	0	0	0	0	0	0	0	0	0	0	0	0	0	0	0	0	0	0	0	0	0	0	0	0	0	0	0
SeqVar1181	0	0	0	0	0	0	0	0	0	0	0	0	0	0	0	0	0	0	0	0	0	0	0	0	0	0	0	0	0	0	0	0	0	0	0	0	0	0	0	0	0	0	0	0	0	0	0	0	0
SeqVar1182	0	0	0	0	0	0	0	0	0	0	0	0	0	0	0	0	0	0	0	0	0	0	0	0	0	0	0	0	0	0	0	0	0	0	0	0	0	0.316361	0	0	0	0	0	0	0	0	0	0	0
SeqVar1183	0	0	0	0	0	0	0	0	0	0	0	0	0	0	0	0	0	0	0	0	0	0	0	0	0	0	0	0	0	0	0	0	0	0	0	0	0	0	0	0	0	0	0	0	0	0	0	0	0
SeqVar1184	0	0	0	0	0	0	0	0	0	0	0	0	0	0	0	0	0	0	0	0	0	0	0	0	0	0	0	0	0	0	0	0	0	0	0	0	0	0	0	0	0	0	0	0	0	0	0	0	0
SeqVar1185	0	0	0	0	0	0	0	0	0	0	0	0	0	0	0	0	0	0	0	0	0	0	0	0	0	0	0	0	0	0	0	0	0	0	0	0	0	0	0	0	0	0	0	0	0	0	0	0	0
SeqVar1186	0	0	0	0	0	0	0	0	0	0	0	0	0	0	0	0	0	0	0	0	0	0	0	0	0	0	0	0.485552	0	0	0	0	0.269183	0	0	0	0	0	0	0	0	0	0	0.32512	0	0	0	0	0
SeqVar1187	0	0	0	0	0	0	0	0	0	0	0	0	0	0	0	0	0	0	0	0	0	0	0	0	0	0	0	0	0	0	0	0	0	0	0	0	0	0	0	0	0	0	0	0	0	0	0	0	0
SeqVar1188	0	0	0.534094	1.01382	0	0	0	0	0	0	0	0.725808	0	0	0	1.09954	0	0	1.00713	0	0	0	0	0	0.316544	0	0	0	0	0	0	0	0	0.294202	0.831848	0	0	0	0	0	0	0	0	0	0	0	0	0	0
SeqVar1189	0	0	0	0	0	0	0	0	0	0	0	0	0	0	0	0	0	0	0	0	0	0	0	0	0	0	0	0	0	0	0	0	0	0	0	0	0.290807	0.289373	0	0	0	0	0	0	0	0	0	0	0
SeqVar1190	0	0	0	0	0	0	0	0	0	0	0	0	0	0	0	0	0	0	0	0	0	0	0	0	0	0	0	0	0	0	0	0	0	0	0	0	0	0	0	0	0	0	0	0	0	0	0	0	0
SeqVar1191	0	0	0	0	0	0	0	0	0.204555	0	0	0	0	0	0	0	0	0	0	0	0.2025	0	0.319568	0	0	0	0	0	0	0	0	0	0	0	0	0	0	0	0	0	0	0	0.695398	0	0	0	0	0	0
SeqVar1192	0	0	0	0	0	0	0	0	0	0	0	0	0	0	0	0	0	0	0	0	0	0	0	0	0	0	0	0.368939	0	0	0	0	0.15765	0	0	0	0	0	0	0	0	0.275566	0	0	0	0	0	0	0
SeqVar1193	0	0	0	0	0	0	0	1.43223	0	0	0	0	0.252205	0.571169	1.0369	0	0.319514	0	0	0	0	0	0	0	0	0	0	0	0	0	0	0	0	0	0	0	0	0	0	0	0	0	0	0	0	0	0	0	0
SeqVar1194	0	0	0	0	0.258127	0	0	0	0	0	0	0	0.259523	0	0	0	0	0	0	0	0	0	0	0	0	0	0	0	0	0	0	0	0	0	0	0	0	0	0	0	0	0	0	0	0	0	0	0.405606	1.05211
SeqVar1195	0	0	0	0	0	0	0	0	0	0	0	0	0	0	0	0	0.273835	0	0	0	0	0	0	0	0	0	0	0	0	0	0	0	0	0	0	0	0	0	0	0	0	0	0	0.337894	0	0	0	0.354781	0
SeqVar1196	0	0	0	0	0	0	0	0	0	0	0	0	0	0	0	0	0	0	0	0	0	0	0	0	0	0	0	0	0	0	0	0	0	0	0	0	0	0	0	0	0	0	0	0	0	0	0	0	0
SeqVar1197	0	0	0	0	0	0	0	0	0	0	0	0	0	0	0	0	0	0	0	0	0	0	0	0	0	0	0	0	0	0	0	0	0	0	0	0	0	0	0	0	0	0	0	0	0	0	0	0	0
SeqVar1199	0	0	0	0	0	0	0	0	0	0	0	0	0	0	0	0	0	0	0	0	0	0	0	0	0	0	0	0	0	0	0	0	0	0	0	0	0	0	0	0	0	0	0	0	0	0	0	0	0
SeqVar1200	0.420439	0	0	0	0	0	0	0	0	0	0	0	0	0	0	0	0	0	0	0	0	0.534348	0	0.24004	0.281286	0	0	0	0	0	0	0	0	0	0	0	0	0	0	0	0	0	0	0	0	0	0	0	0
SeqVar1201	0	0	0	0	0	0	0	0	0	0	0	0	0	0	0	0	0	0	0	0	0	0	0	0	0	0	0	0	0	0	0	0	0	0	0	0	0	0	0	0	0	0	0	0	0	0	0	0	1.37023
SeqVar1202	0	0	0	0	0.285665	0	0	0	0	0	0	0	0	0	0	0	0	0	0	0	0	0	0	0	0	0	0	0	0	0	0	0	0	0	0	0	0	0	0	0	0	0	0	0	0	0	0	0	0
SeqVar1203	0	0	0	0	0	0	0	0	0	0	0	0	0	0	0	0	0	0	0	0	0	0	0	0	0	0	0	0	0	0	0	0	0	0	0	0	0	0	0	0	0	0	0	0	0	0	0	0	0
SeqVar1204	0	0	0	0	0	0	0	0	0	0	0	0	0	0	0	0	0	0	0	0	0	0	0	0	0	0	0	0	0	0	0	0	0	0	0	0	0	0	0	0	0	0	0	0	0	0	0	0	0
SeqVar1205	0	0	0	0	0	0	0	0	0	0	0	0	0	0	0	0	0	0	0	0	0	0	0	0	0	0	0	0	0	0	0	0	0	0	0	0	0	0	0	0	0	0	0	0	0	0	0	0	0
SeqVar1207	0	0	0	0	0	0	0	0	0	0	0	0	0	0	0	0	0	0	0	0	0	0	0	0	0	0	0	0	0	0	0	0	0	0	0	0	0	0	0	0	0	0	0	0	0	0	0	0	0
SeqVar1209	0	0	0	0	0	0	0	0	0	0	0	0	0	0	0	0	0	0	0	0	0	0	0	0	0	0	0	0	0	0	0	0	0	0	0	0	0	0	0	0	0	0	0	0	0	0	0	0	0
SeqVar1210	0	0	0	0	0	0	0	0	0	0	0	0	0	0	0	0	0	0	0	0	0	0	0	0	0	0	0	0	0	0.52098	0	0	0	0	0	0	0	0	0	0	0	0	0	0	0	0	0	0.23969	0
SeqVar1211	0	0	0	0	0	0	0	0	0	0	0	0	0	0	0	0	0	0	0	0	0	0.491238	0	0	0.131088	0	0	0	0	0	0.705843	0	0	0.307922	0.869556	0.395068	0.191791	0.385291	0	0	0.703709	0.324712	0.790124	0	0.726294	0	0	0	0
SeqVar1212	0	0	0	0	0	0	0	0	0	0	0	0	0.199807	0	0	0	0	0	0	0	0	0	0	0	0	0	0	0	0	0	0	0	0	0	0	0	0	0	0	0	0	0	0	0	0	0	0	0.442349	0
SeqVar1213	0	0	0	0	0	0	0	0	0.267467	0	1.14825	0	0	0	0	0	0	0	0	0	0	0	0	0	0	0	0	0	0	0	0	0	0	0	0	0	0	0	0	0	0	0	0	0	0	0.50738	0	0	0
SeqVar1214	0	0	0	0	0	0	0	0	0	0	0	0	0	0	0	0	0	0	0	0	0	0	0	0	0	0	0	0	0	0	0	0	0	0	0	0	0	0	0	0	0	0	0	0	0	0	0	0	0
SeqVar1215	0	0	0	0	0.432754	0	0	0	0	0	0	0	0	0	0	0	0	0	0	0	0	0	0	0	0	0	0	0	0	0	0	0	0	0	0	0	0	0	0	0	0	0	0	0	0	0	0	0	0
SeqVar1217	0	0	0	0	0	0	0	0	0	0	0	0	0	0	0	0	0	0	0	0	0	0	0	0	0	0	0	0	0	0	0	0	0	0	0	0	0	0	0	0	0	0	0	0	0	0	0	0	0
SeqVar1219	0	0	0	0	0	0	0	0	0	0	0	0	0	0	0	0	0	0	0	0	0	0	0	0	0	0	0	0	0	0	0	0	0	0	0	0	0	0	0	0	0	0	0	0	0	0	0	0	0
SeqVar1221	0	0	0	0	0	0	0	0	0	0	0	0	0	0	0	0	0	0	0	0	0	0	0	0.334227	0	0	0	0	0	0	0	0	0	0	0	0	0	0	0	0	0	0	0	0	0	0	0	0	0
SeqVar1223	0	0	0	0	0	0	0	0	0	0	0	0	0	0	0	0	0	0	0	0	0	0	0	0	0	0	0	0	0	0	0	0	0	0	0	0	0	0	0	0	0	0	0	0	0	0	0	0	0
SeqVar1224	0	0	0	0	0	0	0	0	0	0	0	0	0	0	0	0	0	0	0	0	0	0	0	0	0	0	0	0.396451	0	0	0.508168	0	0.262328	0	0	0.605009	0	0	0	0.945323	0.562792	0.265049	0	0	0	0	0	0.269575	0
SeqVar1225	0	0	0	0	0	0	0	0	0	0	0	0	0	0	0	0	0	0	0	0	0	0	0	0	0	0	0	0	0	0	0	0	0	0	0	0	0	0	0	0	0	0	0	0	0	0	0	0	0
SeqVar1226	0	0	0	0	0	0	0	0	0	0	0	0	0	0	0	0	0	0	0	0	0	0	0	0	0	0	0	0	0	0.423047	0	0	0	0	0	0	0	0	0	0	0	0	0	0	0	0	0	0	0
SeqVar1228	0	0	0	0	0	0	0	0	0	0	0	0	0	0	0	0	0	0	0	0	0	0	0	0	0	0	0	0	0	0	0	0	0.290314	0	0	0	0.465897	0.648898	0	0.691136	0	0	0	0	0	0	0	0	0
SeqVar1229	0	0	0	0	0	0	0	0	0	0	0	0	0	0	0	0	0	0	0	0	0	0	0	0	0	0	0	0	0	0	0	0	0	0	0	0	0	0	0	0	0	0	0	0	0	0	0	0	0
SeqVar1230	0	0	0	0	0	0	0	0	0	0	0	0	0	0	0	0	0	0	0	0	0	0	0	0	0	0	0	0	0	0	0	0	0	0	0	0	0	0	0	0	0	0	0	0	0	0	0	0	0
SeqVar1231	0	0	0	0	0	0	0	0	0	0	0	0	0	0	0	0	0	0	0	0	0	0	0	0	0	0	0	0	0	0	0	0	0	0	0	0	0	0	0	0	0	0	0	0	0	0	0	0	0
SeqVar1233	0	0	0	0	0	0	0	0	0	0	0	0	0	0	0	0	0	0	0	0	0	0.353008	0	0	0	0.500911	0	0	0	0	0	0	0	0	0	0	0	0	0	0	0	0	0	0	0	0	0	0	0
SeqVar1234	0	0	0	0	0	0	0	0	0.168602	0	0	0	0	0	0	0	0	0	0	0	0.148702	0	0	0.228948	0	0.278268	0.59122	0	0.682729	0	0	0	0	0	0	0	0	0	0	0	0	0.385017	0	0.297384	0.366041	0	0	0	0
SeqVar1235	0	0	0	0	0	0	0	0	0	0	0	0	0	0	0	0	0	0	0	0	0	0	0	0	0	0	0	0	0	0	0	0	0	0	0	0	0	0	0	0	0	0	0	0	0	0	0	0	0
SeqVar1236	0	0	0	0	0	0	0	0	0	0	0	0	0	0	0	0.798897	0	0	0	0	0	0	0	0	0	0	0	0	0	0	0	0	0	0	0	0	0	0	0	0	0	0	0	0	0	0	0	0.537032	0
SeqVar1238	0	0	0	0	0	0	0	0	0	0	0	0	0	0	0	0	0	0	0	0	0	0	0	0	0	0.377165	0.415603	0	0	0	0	0	0	0	0	0.664422	0	0	0	0	0	0.350946	0.71069	0.316668	0	0	0.405768	0	0
SeqVar1239	0	0	0	0	0	0	0	0	0	0	0	0	0	0	0	0	0	0	0	0	0	0	0	0	0	0	0	0	0	0	0	0	0	0	0	0	0	0	0	0	0	0	0	0	0	0	0	0	0
SeqVar1240	0	0	0	0	0	0	0	0	0	0	0	0	0	0	0	0	0	0	0	0	0	0	0	0	0	0	0	0	0	0	0	0	0	0	0	0	0	0	0	0	0	0	0	0	0	0	0	0	0
SeqVar1241	0	0	0	0	0	0	0	0	0	0	0	0	0.334407	0	0	0	0	0	0	0	0	0	0	0	0	0	0	0	0	0	0	0	0	0	0	0	0	0	0	0	0	0	0	0	0	0	0	0	0
SeqVar1242	0	0	0	0	0	0	0	0	0	0	0	0	0	0	0	0	0	0	0	0	0	0.341418	0	0	0.285819	0	0	0	0	0	0	0	0	0	0	0	0	0	0	0	0	0	0	0	0	0	0	0	0
SeqVar1244	0	0	0	0	0	0	0	0	0	0	0	0	0	0	0	0	0	0	0	0	0.0698841	0	0.411525	0	0	0	0	0	0	0.374526	0.559759	0.704529	0	0	0	0	0	0	0	0	0	0	0	0	0.53313	0	0	0	0.716746
SeqVar1245	0	0	0	0	0	0	0	0	0	0	0	0	0	0	0	0	0	0	0	0	0	0	0	0	0	0	0	0	0	0	0	0	0	0	0	0	0	0	0	0	0	0	0	0	0	0	0	0	0
SeqVar1246	0	0	0	0	0	0	0	0	0	0	0	0	0	0	0	0	0	0	0	0	0	0	0	0	0	0	0	0	0	0	0	0	0	0	0	0	0	0	0	0	0	0	0	0	0	0	0	0	0
SeqVar1247	0	0	0	0	0	0	0	0	0	0	0	0	0	0	0	0	0	0	0	0	0	0	0	0	0	0	0	0	0	0	0	0	0	0	0	0	0	0	0	0	0	0	0	0	0	0	0	0	0
SeqVar1248	0	0	0	0	0	0	0	0	0	0	0	0	0	0	0	0	0	0	0	0	0	0	0	0	0	0	0	0	0	0	0	0	0	0	0	0	0	0	0	0	0	0	0	0	0	0	0	0	0
SeqVar1249	0	0	0	0	0	0	0	0	0	0	0	0	0	0	0	0	0	0	0	0	0	0	0	0	0	0	0	0	0	0	0	0	0	0	0	0	0	0	0	0	0	0	0	0	0	0	0	0	0
SeqVar1250	0	0	0	0	0	0	0	0	0	0	0	0	0	0	0	0	0	0	0	0	0	0	0	0	0	0	0	0	0	0	0	0	0	0	0	0	0	0	0	0	0	0	0	0	0	0	0	0	0
SeqVar1251	0	0	0	0	0	0	0	0	0	0	0	0	0	0	0	0	0	0	0	0	0	0	0	0	0	0	0	0	0	0	0	0	0	0	0	0	0	0	0	0	0	0	0	0	0	0	0	0	0
SeqVar1253	0	0	0	0	0	0	0	0	0	0	0	0	0	0	0	0	0.212645	0	0	0	0	0	0	0.231297	0	0	0	0	0	0	0	0	0	0	0	0	0	0	0	0	0	0	0	0	0	0	0	0	0
SeqVar1254	0	0	0	0	0	0	0	0	0	0	0	0	0	0	0	0	0	0	0	0	0	0	0	0	0	0	0	0	0	0	0	0	0	0	0	0	0	0	0	0	0	0	0	0	0	0	0	0	0
SeqVar1255	0	0	0	0	0	0	0	0	0	0	0	0	0	0	0	0	0	0	0	0	0	0	0	0	0	0	0	0	0	0	0	0	0	0	0	0	0	0	0	0	0	0	0	0	0	0	0	0	0
SeqVar1256	0	0	0.981753	0	0	0	0	0	0	0	0	1.33948	0	0	0	0	0	0	0	0	0	0	0	0	0	0	0	0	0	0	0.504602	0	0	0	0	0	0	0	0	0	0	0	0	0	0	0	0	0	0
SeqVar1257	0	0	0	0	0	0	0	0	0	0	0	0	0	0	0	0	0	0	0	0	0	0	0	0	0	0	0	0	0	0	0	0	0	0	0	0	0	0	0	0	0	0	0	0	0	0	0	0	0
SeqVar1258	0	0	0	0	0	0	0	0	0	0	0	0	0	0	0	0	0	0	0	0	0	0	0	0	0	0	0	0	0	0	0	0	0	0	0	0	0.164082	0	0	0	0	0	0	0	0	0	0	0	0
SeqVar1259	0	0	0.844476	0	0	0	0	1.31178	0	0	0	0	0	0	0	0	0	0	0	0	0	0	0	0	0	0	0	0	0	0	0	0	0	0	0	0	0	0	0	0	0	0	0	0	0	0	0	0	0
SeqVar1260	0	0	0	0	0	0	0	0	0	0	0	0	0	0	0	0	0	0	0	0	0	0	0	0	0	0	0	0	0	0	0	0	0	0	0	0	0	0	0	0	0	0	0	0.337894	0	0	0	0	0
SeqVar1261	0	0	0	0	0	0	0	0	0	0	0	0	0	0	0	0	0	0	0	0	0	0	0	0	0	0	0	0.269735	0	0	0	0	0	0	0	0.454392	0	0	0	0	0	0	0	0	0	0	0	0	0
SeqVar1262	0	0	0	0	0	0	0	0	0	0	0	0	0	0	0	0	0	0	0	0	0	0	0	0	0	0	0	0	0	0	0	0	0	0	0	0	0	0	0	0	0	0	0	0	0	0	0	0	0
SeqVar1264	0	0	0	0	0	0	0	0	0	0	0	0	0	0	0	0	0	0	0	0	0	0	0	0	0	0	0	0	0	0	0	0	0	0	0	0	0	0	0	0	0	0	0	0	0	0	0	0	0
SeqVar1265	0	0	0	0	0	0	0	0	0	0	0	0	0	0	0	0	0	0	0	0	0	0	0	0	0	0	0	0	0	0	0	0	0	0	0	0	0.148265	0	0	0	0	0	0	0	0	0	0	0	0
SeqVar1266	0	0	0	0	0	0	0	0	0	0	0	0	0	0	0	0	0	0	0	0	0	0	0.606805	0	0.269258	0	0	0.555592	0	0	0	0	0	0.393489	0.578455	0	0	0	0.626337	0	0.468806	0	0	0	0	0.50738	0	0	0
SeqVar1268	0	0	0	0	0	0	0	0	0.196188	0	0	0	0	0	0	0	0	0	0	0	0.173224	0	0	0	0	0	0	0	0	0	0	0	0	0	0	0	0	0	0	0	0	0	0	0	0	0	0	0	0
SeqVar1269	0	0	0	0	0	0	0	0	0	0	0	0	0	0	0	0	0	0	0	0	0	0	0	0	0	0	0	0	0	0	0	0	0	0	0	0	0	0	0	0	0	0	0	0	0	0	0	0	0
SeqVar1270	0	0.604743	0	0	0	0	0	0	0	0	0	0	0	0	0	0	0.221	0	0	0	0	0	0	0	0	0	0	0	0	0	0	0	0	0	0	0	0	0	0	0	0	0	0	0	0	0	0	0	0
SeqVar1271	0	0	0	0	0	0	0	0	0	0	0	0	0	0	0	0	0	0	0	0	0	0	0	0	0	0	0	0	0	0	0	0	0	0	0	0	0	0	0	0	0	0	0	0	0	0	0	0	0
SeqVar1273	0	0	0	0	0.258127	0	0	0	0	0	0	0	0	0	0	0	0	0	0	0	0	0	0	0	0	0	0	0	0	0	0	0	0	0	0	0	0	0	0	0	0	0	0	0	0	0	0	0	0
SeqVar1274	0	0	0	0	0	0	0	0	0	0	0	0	0	0	0	0	0.186935	0	0	0	0	0	0	0	0	0	0	0	0	0	0	0	0	0	0	0	0	0	0	0	0	0	0	0	0	0	0	0	0
SeqVar1275	0	0	0	0	0	0	0	0	0	0	0	0	0	0	0	0	0	0	0	0	0	0	0	0	0.283255	0	0	0	0	0	0	0	0	0	0	0	0	0	0	0	0	0	0	0	0	0	0	0	0
SeqVar1276	0.453443	0	0	0	0	0	0	0	0.280552	0.508624	0	0	0	0	0	0	0	0	0	0	0	0	0	0	0	0	0	0	0	0	0	0	0	0	0	0	0	0	0	0	0	0	0	0	0	0	0	0	0
SeqVar1278	0	0	0	0	0	0	0	0	0	0	0	0	0	0	0	0	0	0	0	0	0	0	0	0	0	0	0	0	0	0	0	0	0	0	0	0	0	0	0	0	0	0	0	0	0	0	0	0	0
SeqVar1280	0	0	0	0	0	0	0	0	0	0	0	0	0	0	0	0	0	0	0	0	0	0	0	0	0	0	0	0	0	0	0	0	0.237682	0	0	0	0.15184	0	0	0	0	0	0	0	0	0	0	0	0
SeqVar1282	0	0	0	0	0	0	0	0	0	0	0	0	0	0	0	0	0.205664	0	0	0	0	0	0	0	0	0	0	0	0	0	0	0	0	0	0	0	0	0	0	0	0	0	0	0	0	0	0	0	0
SeqVar1283	0	0	0	0	0	0	0	0	0	0	0	0	0	0	0	0	0	0	0	0	0	0	0	0	0	0	0	0	0	0	0	0	0	0	0	0	0	0	0	0	0	0	0	0	0	0	0	0.438485	0
SeqVar1284	0	0	0	0	0	0	0	0	0	0	0	0	0	0	0	0	0	0	0	0	0	0.382261	0	0	0	0	0.405334	0.451258	0	0	0	0	0	0	0	0	0.195128	0	0.789642	0	0.349158	0	0	0	0	0	0.341209	0	0
SeqVar1285	0	0	0	0	0	0	0	0	0	0	0	0	0	0	0	0	0	0	0	0	0	0	0	0	0	0	0	0	0	0	0	0	0	0	0	0	0	0	0	0	0	0	0	0	0	0	0	0	0
SeqVar1287	0	0	0	0	0	0	0	0	0.254194	0	0	0	0	0	0	0	0	0	0	0	0	0	0	0	0	0	0	0	0	0	0	0	0	0	0	0	0	0	0	0	0	0	0	0	0	0	0	0	0
SeqVar1288	0	0	0	0	0	0	0	0	0	0	0	0	0	0	0	0	0	0	0	0	0	0	0	0	0	0	0	0	0	0	0	0	0	0	0	0	0	0	0	0	0	0	0	0	0	0	0	0	0
SeqVar1289	0	0	0	0	0	0	0	0	0	0	0	0	0	0	0	0	0	0	0	0	0.0698841	0	0	0	0.220463	0	0	0	0.671802	0	0	0	0	0.617441	0	0	0	0	0.690096	0	0	0	0	0	0	0	0	0.432491	0
SeqVar1290	0	0	0	0	0	0	0	0	0	0	0	0	0	0	0	0	0	0	0	0	0	0	0	0	0	0	0	0	0	0	0	0	0	0	0	0	0	0	0	0	0	0	0	0	0	0	0	0	0
SeqVar1291	0	0	0	0	0	0	0	0	0	0	0	0	0	0	0	0	0	0	0	0	0	0	0	0	0	0	0	0	0	0	0	0	0	0	0	0	0	0	0	0	0	0	0	0	0	0	0	0	0
SeqVar1292	0	0	0	0	0	0	0	0	0	0	0	0	0	0	0	0	0	0	0	0	0	0	0	0	0	0	0	0	0	0	0	0	0	0	0	0	0	0	0	0	0	0	0	0	0	0	0	0	0
SeqVar1293	0	0	0	0	0	0	0	0	0	0	0	0	0.244188	0	0	0	0	0	0	0	0	0	0	0	0	0	0	0	0	0	0	0	0	0	0	0	0	0	0	0	0	0	0	0	0	0	0	0	0
SeqVar1294	0	0	0	0	0	0	0	0	0	0	0	0	0	0	0	0	0	0	0	0	0	0	0	0	0	0	0	0	0	0	0	0	0	0	0	0	0	0	0	0	0	0	0	0	0	0	0	0.476356	0.729216
SeqVar1295	0.309623	0	0	0	0	0	0	0	0	0	0	0	0	0	0	0	0	0	0	0	0	0	0	0	0	0	0	0	0	0	0	0	0	0	0	0	0	0	0	0	0	0	0	0	0	0	0	0	0
SeqVar1296	0	0	0	0	0	0	0	0	0	0	0	0	0	0	0	0	0	0	0	0	0	0	0.746337	0	0	0.323797	0	0	0	0	0.591314	0	0	0	0	0	0	0	0	0	0	0	0	0	0	0	0	0	0
SeqVar1297	0	0	0	0	0	0	0	0	0	0	0	0	0	0	0	0	0	0	0	0	0	0	0	0	0	0	0	0	0	0	0	0	0	0	0	0	0	0	0	0	0	0	0	0	0	0	0	0	0
SeqVar1298	0	0	0	0	0.317882	0	0	0	0	0	0	0	0	0	0	0	0	0	0	0	0	0	0	0	0	0	0	0	0	0	0	0	0	0	0	0	0	0	0	0	0	0	0	0	0	0	0	0	0
SeqVar1301	0	0	0	0	0	0	0	0	0	0	0	0	0	0	0	0	0	0	0	0	0	0	0	0.255114	0	0	0	0	0	0	0	0	0	0	0	0	0	0	0.934118	0	0	0	0.528388	0	0	0	0	0	0
SeqVar1302	0	0	0	0	0	0	0	0	0	0	0	0	0	0	0	0	0	0	0	0	0	0	0	0	0	0	0	0	0	0	0	0	0	0	0	0	0	0	0	0	0	0	0	0	0	0	0	0	0
SeqVar1303	0	0	0	0	0	0	0	0	0	0	0	0	0	0	0	0	0.150363	0	0	0	0	0	0	0	0	0	0	0	0	0	0	0	0	0	0	0	0	0	0	0	0	0	0	0	0	0	0	0	0
SeqVar1304	0	0	0	0	0	0	0	0	0	0	0	0	0	0	0	0	0	0	0	0	0	0	0	0	0	0	0	0	0	0	0	0	0	0	0	0	0	0	0	0	0	0	0	0	0	0	0	0	0
SeqVar1305	0	0	0	0	0	0	0	0	0	0	0	0	0	0	0	0	0	0	0	0	0	0	0	0	0	0	0	0	0	0	0	0	0	0	0	0	0	0	0	0	0	0	0	0	0	0	0	0	0
SeqVar1306	0	0	0	0	0	0	0	0	0	0	1.00795	0	0	0	0	0	0	0	0	0	0	0	0.391389	0	0	0	0.599632	0	0	0	0	0	0	0	0	0	0	0	0	0	0	0	0	0	0	0	0	0	0
SeqVar1307	0	0	0	0	0	0	0	0	0.141777	0	0	0	0	0	0	0	0	0	0	0	0.0919727	0	0	0	0	0	0	0	0	0	0	0	0	0	0	0	0	0.251593	0.805602	0	0	0	0	0	0	0	0.555003	0.37197	0
SeqVar1308	0	0	0	0	0	0	0	0	0	0	0	0	0	0	0	0	0	0	0	0	0	0	0	0	0	0	0	0	0	0	0	0	0	0	0	0	0	0	0	0	0	0	0	0	0	0	0	0	0
SeqVar1309	0	0	0	0	0	0	0	0	0	0	0	0	0	0	0	0	0	0	0	0	0	0	0	0	0	0	0	0	0	0	0	0	0	0	0	0	0	0	0	0	0	0	0	0	0	0	0	0	0
SeqVar1310	0	0	0	0	0	0	0	0	0	0	0	0	0	0	0	0	0	0	0	0	0	0	0	0	0	0	0	0	0	0	0	0	0.250093	0	0	0	0	0	0	0	0	0	0	0	0	0	0	0	0
SeqVar1311	0	0	0	0	0	0	0	0	0	0	0	0	0.439383	0	0	0	0	0	0	0	0	0	0	0	0	0	0	0	0	0	0	0	0	0	0	0	0	0	0	0	0	0	0	0	0	0	0	0	0
SeqVar1315	0	0	0	0	0	0	0	0	0	0	0	0	0	0	0	0	0	0	0	0	0	0	0	0	0	0	0	0	0	0	0	0	0	0	0	0	0	0	0	0	0	0	0	0	0	0	0	0	0
SeqVar1316	0	0	0	0	0	0	0	0	0	0	0	0	0	0	0	0	0	0	0	0	0	0	0	0	0	0	0	0	0	0	0	0	0	0	0	0	0	0	0	0	0	0	0	0	0	0	0	0	0
SeqVar1317	0	0	0	0	0	0	0	0	0	0	0	0	0	0	0	0	0	0	0	0	0	0	0	0	0	0	0	0	0	0	0	0	0	0	0	0	0	0	0	0	0	0	0	0	0	0	0	0	0
SeqVar1318	0	0	0	0	0	0	0	0	0	0	0	0	0	0	0	0	0	0	0	0	0	0	0	0	0	0	0	0	0	0	0	0	0	0	0	0	0	0	0	0	0	0	0	0	0	0	0	0	0
SeqVar1321	0	0	0	0	0	0	0	0	0	0	0	0	0	0	0	0	0	0	0	0	0.144934	0	0	0	0	0	0	0	0	0	0	0	0	0	0	0	0.238538	0	0	0	0	0	0	0	0	0	0	0	0
SeqVar1322	0	0	0	0	0	0	0	0	0	0	0	0	0	0	0	0	0	0	0	0	0	0	0	0	0	0	0	0	0	0	0	0	0	0	0	0	0	0	0	0	0	0	0	0	0	0	0	0	0
SeqVar1323	0	0	0	0	0	0	0	0	0	0	0	0	0	0	0	0	0	0	0	0	0	0	0	0	0	0	0	0	0	0	0	0	0	0	0	0	0	0	0	0	0	0	0	0	0	0	0	0	0
SeqVar1325	0	0	0	0	0	0	0	0	0	0	0	0	0	0	0	0	0	0	0	0	0	0	0	0	0	0	0	0	0	0	0	0	0	0	0	0	0	0	0	0	0	0	0	0	0	0	0	0	0
SeqVar1326	0	0	0	0	0	0	0	0	0	0	0	0	0	0	0	0	0	0	0	0	0	0	0	0	0	0	0	0	0	0	0	0	0	0	0	0	0	0	0	0	0	0	0	0	0	0	0	0	0
SeqVar1327	0	0	0	0	0	0	0	0	0	0	0	0	0	0	0	0	0	0	0	0	0	0	0	0	0	0	0	0	0	0	0	0	0	0	0	0	0	0	0	0	0	0	0	0	0	0	0	0	0
SeqVar1329	0	0	0	0	0	0	0	0	0	0	0	0	0	0.72009	0	0	0	0	0	0	0.156266	0	0	0	0	0	0	0.381464	0	0	0	0	0	0	0	0	0	0	0	0	0	0	0	0	0	0	0	0	0
SeqVar1331	0	0	0	0	0	0	0.77068	0	0	0	0	0	0	0	0	0	0.294533	0	0	0	0	0	0	0	0	0	0	0.471463	0	0	0	0	0	0	0	0	0.221708	0	0	0.764867	0	0	0	0	0	0	0	0	0
SeqVar1332	0	0	0	0	0	0	0	0	0	0	0	0	0	0	0	0	0	0	0	0	0	0	0	0	0	0	0	0	0	0	0	0	0	0	0	0	0	0	0	0	0	0	0	0	0	0	0	0	0
SeqVar1334	0	0	0	0	0	0	0	0	0	0.354242	0	0	0	0	0	0.913015	0	0	0	0	0	0	0	0	0.241924	0	0	0.453639	0	0.478949	0	0	0	0.503814	0	0	0	0	0	0	0	0	0.454091	0	0	0	0	0	0
SeqVar1335	0	0	0	0	0	0	0	0	0	0	0	0	0	0	0	0	0	0	0	0	0	0	0	0	0	0	0	0	0	0	0	0	0	0	0	0	0	0	0	0	0	0	0	0	0	0	0	0	0
SeqVar1336	0	0	0	0	0.310734	0	0	0	0	0	0	0	0	0	0	0	0	0	0	0	0	0	0.600884	0	0.321544	0	0	0	0	0	0	0	0	0	0	0	0	0	0	0	0	0	0	0	0	0	0	0	0
SeqVar1337	0	0	0	0	0	0	0	0	0	0	0	0	0	0	0	0	0	0	0	0	0	0	0	0	0	0	0	0	0	0	0	0	0	0	0	0	0	0	0	0	0	0	0	0	0	0	0	0	0
SeqVar1339	0	0	0	0	0	0	0	0	0	0	0	0	0	0	0	0	0	0	0	0	0	0	0	0	0	0	0	0	0	0	0	0	0	0	0	0	0	0	0	0	0	0	0	0	0	0	0	0	0
SeqVar1340	0	0	0	0	0	0	0	0	0	0	0	0	0	0	0	0	0	0	0	0	0	0	0	0	0.246977	0	0	0	0	0	0	0	0	0	0	0	0	0	0	0	0	0	0	0	0	0	0	0	0
SeqVar1341	0	0	0	0	0	0	0	0	0	0	0	0	0	0	0	0	0	0	0	0	0	0	0	0	0	0	0	0	0	0	0	0	0	0	0	0	0	0	0	0	0	0	0	0	0	0	0	0	0
SeqVar1342	0	0	0	0	0	0	0	0	0	0	0	0	0	0	0	0	0	0	0	0	0	0	0	0	0	0	0	0	0	0	0	0	0	0	0	0	0	0	0	0	0	0	0	0	0	0	0	0	0
SeqVar1343	0	0	0	0	0	0	0	0	0	0	0	0	0	0	0	0	0	0	0	0	0	0	0	0.315911	0	0	0	0	0	0	0	0	0	0	0.359351	0	0	0	0	0	0	0.28099	0	0	0	0	0	0	0
SeqVar1344	0	0	0	0	0	0	0	0	0	0	0	0	0	0	0	0	0	0	0	0	0	0	0	0	0	0	0	0	0	0	0	0	0	0	0	0	0	0	0	0	0	0	0	0	0	0	0	0	0
SeqVar1345	0	0	0	0	0	0	0	0	0	0	0	0	0	0	0	0	0	0	0	0	0	0	0	0	0	0	0	0	0	0	0	0	0	0	0	0	0	0	0	0	0	0	0	0	0	0	0	0	0
SeqVar1346	0	0	0	0	0	0	0	0	0	0	0	0	0	0	0	0	0	0	0	0	0	0	0	0	0	0	0	0	0	0	0	0	0	0	0	0	0	0	0	0	0	0	0	0	0	0	0	0	0
SeqVar1347	0	0	0	0	0	0	0	0	0	0	0	0	0	0	0	0	0	0	0	0	0	0	0	0	0	0.177797	0	0	0	0	0	0	0	0	0	0	0	0	0	0	0	0	0	0	0	0	0	0	0
SeqVar1349	0	0	0	0	0	0	0	0	0	0	0	0	0	0	0	0	0	0	0	0	0	0	0	0	0	0	0	0	0	0	0	0	0	0	0	0	0	0	0	0	0	0	0	0	0	0	0	0	0
SeqVar1350	0	0	0	0	0	0	0	0	0	0	0	0	0	0	0	0	0	0	0	0	0	0	0	0	0	0	0	0	0	0	0	0	0	0	0	0	0	0	0	0	0	0	0	0	0	0	0	0	0
SeqVar1351	0	0	0	0	0	0	0	0	0	0	0	0	0	0	0	0	0	0	0	0	0	0	0	0	0	0	0	0	0	0	0	0	0	0	0	0	0	0	0	0	0	0	0	0	0	0	0	0	0
SeqVar1353	0	0	0	0	0	0	0	0	0	0	0	0	0	0	0	0	0	0	0	0	0	0	0	0.221431	0.115372	0	0	0	0	0	0	0.438452	0	0	0	0	0	0	0	0	0	0	0.613567	0	0	0	0.884963	0.365383	0
SeqVar1356	0	0	0	0	0	0	0	0	0.335434	0	0	0	0	0	0	0	0	0	0	0	0.313261	0.549587	0.6921	0.353239	0.422002	0.778068	0	0.493082	1.52758	0.309294	0	0	0	0	0	0	0	0	0	0	0	0	0	0	0	0	0	0	0
SeqVar1357	0	0	0	0	0	0	0	0	0	0	0	0	0	0	0	0	0	0	0	0	0	0	0	0	0	0	0	0	0	0	0	0	0	0	0	0	0	0	0	0	0	0	0	0	0	0	0	0	0
SeqVar1359	0	0	0	0	0	0	0	0	0	0	0	0	0	0	0	0	0	0	0	0	0.11565	0	0	0	0	0	0	0	0	0	0	0	0	0	0	0	0	0	0	0	0	0	0	0	0	0	0	0	0
SeqVar1360	0	0	0	0	0	0	0.946005	0	0	0	0	0	0	0	0	0	0	0	0	0	0	0	0	0	0	0	0	0	0	0	0	0	0	0	0	0	0	0	0	0	0	0	0	0	0	0.60338	0	0	0
SeqVar1361	0	0	0	0	0	0	0	0	0	0	0	0	0	0	0	0	0	0	0	0	0	0	0	0	0	0	0	0	0	0	0	0	0	0	0	0	0	0	0	0	0	0	0	0	0	0	0	0	0
SeqVar1362	0	0	0	0	0	0	0	0	0	0	0	0	0	0	0	0	0	0	0	0	0	0	0	0	0	0	0	0	0	0	0	0	0	0	0	0	0	0	0	0	0	0	0	0	0	0	0	0	0
SeqVar1363	0	0	0	0	0	0	0	0	0	0	0	0	0	0	0	0	0	0	0	0	0	0	0	0	0	0	0	0	0	0	0	0	0	0	0	0	0	0	0	0	0	0	0	0	0	0	0	0	0
SeqVar1364	0	0	0	0	0	0	0	0	0	0	0	0	0	0	0	0	0	0	0	0	0	0	0	0	0	0	0	0	0	0	0	0	0	0	0	0	0	0	0	0	0	0	0	0	0	0	0	0	0
SeqVar1365	0	0	0	0	0	0	0	0	0	0	0	0	0	0	0	0	0	0	0	0	0	0	0	0	0	0	0	0	0	0	0	0	0	0	0	0	0	0	0	0	0	0	0	0	0	0	0	0	0
SeqVar1366	0	0	0	0	0	0	0	0	0	0	0	0	0	0	0	0	0	0	0	0	0	0	0	0	0	0	0	0	0	0	0	0	0	0	0	0	0	0	0	0	0	0	0	0	0	0	0	0	0
SeqVar1367	0	0	0	0	0.270165	0	0	0	0	0	0	0	0	0	0	0	0	0	0	0	0	0	0	0	0	0	0	0	0	0	0	0	0	0	0	0	0.15184	0.435771	0	0	0	0	0	0	0	0	0	0	0
SeqVar1370	0	0	0	0	0	0	0	0	0	0	0	0	0	0	0	0	0	0	0	0	0	0	0	0	0	0	0	0	0	0	0	0	0	0	0	0	0	0	0	0	0	0	0	0	0	0	0	0	0
SeqVar1371	0	0	0	0	0	0	0	0	0	0	0	0	0	0	0	0	0	0	0	0	0	0	0	0	0	0	0	0	0	0	0	0	0	0	0	0	0	0	0	0	0	0	0	0	0	0	0	0	0
SeqVar1372	0	0	0	0	0	0	0	0	0	0	0	0	0	0	0	0	0	0	0	0	0	0	0	0	0	0	0	0	0.534264	0	0	0	0	0	0	0	0	0	0	0	0	0	0	0	0	0	0	0	0
SeqVar1373	0	0	0	0	0	0	0	0	0	0	0	0	0	0	0	0	0	0	0	0	0	0	0	0	0	0	0	0	0	0	0	0	0	0	0	0	0	0	0	0	0	0	0	0	0	0	0	0	0
SeqVar1374	0	0	0	0	0	0	0	0	0	0	0	0	0	0	0	0	0	0	0	0	0	0	0	0	0.187662	0	0	0	0	0	0	0	0	0	0.290754	0	0	0	0	0	0	0	0	0	0	0	0	0	0
SeqVar1375	0	0	0	0	0	0	0	0	0	0	0	0	0	0	0	0	0	0	0	0	0	0	0	0	0	0	0	0	0	0	0	0	0	0	0	0	0	0.393764	0	0	0	0	0	0	0	0	0	0	0
SeqVar1376	0	0	0	0	0	0	0	0	0	0	0	0	0	0	0	0	0	0	0	0	0	0	0	0.237943	0	0	0	0	0	0	0	0	0	0	0	0	0	0	0	0	0	0	0	0	0	0	0	0	0
SeqVar1377	0	0	0	0	0	0	0	0	0	0	0	0	0	0	0	0	0	0	0	0	0	0	0	0	0	0	0.290313	0	0	0	0	0	0	0	0	0	0	0.385291	0	0	0	0.203481	0	0	0	0	0	0	0
SeqVar1378	0	0	0	0	0	0	0	0	0	0	0	0	0	0	0	0	0	0	0	0	0	0	0	0	0	0	0	0	0	0	0	0	0	0	0	0	0	0	0	0	0	0	0	0	0	0	0	0	0
SeqVar1380	0	0	0	0	0	0	0	0	0	0	0	0	0	0	0	0	0	0	0	0	0	0	0	0	0	0	0	0	0	0	0	0	0	0	0	0	0	0	0	0	0	0	0	0	0	0	0	0	0
SeqVar1381	0	0	0	0	0.385991	0	0	0	0.245564	0	0	0	0	0	0	0	0	0	0	0	0.213431	0.454587	0	0	0.211685	0.196765	0	0.443878	0.763314	0	0	0	0	0	0	0	0	0	0	0	0	0	0	0	0	0	0	0	0
SeqVar1382	0	0	0	0	0	0	0	0	0	0	0	0	0	0	0	0	0	0	0	0	0	0	0	0	0	0	0	0	0	0	0	0	0	0	0	0	0	0	0	0	0	0	0	0	0	0	0	0	0
SeqVar1383	0	0	0	0	0	0	0	0	0	0	0	0	0	0	0	0	0	0	0	0	0	0	0	0	0	0	0	0	0	0	0	0	0	0	0	0	0	0	0	0	0	0	0	0	0	0	0	0	0
SeqVar1384	0	0	0	0	0	0	0	0	0	0	0	0	0	0	0	0	0	0	0	0	0	0	0	0	0	0	0	0	0	0	0	0	0	0	0	0	0	0	0	0	0	0	0	0	0	0	0	0	0
SeqVar1385	0	0	0	0	0	0	0	0	0	0	0	0	0	0	0	0	0	0	0	0	0.144934	0	0	0	0	0	0	0	0	0	0	0	0	0	0	0	0	0	0	0	0	0	0	0	0	0	0	0	0
SeqVar1387	0	0	0	0	0	0	0	0	0	0	0	0	0	0	0	0	0	0	0	0	0	0	0	0	0	0	0	0	0	0	0	0	0	0	0	0	0	0	0	0	0	0	0	0	0	0	0	0	0
SeqVar1388	0	0	0	0	0	0	0	0	0	0.336322	0	0	0	0	0	0	0	0	0	0	0	0	0.48373	0	0	0	0	0	0	0	0	0	0	0.32002	0	0	0	0	0	0	0	0.400043	0	0	0	0	0	0	0
SeqVar1389	0	0	0	0	0	0	0	0	0	0	0	0	0	0	0	0	0	0	0	0	0	0	0	0	0	0	0	0	0	0	0	0	0	0	0	0	0	0	0	0	0	0	0	0	0	0	0	0	0
SeqVar1390	0	0	0	0	0	0	0	0	0	0	0	0	0	0	0	0	0	0	0	0	0	0	0.524382	0.221431	0.131088	0	0.368646	0	0	0.320292	0.582143	0	0	0	0.427343	0	0	0	0	0	0	0	0	0	0.448307	0	0	0.210954	0
SeqVar1391	0	0	0	0	0	0	0	1.51719	0	0	0	0	0	0	0	0	0	0	0	0	0	0	0	0	0	0	0	0	0	0	0	0	0	0	0	0	0	0	0	0	0	0	0	0	0	0	0	0	0
SeqVar1392	0	0	0	0	0	0	0	0	0	0	0	0	0	0	0	0	0	0	0	0	0	0	0	0	0	0	0	0	0	0	0	0	0	0	0	0	0	0	0	0	0	0	0	0.344913	0	0	0	0	0
SeqVar1393	0	0	0	0	0	0	0	0	0	0	0	0	0	0	0	0	0	0	0	0	0	0	0	0	0	0	0.546965	0	0	0	0.593541	0	0	0	0	0	0	0	0	1.07024	0.719185	0.314782	0	0	0	0	0	0	0
SeqVar1396	0	0	0	0	0	0	0	0	0	0	0	0	0	0	0	0	0	0	0	0	0	0	0	0	0	0	0	0	0	0	0	0	0	0	0	0	0	0	0	0	0	0	0	0	0	0	0	0	0
SeqVar1398	0	0	0	0	0	0	0	0	0	0	0	0	0	0	0	0	0	0	0	0	0	0	0	0	0	0	0	0	0	0	0	0	0	0	0	0	0	0	0	0	0	0	0	0	0	0	0	0	0
SeqVar1399	0	0	0	0	0.4957	0	0	0	0	0	0	0	0	0	0	0	0	0	0	0	0	0	0	0	0	0	0	0	0	0	0	0	0	0	0	0	0	0	0	0	0	0	0	0	0	0	0	0	0
SeqVar1402	0	0	0	0	0	0	0	0	0	0	0	0	0	0	0	0	0	0	0	0	0	0	0	0	0	0	0	0	0	0	0.597921	0	0	0	0	0	0	0	0	0	0	0	0	0.416758	0	0	0	0	0
SeqVar1403	0	0	0	0	0	0	0	0	0	0	0	0	0	0	0	0	0	0	0	0	0	0	0	0	0.302617	0	0	0.513815	0	0.323718	0	0	0	0	0.629696	0	0	0	0	0	0	0	0	0	0	0	0	0	0
SeqVar1405	0.471989	0	0	0	0.362744	0	0	1.54961	0	0	0	0	0	0	0	0	0.190113	1.48052	0	0	0	0	0	0	0	0	0	0	0	0	0	0	0	0	0	0	0	0	0	0	0	0	0	0	0	0	0	0	0
SeqVar1407	0	0	0	0	0	0	0	0	0	0	0	0	0.207084	0	0	0	0.198799	0	0	0	0	0	0	0	0	0	0	0	0	0	0	0	0	0	0	0	0	0	0	0	0	0	0	0	0	0	0	0	0
SeqVar1408	0	0	0	0	0	0	0	0	0	0	0	0	0	0	0	0	0	0	0	0	0	0	0	0	0.326746	0	0	0	0	0	0	0	0	0	0	0	0	0	0	0	0	0	0	0	0	0	0	0	0
SeqVar1409	0	0	0	0	0	0.475574	0	0	0	0	0	0	0	0	0	0	0.236948	0	0	0	0	0	0	0	0	0	0	0	0	0	0	0	0	0	0	0.437214	0	0	0	0	0	0	0	0	0	0	0	0	0
SeqVar1410	0	0	0	0	0	0	0	0	0	0	0	0	0	0	0	0	0	0	0	0	0	0	0	0	0	0	0	0	0	0	0	0	0	0	0	0	0	0	0	0	0	0	0	0	0	0	0	0	0
SeqVar1411	0	0	0	0	0	0	0	0	0	0	0	0	0	0	0	0	0	0	0	0	0	0	0	0	0	0	0	0	0	0	0	0	0	0	0	0	0	0	0	0	0	0	0	0	0	0	0	0	0
SeqVar1412	0	0	0	0	0	0	0	0	0	0	0	0	0	0	0	0	0	0	0	0	0	0	0	0	0	0	0	0	0	0	0	0	0	0	0	0	0	0	0	0	0	0	0	0	0	0	0	0	0
SeqVar1413	0	0	0	0	0	0	0	0	0	0	0	0	0	0	0	0	0	0	0	0	0	0	0	0	0	0	0	0	0	0	0	0	0	0	0	0	0	0	0	0	0	0	0	0.571786	0	0	0	0	0
SeqVar1414	0	0	0	0	0	0	0	0	0	0	0	0	0	0	0	0	0	0	0.652763	0	0	0	0	0	0	0	0	0	0	0	0	0	0	0	0	0	0	0	0	0	0	0	0	0	0	0	0	0	0
SeqVar1415	0	0	0	0	0	0	0	0	0	0	0	0	0	0	0	0	0	0	0	0	0	0	0	0	0	0	0	0	0	0	0	0	0	0	0	0	0	0	0	0	0	0	0	0	0	0	0	0	0
SeqVar1416	0	0	0	0	0	0	0	0	0	0	0	0	0	0	0	0	0	0	0	0	0	0	0	0	0	0	0.274561	0.571606	0	0	0.401295	0	0	0	0	0	0	0	0	0	0	0.0848975	0	0.376584	0	0	0	0	0
SeqVar1418	0	0	0	0	0	0	0	0	0	0	0	0	0	0	0	0	0	0	0	0	0	0.296843	0	0	0	0	0	0.498511	0	0	0	0	0	0	0	0	0	0	0	0	0	0	0	0.349364	0	0	0	0	0
SeqVar1421	0	0	0	0	0.264352	0	0	0	0	0	0	0	0	0	0	0	0	0	0	0	0	0	0	0	0	0	0	0	0	0	0	0	0	0	0	0	0	0	0	0	0	0	0	0	0	0	0	0	0
SeqVar1422	0	0	0	0	0	0	0	0	0	0	0	0	0	0	0	0	0	0	0	0	0	0	0	0	0	0	0	0	0	0	0	0	0	0	0	0	0.182588	0	0	0	0	0	0	0	0	0	0	0	0
SeqVar1423	0	0	0	0	0	0	0	0	0	0	0	0	0	0	0	0	0	0	0	0	0	0	0	0	0	0	0	0	0	0	0	0	0	0	0	0	0	0	0	0	0	0	0	0	0	0	0	0	0
SeqVar1425	0	0	0	0	0	0	0	0	0	0	0	0	0	0	0	0	0	0	0	0	0	0	0	0	0	0	0	0	0	0	0	0	0	0	0	0	0	0	0	0	0	0	0	0	0	0	0	0	0
SeqVar1426	0	0	0	0	0	0	0	0	0	0	0	0	0	0	0	0	0	0	0	0	0	0	0	0	0	0	0	0	0	0	0	0	0	0	0	0	0	0	0	0	0	0	0	0	0	0	0	0	0
SeqVar1427	0	0	0	0	0	0	0	0	0	0	0	0	0	0	0	0	0	0	0	0	0	0	0	0	0.351339	0	0	0	0	0	0	0	0	0	0	0	0	0	0	0	0	0	0	0	0	0	0	0	0
SeqVar1429	0	0	0	0	0	0	0	0	0.161089	0.536216	0	0	0	0	0	1.29259	0	0	0	0	0	0	0	0	0	0	0	0	0	0	0	0.766357	0	0.584691	0	0	0	0	0	0	0	0	0	0	0	0	0	0	0
SeqVar1430	0	0	0.858212	0	0	0	0	0	0.20838	0	0	0	0	0	0	0	0	0	0	0	0	0	0	0	0	0	0	0	0	0	0	0	0	0	0	0	0	0	0	0	0	0	0	0	0	0	0	0	0
SeqVar1431	0	0	0	0	0	0	0	0	0	0	0	0	0	0	0	0	0	0	0	0	0	0	0	0	0	0	0	0	0	0	0	0	0	0	0	0	0	0	0	0	0	0	0	0	0	0	0	0	0
SeqVar1432	0	0	0	0	0	0	0	0	0	0	0	0	0	0	0	0	0	0	0	0	0	0	0	0	0	0	0	0	0	0	0	0	0	0	0	0	0	0	0	0	0	0	0	0	0	0	0	0	0
SeqVar1433	0	0	0	0	0	0	0	0	0	0	0	0	0	0	0	0	0	0	0	0	0.145904	0	0	0	0	0	0	0	0	0	0	0	0	0	0	0.630812	0	0	0	0	0	0.359353	0	0	0	0	0	0.408056	0
SeqVar1434	0	0	0	0	0	0	0	0	0	0	0	0	0	0	0	0	0	0	0	0	0	0	0	0	0	0	0	0	0	0	0	0	0	0	0	0	0	0	0	0	0	0	0	0	0	0	0	0	0
SeqVar1435	0	0	0	0	0	0	0	0	0	0	0	0	0	0	0	0	0	0	0	0	0.141378	0	0	0	0	0	0	0	0	0	0	0	0	0	0	0	0.223893	0	0	0	0	0	0	0	0	0	0	0	0
SeqVar1436	0	0	0	0	0	0	0	0	0	0	0	0	0	0.939356	0	0	0	0	0	0	0	0	0	0	0	0	0	0	0	0	0	0	0	0	0	0	0.279892	0	0	0	0	0	1.2699	0	0	0	0	0	0
SeqVar1437	0	0	0	0	0	0	0	0	0	0	0	0	0	0	0	0	0	0	0	0	0	0	0	0.154677	0	0	0.290313	0	0	0	0	0	0.225237	0	0	0	0	0.234133	0.729687	0	0	0.349738	0	0	0	0	0.458133	0	0
SeqVar1438	0	0	0	0	0	0	0	0	0	0	0	0	0	0	0	0	0	0	0	0	0	0	0	0	0	0	0	0	0	0	0	0	0	0	0	0	0	0	0	0	0	0	0	0	0	0	0	0	0
SeqVar1439	0	0	0	0	0	0	0	0	0	0	0	0	0.392713	0	0	0	0.11874	0	0	0	0	0	0	0	0	0	0	0	0	0	0	0	0	0	0	0	0	0	0	0	0	0	0	0	0	0	0	0	0
SeqVar1440	0	0	0	0	0	0	0	0	0	0	0	0	0	0	0	0	0.201456	0	0	0	0	0	0	0	0	0	0	0	0	0	0	0	0	0	0	0	0	0	0	0	0	0	0	0.624732	0	0	0	0	0
SeqVar1441	0	0	0	0	0	0	0	0	0	0	0	0	0	0	0	0	0	0	0	0	0	0	0	0	0	0	0	0	0	0	0	0	0	0	0	0	0	0	0	0	0	0	0	0	0	0	0	0	0
SeqVar1442	0	0	0	0	0	0	0	0	0	0	0	0	0	0	0	0	0	0	0	0	0	0	0	0	0	0	0	0	0	0	0	0	0	0	0	0	0	0	0	0	0	0	0	0	0	0	0	0	0
SeqVar1445	0	0	0	0	0	0	0	0	0	0	0	0	0	0	0	0	0	0	0	0	0	0	0	0	0	0	0	0	0	0	0	0	0	0	0	0	0	0	0	0	0	0	0	0	0	0	0	0	0
SeqVar1446	0	0	0	0	0	0	0	0	0	0	0	0	0	0	0	0	0	0	0	0	0	0	0	0	0	0	0	0	0	0	0	0	0	0	0	0	0.15518	0.251593	0	0	0	0	0	0	0	0	0	0	0
SeqVar1447	0	0	0	0	0	0	0	0	0	0	0	0	0	0	0	0	0	0	0	0	0	0	0	0	0	0	0	0	0	0	0	0	0	0	0	0	0	0	0	0	0	0	0	0	0	0	0	0	0
SeqVar1448	0	0	0	0	0	0	0	0	0	0	0	0	0	0	0	0	0	0	0	0	0	0	0	0	0	0	0	0	0	0	0	0	0	0	0	0	0	0	0	0	0	0	0	0	0	0	0	0	0
SeqVar1449	0	0	0	0	0	0	0	0	0	0	0	0	0	0	0	0	0	0	0	0	0	0	0	0	0	0	0	0	0	0	0	0	0	0	0	0	0	0	0	0	0	0	0	0.460744	0	0	0.4667	0.49094	0.77361
SeqVar1450	0	0	0	0	0	0	0	0	0	0	0	0	0	0	0	0	0	0	0	0	0	0	0	0	0	0	0	0	0	0	0	0	0	0	0	0	0	0	0	0	0	0	0	0	0	0	0	0	0
SeqVar1452	0	0	0	0	0	0	0	0	0	0	0	0	0	0	0	0	0	0	0	0	0	0	0	0	0	0	0	0	0	0	0	0	0	0	0	0	0	0	0	0	0	0	0	0	0	0	0	0	0
SeqVar1453	0	0	0	0	0	0	0	0	0	0	0	0	0	0	0	0	0	0	0	0	0	0	0	0.253373	0	0	0	0	0	0	0	0	0	0.588403	0	0	0	0	0	0	0	0.251488	0	0	0	0	0	0.410464	0.894753
SeqVar1454	0	0	0	0	0	0	0	0	0.12811	0	0	0	0	0	0	0	0	0	0	0	0.105784	0	0	0	0	0.281122	0	0	0	0	0	0.52141	0	0	0	0.367652	0	0	0	0	0	0.217401	0	0	0	0	0	0	0
SeqVar1455	0	0	0	0	0	0	0	0	0	0	0	0	0	0	0	0	0	0	0	0	0	0	0	0	0	0	0	0	0	0.426037	0	0.792372	0	0	0	0	0	0	0	0	0	0.240127	0	0	0	0	0	0	0
SeqVar1458	0	0	0	0	0	0	0	0	0	0	0	0	0	0	0	0	0	0	0	0	0	0	0	0	0	0	0	0	0	0	0	0	0	0	0	0	0	0	0	0	0	0	0	0	0	0	0	0	0
SeqVar1462	0	0	0	0	0	0	0	0	0	0	0	0	0	0	0	0	0	0	0	0	0	0	0	0	0	0	0	0	0	0	0	0	0	0	0	0	0	0	0	0	0	0	0	0	0	0	0	0	0
SeqVar1463	0	0	0	0	0	0	0	0	0.175226	0	0	0	0	0	0	0	0	0	0	0	0.177906	0	0	0	0.142592	0	0	0	0	0	0	0	0	0	0	0	0	0	0	0	0.528521	0	0	0	0	0	0.798548	0	0
SeqVar1464	0	0	0	0	0	0	0	0	0	0	0	0	0	0	0	0	0	0	0	0	0	0	0	0	0	0	0	0	0	0	0	0	0	0	0	0	0	0	0	0	0	0	0	0	0	0	0	0	0
SeqVar1465	0	0	0	0	0	0	0	0	0	0	0	0	0	0	0	0	0	0	0	0	0	0	0	0	0	0	0	0	0	0	0	0	0	0	0	0	0	0	0	0	0	0	0	0.453931	0	0	0	0	0
SeqVar1466	0	0	0	0	0	0	0	0	0	0	0	0	0	0	0	0	0	0	0	0	0	0	0	0	0	0	0	0	0	0.277716	0	0	0	0	0	0	0	0.299196	0.664007	1.04617	0.552068	0	0	0	0	0	0	0	0
SeqVar1467	0	0	0	0	0.244122	0	0	0	0	0	0	0	0	0	0	0	0	0	0	0	0	0	0	0	0	0	0	0	0	0	0	0	0	0	0	0	0	0	0	0	0	0	0	0	0	0	0	0	0
SeqVar1468	0	0	0	0	0	0	0	0	0	0	0	0	0	0	0	0	0	0	0	0	0	0	0	0	0	0	0	0	0	0	0	0	0	0	0	0	0	0	0	0	0	0	0	0	0	0	0	0	0
SeqVar1470	0	0	0	0	0	0	0	0	0	0	0	0	0	0	0	0	0	0	0	0	0	0	0	0	0	0.366221	0	0	0	0	0	0	0	0	0	0	0	0.371425	0	0	0	0.336905	0	0	0	0	0	0	0
SeqVar1471	0	0	0	0	0	0	0	0	0	0	0	0	0	0	0	0	0	0	0	0	0	0	0	0	0	0	0	0	0	0	0	0	0	0	0	0	0	0	0	0	0	0	0	0	0	0	0	0	0
SeqVar1472	0	0	0	0	0	0	0	0	0	0	0	0	0	0	0	0	0	0	0	0	0.18298	0	0	0	0	0	0.689403	0	0	0	0.393929	0	0	0	0	0	0	0	0	0	0	0	0.433858	0	0	0	0	0	0
SeqVar1474	0	0	0	0	0	0	0	0	0.235916	0	0	0	0	0	0	0	0	0	0	0	0	0	0	0	0	0	0	0	0	0	0	0	0	0	0	0	0	0	0	0	0	0	0	0	0	0	0	0	0
SeqVar1475	0	0	0	0	0	0	0	0	0	0.277209	0	0	0	0	0	0	0	0	0	0	0	0	0	0	0	0	0	0	0	0	0	0	0	0	0	0	0	0	0	0	0	0	0	0	0	0	0	0	0
SeqVar1476	0	0	0	0	0	0	0	0	0.175226	0	0	0	0	0	0	0	0	0	0	0	0.186755	0	0	0	0	0	0	0	0	0.374526	0	0	0	0.506717	0	0.742846	0	0	0	0	0	0.303349	0	0.240616	0	0	0.674277	0.542283	0
SeqVar1477	0	0	0	0	0	0	0	0	0	0	0	0	0	0	0	0	0	0	0	0	0	0	0	0	0	0	0	0	0	0	0	0	0	0	0	0	0	0	0	0	0	0	0	0	0	0	0	0	0
SeqVar1478	0	0	0	1.21556	0	0	0	0	0.218744	0	2.37836	0	0	0	0	0	0	0	0	0	0.206678	0	0	0.273674	0	0	0	0	0	0	0	0.915398	0.401334	0	0	0	0.198302	0	0	0	0	0	0	0	0	0	0	0	0
SeqVar1479	0	0	0	0	0	0	0	0	0	0	0	0	0	0	0	0	0	0	0	0	0	0	0	0	0	0	0	0	0	0	0	0	0	0	0	0	0	0	0	0	0	0	0	0	0	0	0	0	0
SeqVar1481	0	0	0	0	0	0	0	0	0	0	0	0	0	0	0	0	0	0	0	0	0	0	0	0	0	0	0	0	0	0	0	0	0	0	0	0	0	0	0	0	0	0	0	0	0	0	0	0	0
SeqVar1482	0	0	0	0	0	0	0	0	0	0	0	0	0	0	0	0	0	0	0	0	0	0	0	0	0	0	0	0	0	0	0	0	0	0	0	0	0	0	0	0	0	0	0	0	0	0	0	0	0
SeqVar1483	0	0	0	0	0	0	0	0	0	0	0	0	0	0	0	0	0	0	0	0	0	0	0	0	0.15965	0	0	0	0	0	0	0	0.204535	0	0	0.437214	0.385705	0.299196	0	0	0	0	0	0	0	0	0	0	0
SeqVar1484	0	0	0	0	0	0	0	0	0	0	0	0	0	0	0	0	0	0	0	0	0	0	0	0	0	0	0	0	0	0	0	0	0.316118	0	0	0	0	0	0	0	0	0	0	0	0	0	0	0	0
SeqVar1485	0	0	0	0	0	0	0	0	0	0	0	0	0	0	0	0	0	0	0	0	0	0	0	0	0	0	0	0	0	0	0	0	0	0	0	0	0	0	0	0	0	0	0.679024	0	0	0	0	0	0
SeqVar1486	0	0	0	0	0	0	0	0	0	0	0	0	0	0	0	0	0	0	0	0	0.158931	0	0.337902	0	0	0	0	0	0	0	0	0	0	0	0	0	0	0	0	0	0	0	0	0	0	0	0	0	0
SeqVar1487	0	0	0	0	0	0	0	0	0	0	0	0	0	0	0	0	0	0	0	0	0	0	0	0	0	0	0	0	0	0	0	0	0	0	0	0	0	0	0	0	0	0	0	0	0	0	0	0	0
SeqVar1489	0	0	0	0	0	0	0	0	0	0	0	0	0	0	0	0	0	0	0	0	0	0	0	0	0	0	0	0.481651	0	0	0	0	0	0	0.392866	0	0	0	0	0	0	0.408685	0	0.217421	0	0	0	0.250868	0
SeqVar1490	0	0	0	0	0	0	0	0	0	0	0	0	0	0	0	0	0	0	0	0	0	0	0	0	0	0	0	0	0	0	0	0	0	0	0	0	0	0	0	0	0	0	0	0	0	0	0	0	0
SeqVar1491	0	0	0	0	0	0	0	0	0	0	0	0	0	0	0	0	0	0	0	0	0	0	0	0	0	0	0	0	0	0	0	0	0	0	0	0	0	0	0	0	0	0	0	0	0	0	0	0	0
SeqVar1493	0	0	0	0	0	0	0	0	0	0	0	0	0	0	0	0	0	0	0	0	0	0	0	0.218747	0	0	0	0	0	0	0	0	0	0	0	0	0	0	0	0	0	0	0	0	0	0	0	0.304364	0
SeqVar1494	0	0	0	0	0	1.07647	0	0	0	0	0	0	0	0	0	0	0	0	0	0	0.128692	0	0	0	0	0	0	0	0	0.401868	0	0	0	0	0	0	0	0	0	0	0	0	0	0	0	0	0	0	0
SeqVar1495	0	0	0	0	0	0	0	0	0.204555	0	0	0	0	0	0	0	0	0	0	0	0.21702	0	0	0	0	0	0	0	0	0	0	0	0	0	0	0	0	0	0	0	0	0	0	0	0	0	0	0	0
SeqVar1496	0	0	0	0	0.378028	0	0	1.87907	0.168602	0	0	0	0	0	0	0	0	0	0	0	0.172357	0	0	0	0	0	0	0	0	0	0	0	0	0	0	0	0	0	0	0	0	0	0	0	0	0	0	0	0
SeqVar1497	0	0	0	0	0	0	0	0	0	0	0	0	0	0	0	0	0	0	0	0	0	0	0.391389	0	0.345044	0	0	0	0	0	0	0	0	0	0	0.367652	0	0	0	0	0	0	0	0	0	0	0.695373	0	0
SeqVar1498	0	0	0	0	0	0	0	0	0	0	0	0	0	0	0	0	0	0	0	0	0	0	0	0	0	0	0	0	0	0	0	0	0	0	0	0	0	0	0	0	0	0	0	0	0	0	0	0	0
SeqVar1499	0	0	0	0	0	0	0	0	0	0	0	0	0	0	0	0	0	0	0	0	0	0	0	0	0	0	0	0	0	0	0	0	0	0	0	0	0.198302	0	0	0	0	0	0	0	0	0	0	0	0
SeqVar1500	0	0	0	0	0	0	0	0	0	0	0	0	0	0	0	0	0	0	0	0	0	0	0	0	0	0	0	0.60614	0	0	0	0	0	0	0	0	0	0	0	0	0	0	0	0	0	0	0	0	0
SeqVar1501	0	0	0	0	0	0	0	0	0	0	0	0	0	0	0	0	0	0	0	0	0	0	0	0	0	0	0	0	0	0	0	0	0	0	0	0	0	0	0	0	0	0	0	0	0	0	0	0	0
SeqVar1503	0	0	0	0	0	0	0	0	0	0	0	0	0	0	0	0	0	0	0	0	0	0	0	0	0	0	0	0	0	0	0	0	0	0	0	0	0	0	0	0	0	0	0	0	0	0	0	0	0
SeqVar1504	0	0	0	0	0	0	0	0	0	0	0	0	0	0	0	0	0	0	0	0	0	0	0	0	0	0	0	0	0	0	0	0	0	0	0	0	0	0	0	0	0	0	0	0	0	0	0	0	0
SeqVar1506	0	0	0	0	0	0	0	0	0	0	0	0	0	0	0	0	0	0	0	0	0	0	0	0	0	0	0	0	0	0	0	0	0	0	0	0	0.190055	0	0	0	0	0	0	0	0	0	0	0	0
SeqVar1508	0	0	0	0	0	0	0	0	0	0	0	0	0	0	0	0	0	0	0	0	0.108217	0	0	0	0	0	0	0	0	0	0	0	0	0	0	0	0	0	0	0	0	0	0	0	0	0	0	0	0
SeqVar1509	0	0	0	0	0	0	0	0	0	0	0	0	0	0	0	0	0	0	0	0	0	0	0	0	0	0	0	0	0	0	0	0	0	0	0	0	0	0	0	0	0	0	0	0	0	0	0	0	0
SeqVar1510	0	0	0	0	0	0	0	0	0	0	0	0	0.187122	0	0	0	0	0	0	0	0	0	0	0	0	0	0	0	0	0	0	0	0	0	0	0	0	0	0	0	0	0	0	0.240616	0	0	0	0	0
SeqVar1511	0	0	0	0	0	0	0	0	0	0	0	0	0	0	0	0	0	0	0	0	0	0	0	0	0	0	0	0	0	0	0	0	0	0	0	0	0	0	0	0	0	0	0	0	0	0	0	0	0
SeqVar1512	0	0	0	0	0	0	0	0	0	0	0	0	0	0	0	0	0	0	0	0	0	0	0	0	0	0	0	0	0	0	0	0	0	0	0	0	0	0	0	0	0	0	0	0	0	0	0	0	0
SeqVar1516	0	0	0	0	0	0	0	0	0	0	0	0	0	0	0	0	0	0	0	0	0	0	0	0	0	0	0	0	0	0	0	0	0	0	0	0	0	0	0	0	0	0	0	0	0	0	0	0	0
SeqVar1517	0	0	0	0	0.367308	0	0	0	0.262024	0	0	0	0	0	0	0	0	0	0	0	0	0	0	0	0	0	0	0	0	0	0	0	0	0	0	0	0	0	0	0	0	0	0	0	0	0	0	0	0
SeqVar1518	0	0	0	0	0	0.845704	0.691634	0	0	0	0	0	0	0	0	0	0	0	0	0	0	0	0	0	0.328842	0	0	0	0	0	0.337448	0	0	0.373584	0	0.454392	0	0	0	0	0	0.214828	0	0	0	0	0	0	0
SeqVar1519	0	0	0	0	0	0	0	0	0	0	0	0	0.420494	0	0	0	0.218321	0	0	0	0	0	0	0	0	0	0	0	0	0	0	0	0	0	0	0	0	0	0	0	0	0	0	0	0	0	0	0	0
SeqVar1520	0	0	0	0	0	0	0	0	0	0	0	0	0	0	0	0	0	0	0	0	0	0	0	0	0	0	0	0	0	0	0	0	0	0	0	0	0	0	0	0	0	0	0	0	0	0	0	0	0
SeqVar1521	0	0	0	0	0	0	0	0	0	0	0	0	0	0	0	0	0	0	0	0	0	0	0	0.196413	0	0	0	0.469344	0	0	0	0	0	0	0	0	0	0.289373	0	0	0	0	0	0	0	0	0	0	0
SeqVar1522	0	0	0	0	0	0	0	1.14425	0	0	0	0	0	0	0	0	0	0	0	0	0	0	0	0	0	0	0	0	0	0	0	0	0	0	0	0	0	0	0	0	0	0	0	0	0	0	0	0	0
SeqVar1524	0	0	0	0	0	0	0	0	0	0	0	0	0	0	0	0	0	0	0	0	0	0	0	0.27777	0	0	0	0	0	0.491946	0	0.867623	0	0	0	0	0	0	0	0	0.728972	0.413361	0.763686	0	0	0	0	0	0
SeqVar1525	0	0	0	0	0	0	0	0	0	0	0	0	0	0	0	0	0	0	0	0	0	0	0	0	0	0	0	0	0	0	0	0	0	0	0	0	0	0	0	0	0	0	0	0	0	0	0	0	0
SeqVar1527	0	0	0	0	0	0	0	0	0	0	0	0	0	0	0	0	0	0	0	0	0	0	0	0	0.320652	0	0	0	0	0	0	0	0	0	0	0	0	0	0	0	0	0	0	0	0	0	0	0	0
SeqVar1528	0	0	0	0	0	0	0	0	0	0	0	0	0	0	0	0	0	0	0	0	0	0	0	0	0	0	0	0	0	0	0	0	0	0	0	0	0	0	0	0	0	0	0	0	0	0	0	0	0
SeqVar1529	0	0	0	0	0	0	0	0	0	0	0	0	0	0	0	0	0	0	0	0	0	0	0	0	0	0	0	0	0	0	0	0	0	0	0	0	0	0	0	0	0	0	0	0	0	0	0	0	0
SeqVar1530	0	0	0	0	0	0	0	0	0	0	0	0	0	0	0	0	0	0	0	0	0	0	0	0.284219	0	0	0	0	0	0	0	0.713175	0	0	0.5722	0	0	0	0	0.909586	0	0	0	0	0	0	0	0	0
SeqVar1532	0	0	0	0	0	0	0	0	0	0	0	0	0	0	0	0	0	0	0	0	0	0	0	0	0	0	0	0	0	0	0	0	0	0	0	0	0	0	0	0	0	0	0	0	0	0	0	0	0
SeqVar1533	0	0	0	0	0	0	0	0	0	0	0	0	0	0	0	0	0	0	0	0	0.119326	0	0	0.340922	0.339898	0	0	0.485552	0	0	0	0	0	0	0	0	0	0	0	0	0	0	0	0	0	0	0	0.358421	0
SeqVar1534	0	0	0	0	0	0	0	0	0	0	0	0	0	0	0	0	0	0	0	0	0	0.693264	0	0	0	0	0	0	0	0	0	0	0	0	0	0	0	0	0	0	0	0	0	0	0	0	0	0	0
SeqVar1535	0	0	0	0	0	0	0	0	0	0	0	0	0	0	0	0	0	0	0	0	0	0	0	0	0	0	0	0	0	0	0	0	0	0	0	0	0	0	0	0	0	0	0	0	0	0	0	0	0
SeqVar1537	0	0	0	0	0	0	0	0	0	0	0	0	0	0	0	0	0	0	0	0	0	0	0	0	0	0	0	0	0	0	0	0	0.207479	0	0	0	0	0	0	0	0	0	0	0.426688	0	0	0	0	0
SeqVar1538	0	0	0	0	0	0	0	0	0	0	0	0	0	0	0	0	0	0	0	0	0	0	0	0	0	0	0	0	0	0	0	0.471147	0	0	0	0.549768	0.20133	0	0	0	0	0	0	0.273392	0	0	1.09159	0	0
SeqVar1541	0	0	0	0	0	0	0	0	0	0	0	0	0	0	0	0	0	0	0	0	0.189879	0	0	0	0	0	0	0.333374	0	0	0	0	0	0	0	0	0	0	0	0	0	0	0	0	0	0	0	0	0
SeqVar1542	0	0	0	0	0	0	0	0	0	0	0	0	0	0	0	0	0	0	0	0	0	0	0	0	0	0	0	0	0	0	0	0	0	0	0	0	0	0	0	0	0	0	0	0	0	0	0	0	0
SeqVar1543	0	0	0	0	0	0	0	0	0	0	0	0	0.353938	0	0	0	0	0	0	0	0	0	0	0	0	0	0	0	0	0	0	0	0	0	0	0	0	0	0	0	0	0	0	0	0	0	0	0	0
SeqVar1544	0	0	0	0	0	0	0	0	0	0	0	0	0	0	0	0	0	0	0	0	0	0	0	0	0	0	0	0	0	0	0	0	0	0	0	0	0	0	0	0	0	0	0	0	0	0	0	0	0
SeqVar1545	0	0	0	0	0	0	0	0	0	0	0	0	0	0	0	0	0	0	0	0	0	0	0	0	0	0	0	0	0	0	0	0	0	0	0	0	0	0	0	0	0	0	0	0	0	0	0	0	0
SeqVar1547	0	0	0	0	0	0	0	0	0	0	0	0	0	0	0.851396	0	0	0	0	0	0	0	0	0	0	0	0	0	0	0	0	0	0	0	0	0	0	0	0	0	0	0	0	0	0	0	0	0	0
SeqVar1548	0	0	0	0	0	0	0	0	0	0	0	0	0	0	0	0	0	0	0	0	0	0	0	0	0	0	0	0	0	0	0	0	0	0	0	0	0	0	0	0	0	0	0	0	0	0	0	0	0
SeqVar1549	0	0	0	0	0	0	0	0	0	0	0	0	0	0	0	0	0	0	0	0	0	0	0	0	0	0	0	0	0	0	0	0	0	0	0	0	0	0	0	0	0	0	0	0	0	0	0	0	0
SeqVar1550	0	0	0	0	0	0	0	0	0	0	0	0	0	0	0	0	0	0	0	0	0	0	0	0	0	0	0	0	0.449261	0	0.750207	0	0	0	0	0	0	0	0	0	0	0	0	0	0	0	0	0	0
SeqVar1551	0	0	0	0	0	0	0	0	0	0	0	0	0	0	0	0	0	0	0	0	0	0	0	0	0	0	0	0	0	0	0	0	0	0	0	0	0	0	0	0	0	0	0	0	0	0	0	0	0
SeqVar1553	0	0	0	0	0	0	0	0	0	0	0	0	0	0	0	0	0	0	0	0	0	0	0	0	0.306792	0	0	0	0	0	0	0	0	0	0	0	0	0	0	0	0	0	0	0	0	0	0	0	0
SeqVar1555	0	0	0	0	0	0	0	0	0.258198	0	0	0	0	0	0	0	0	0	0	0	0	0	0	0	0	0	0	0	0	0	0	0	0	0	0	0	0	0	0	0	0	0	0	0	0	0	0	0	0
SeqVar1557	0	0	0	0	0	0	0	0	0	0	0	0	0.257751	0	0	0	0	0	0	0	0	0	0	0	0.256243	0	0	0.385377	0	0	0	0	0	0.366183	0.5036	0	0	0	0	0	0.624746	0	0.589138	0	0.629552	0	0	0.298334	0
SeqVar1558	0	0	0	0	0	0	0	0	0	0	0	0	0	0	0	0	0	0	0	0	0	0	0	0	0	0	0	0	0	0	0	0	0	0	0	0	0	0	0	0	0	0	0	0	0	0	0	0	0
SeqVar1559	0.385378	0	0	0	0	0	0	0	0	0	0	0	0	0	0	0	0	0	0	0	0	0	0	0	0	0	0	0	0	0	0	0	0	0	0	0	0	0	0	0	0	0	0	0	0	0	0	0	0
SeqVar1560	0	0	0	0	0	0	0	0	0	0	0	0	0	0	0	0	0	0	0	0	0	0	0	0	0	0	0	0	0	0	0	0	0	0.439934	0	0	0	0	0	0	0	0	0	0	0	0	0	0	0
SeqVar1561	0	0	0	0	0	0	0	0	0	0	0	0	0	0	0	0	0	0	0	0	0	0	0	0	0	0	0	0	0	0	0	0	0	0	0	0	0	0	0	0	0	0	0	0	0	0	0	0	0
SeqVar1562	0.4763	0	0	0	0	0	0	0	0	0	0	0	0	0	0	0	0	0	0	0	0	0	0	0	0	0	0	0	0	0	0	0	0	0	0	0	0	0	0	0	0	0	0	0	0	0	0	0	0
SeqVar1563	0	0	0	0	0	0	0	0	0	0	0	0	0	0	0	0	0	0	0	0	0	0	0	0	0	0	0	0	0	0	0	0	0	0	0	0	0	0	0	0	0	0	0	0	0	0	0	0	0
SeqVar1565	0	0	0	0	0	0	0	0	0	0	0	0	0	0	0	0	0	0	0	0	0	0	0	0	0	0	0	0	0	0	0	0	0	0	0	0	0	0	0	0	0	0	0	0	0	0	0	0	0
SeqVar1566	0	0	0	0	0	0	0	0	0	0	0	0	0	0	0	0	0	0	0	0	0	0	0	0	0	0	0	0	0	0	0	0	0	0	0	0	0	0	0	0	0	0	0	0	0	0	0	0	0
SeqVar1567	0	0	0	0	0	0	0	0	0	0	0	0	0	0	0	0	0	0	0	0	0	0	0	0	0	0	0	0	0	0	0	0	0	0	0	0	0.28207	0	0	0	0	0	0	0	0	0	0	0	0
SeqVar1568	0	0	0	0	0	0	0	0	0	0	0	0	0	0	0	0	0	0	0	0	0	0.41308	0	0	0	0	0.646548	0	0	0	0	0	0	0	0	0	0	0	0	0	0	0.274943	0	0.34716	0	0	0	0	0
SeqVar1569	0	0	0	0	0	0	0	0	0	0	0	0	0	0	0	0	0	0	0	0	0	0	0	0	0	0	0	0	0	0	0	0	0	0	0	0	0.15184	0.465808	0	0	0	0	0	0	0	0	0	0	0
SeqVar1570	0	0	0	0	0	0	0	0	0	0	0	0	0	0	0	0	0	0	0	0	0	0	0	0	0	0	0	0.579699	0	0	0	0	0.225237	0	0	0	0	0	0	0	0	0	0.561225	0	0	0	0	0	0
SeqVar1571	0	0	0	0	0	0	0	0	0	0	0	0	0	0	0	0	0	0	0	0	0	0	0	0	0	0	0	0	0	0	0	0	0	0	0	0	0	0	0	0	0	0	0	0	0	0	0	0	0
SeqVar1572	0	0	0	0	0	0	0	0	0	0	0	0	0	0	0	0	0	0	0	0	0	0	0	0	0	0	0	0	0	0	0	0	0	0	0	0	0	0	0	0	0	0	0	0	0	0	0	0	0
SeqVar1574	0	0	0	0	0	0	0	0	0	0	0	0	0	0	0	0	0	0	0	0	0	0	0	0	0	0	0	0	0	0	0	0	0	0	0	0	0.339834	0.401722	0	0	0	0	0	0	0	0	0	0	0
SeqVar1575	0	0	0	0	0	0	0	0	0.235916	0	0	0	0	0	0	0	0	0	0	0	0	0	0	0	0	0	0	0	0	0	0	0	0	0	0	0	0	0	0	0	0	0	0	0	0	0	0	0	0
SeqVar1578	0	0	0	0	0	0	0	0	0	0	0	0	0	0	0	0	0	0	0	0	0.124274	0	0	0	0	0	0	0	0	0	0	0	0	0	0	0	0	0	0	0	0	0	0	0	0	0	0	0	0
SeqVar1580	0	0	0	0	0	0	0	0	0	0	0	0	0	0	0.670484	0	0	0	0.652763	0	0.137531	0	0	0	0.230745	0	0	0	0	0	0	0	0	0	0	0	0	0	0	0	0	0	0	0	0	0	0	0	0
SeqVar1581	0	0	0	0	0	0	0	0	0	0	0	0	0.379399	0	0	0	0	0	0	0	0	0	0	0	0	0	0	0	0	0	0	0	0	0	0	0	0	0	0	0	0	0	0	0	0	0	0	0	0
SeqVar1582	0	0	1.25428	0	0	0	0	0	0	0	0	0	0	0	0	0	0	0	0	0	0	0	0	0	0	0	0	0	0	0	0	0	0	0	0	0	0	0	0	0	0	0	0	0	0	0	0	0	0
SeqVar1583	0	0	0	0	0	0	0	0	0	0	0	0	0	0	0	0	0	0	0	0	0	0	0	0	0	0	0	0	0	0	0	0	0	0	0	0	0	0	0	0	0	0	0	0	0.366041	0	0	0	0
SeqVar1584	0	0	0	0	0	0	0	0	0	0	0	0	0	0	0	0	0	0	0	0	0	0	0	0	0	0.291749	0	0	0	0	0.540283	0	0	0	0	0	0	0	0	0	0	0	0	0	0	0	0	0	0
SeqVar1585	0	0	0	0	0	0	0	0	0	0	0	0	0	0	0	0	0	0	0	0	0	0	0	0	0	0	0	0	0	0	0	0	0	0	0	0	0	0	0	0	0	0	0	0	0	0	0	0	0
SeqVar1586	0	0	0	0	0	0	0	0	0	0	0	0	0	0	0	0	0	0	0	0	0	0	0	0	0	0	0	0	0	0	0	0	0	0	0	0	0	0	0	0	0	0	0	0	0	0	0	0	0
SeqVar1587	0	0	0	0	0	0	0	0	0	0	0	0	0	0	0	0	0	0	0	0	0	0	0	0.309355	0	0	0	0	0	0	0	0	0	0	0	0	0	0	0	0	0	0	0	0	0	0	0	0	0
SeqVar1588	0	0	0	0	0	0	0	0	0	0	0	0	0	0	0	0	0	0	0	0	0	0	0	0	0	0	0	0	0	0	0	0	0	0	0.434778	0	0.220591	0	0	0	0	0	0	0	0	0	0	0	0
SeqVar1589	0	0	0	0	0	0	0	0	0	0	0	0	0	0	0	0	0	0	0	0	0	0	0	0	0	0	0	0	0	0	0	0	0	0	0	0	0	0	0	0	0	0	0	0	0	0	0	0	0
SeqVar1590	0	0	0	0	0	0	0	0	0	0	0	0	0	0	0	0	0.200582	0	0	0	0	0	0	0	0	0	0	0	0	0	0	0	0	0	0	0	0	0	0	0	0	0	0	0	0	0	0	0	0
SeqVar1591	0	0	0	0	0	0	0	0	0	0	0	0	0	0	0	0	0	0	0	0	0	0	0	0	0	0	0	0	0	0	0	0	0	0	0	0	0	0	0	0	0	0	0	0	0	0	0	0	0
SeqVar1592	0	0	0	0	0	0	0	0	0	0.5615	0	0	0	0	0	0	0	0	0	0	0	0	0	0	0	0	0	0	0	0	0	0	0	0	0	0	0	0	0	0	0	0	0	0	0	0	0	0	0
SeqVar1593	0	0	0	0.800602	0	0	0	0	0	0	0	0	0	0	0	0	0	0	0	0	0	0	0.537447	0	0	0	0	0	0	0	0	0	0.22295	0	0	0	0	0	0	0	0	0.341563	0	0	0	0	0	0	0
SeqVar1594	0	0	0	0	0	0	0	0	0	0	0	0	0	0	0	0	0	0	0	0	0	0	0	0	0	0	0	0	0	0	0	0	0	0	0	0	0	0	0	0	0	0	0	0	0	0	0	0	0
SeqVar1596	0	0	0	0	0	0	0	0	0	0	0	0	0	0	0	0	0	0	0	0	0	0	0	0	0	0	0	0	0	0	0	0	0	0	0	0	0	0	0	0	0	0	0	0	0	0	0	0	0
SeqVar1598	0	0	0	0	0	0	0	0	0	0	0	0	0	0	0	0	0	0	0	0	0	0	0	0	0	0	0	0	0	0	0	0	0	0	0	0	0	0	0	0	0	0	0	0	0	0	0	0	0
SeqVar1599	0	0	0	0	0	0	0	0	0	0	0	0	0	0	0	0	0	0	0	0	0.110497	0	0	0	0	0	0	0	0	0	0	0	0	0	0	0	0	0	0	0	0	0	0	0	0	0	0	0	0
SeqVar1600	0	0	0	0	0	0	0	0	0	0	0	0	0	0	0	0	0	0	0	0	0	0	0	0	0	0	0	0	0	0	0	0	0	0	0	0	0	0	0	0	0	0	0	0	0	0	0	0	0
SeqVar1602	0	0	0	0	0	0	0	0	0	0	0	0	0	0	0	0	0	0	0	0	0	0	0	0	0	0	0	0	0	0	0	0	0	0	0	0	0	0	0	0	0	0	0	0	0	0	0	0	0
SeqVar1603	0	0	0	0	0	0	0	0	0	0	0	0	0	0	0	0	0	0	0	0	0	0	0	0	0	0	0	0	0	0	0	0	0	0	0	0	0	0	0	0	0	0	0	0	0	0	0	0	0
SeqVar1604	0	0	0	0	0	0	0	0	0	0	0	0	0	0	0	0	0	0	0	0	0	0	0	0	0	0	0	0	0	0	0	0	0	0	0	0	0	0	0	0	0	0	0	0	0	0	0	0	0
SeqVar1605	0	0	0	0	0	0	0	0	0	0	0	0	0	0	0	0	0	0	0	0	0	0	0	0	0	0	0	0	0	0	0	0	0	0	0	0	0	0	0	0	0	0	0	0	0	0	0	0	0
SeqVar1606	0	0	0	0	0	0	0	0	0	0	0	0	0	0	0	0	0.20807	0	0	0	0	0	0	0	0	0	0	0	0	0	0	0	0	0	0	0	0	0	0	0	0	0	0	0	0	0	0	0	0
SeqVar1607	0	0	0	0	0	0	0	0	0	0	0	0	0	0	0	0	0	1.09075	0	0	0	0	0	0	0	0	0	0	0	0	0	0	0	0	0	0	0	0	0	0	0	0	0	0	0	0	0	0	0
SeqVar1608	0	0	0	0	0	0	0	0	0	0	0	0	0	0	0	0	0	0	0	0	0	0	0	0	0	0	0	0	0	0	0	0	0	0	0	0	0	0	0	0	0	0	0	0	0	0	0	0	0
SeqVar1609	0	0	0	0	0	0	0	0	0	0	0	0	0	0	0	0	0	0	0	0	0	0	0	0	0	0	0	0	0	0	0	0	0	0	0	0	0	0	0	0	0	0	0.679024	0	0	0	0	0	0
SeqVar1611	0	0	0	0	0	0	0	0	0	0	0	0	0	0	0	0	0	0	0	0	0	0	0	0	0	0	0	0	0	0	0	0	0	0	0	0	0	0	0	0	0	0	0	0	0	0	0	0	0
SeqVar1612	0	0	0	0	0	0	0	0	0	0	0	0	0	0	0	0	0	0	0	0	0	0	0	0	0	0	0	0	0	0	0	0	0	0	0	0	0	0	0	0	0	0	0	0	0	0	0	0	0
SeqVar1613	0	0	0	0	0	0	0	0	0	0	0	0	0	0	0	0	0	0	0	0	0	0	0	0	0	0	0	0	0	0	0	0	0	0	0	0	0.171734	0	0	0	0	0	0	0	0	0	0	0	0
SeqVar1614	0	0	0	0	0	0	0	1.08826	0	0	0	0	0	0	0	0	0.164841	0	0	0	0.156266	0	0	0	0	0	0	0	0	0	0	0	0	0	0	0	0	0	0	0	0	0	0	0	0	0	0	0	0
SeqVar1615	0	0	0	0	0	0	0	0	0	0	0	0	0	0	0	0	0	0	0	0	0	0	0	0	0	0	0	0	0	0.423047	0	0	0.227457	0	0	0	0	0	0	0	0	0	0	0	0	0	0	0	0
SeqVar1616	0	0	0	0	0	0	0	0	0	0	0	0	0	0	0	0	0	0	0	0	0	0	0	0	0	0	0	0	0	0	0	0	0	0.517861	0	0	0	0	0	0	0	0	0	0	0	0	0	0	0
SeqVar1618	0	0	0	0	0	0	0	0	0	0	0	0	0	0	0	0	0	0	0	0	0	0	0	0	0	0	0	0	0	0	0	0	0	0	0	0	0	0	0	0	0	0	0	0	0	0	0	0	0
SeqVar1619	0	0	0	0	0	0	0	0	0	0	0	0	0	0	0	0	0	0	0	0	0	0	0	0	0	0	0	0	0	0	0	0	0	0	0	0	0	0	0	0	0	0	0	0	0	0	0	0	0
SeqVar1621	0	0	0	0	0.431378	0	0	0	0	0	0	0	0	0	0	0	0	0	0	0	0	0	0	0	0	0	0	0	0	0	0	0	0	0	0	0	0	0	0	0	0	0	0	0	0	0	0	0	0
SeqVar1624	0	0	0	0	0.434117	0	0	0	0	0	0	0	0	0	0	0	0	0	0	0	0	0	0	0	0	0	0	0	0	0	0	0	0	0	0	0	0	0	0	0	0	0	0	0	0	0	0	0	0
SeqVar1625	0.393167	0	0	0	0.347907	0	0	0	0	0	0	0	0	0	0	0	0	0	0	0	0	0	0	0	0	0	0	0	0	0.320292	0	0	0	0	0	0	0	0	0	0	0	0	0	0	0	0	0	0	0
SeqVar1627	0	0	0	0	0	0	0	0	0	0	0	0	0	0	0	0	0	0	0	0	0	0	0	0	0	0	0	0	0	0	0	0	0	0	0	0	0	0	0	0	0	0	0	0	0	0	0	0	0
SeqVar1628	0	0	0	0	0	0	0	0	0	0	0	0	0	0	0	0	0	0	0	0	0	0	0	0	0	0	0	0	0	0	0	0	0	0	0	0	0	0	0	0	0	0	0	0	0	0	0	0	0
SeqVar1630	0	0	0	0	0	0	0	0	0	0	0	0	0	0	0	0	0	0	0	0	0	0	0	0	0	0	0	0	0	0	0	0	0	0	0	0	0	0	0	0	0	0	0	0	0	0	0	0	0
SeqVar1631	0	0	0	0	0	0	0	0	0	0	0	0	0	0	0	0	0	0	0	0	0	0	0	0	0	0	0	0	0	0	0	0	0	0	0	0	0	0	0	0	0	0	0	0	0	0	0	0	0
SeqVar1632	0	0	0	0	0	0	0	0	0.240885	0	0	0	0	0	0	0	0	0	0	0	0	0	0	0	0	0	0	0	0	0	0	0	0	0	0	0	0	0	0	0	0	0	0	0	0	0	0	0	0
SeqVar1633	0	0	0	0	0	0	0	0	0	0	0	0	0	0	0	0	0	0	0	0	0	0.514147	0	0	0	0	0	0	0	0	0	0.704529	0	0	0	0	0	0	0.785496	0	0	0	0.502534	0.273392	0	0	0	0	0
SeqVar1635	0	0	0	0	0	0	0	0	0	0	0	0	0	0	0	0	0	0	0	0	0	0	0	0	0	0	0	0	0	0	0	0	0	0	0	0	0	0	0	0	0	0	0	0	0	0	0	0	0
SeqVar1636	0	0	0	1.62223	0	0	0	0	0	0	0	0	0	0	0	0	0	0	0	0	0	0	0	0	0	0	0	0	0	0	0	0	0	0	0	0	0	0	0	0	0	0	0	0	0	0	0	0	0
SeqVar1637	0	0	0	0	0	0	0	0	0	0	0	0	0	0	0	0	0	0	0	0	0	0	0	0	0	0	0	0	0	0	0	0	0	0	0	0	0	0	0	0	0	0	0	0	0	0	0	0	0
SeqVar1638	0	0	0	0	0	0	0	0	0	0	0	0	0	0	0	0	0	0	0	0	0	0	0	0	0	0	0	0	0	0	0	0	0	0	0	0	0	0	0	0	0	0	0	0	0	0	0	0	0
SeqVar1641	0	0	0	0	0	0	0	0	0	0	0	0	0	0	0	0	0	0	0	0	0	0	0	0	0	0	0	0	0	0	0	0	0	0	0	0	0	0	0	0	0	0	0	0	0	0	0	0	0
SeqVar1642	0	0	0	0	0	0	0	0	0	0	0	0	0	0	0	0	0	0	0	0	0	0	0	0	0	0	0	0	0	0	0	0	0	0	0	0	0	0	0	0	0	0	0	0	0	0	0	0	0
SeqVar1644	0	0	0	0	0	0	0	0	0	0	0	0	0	0	0	0	0	0	0	0	0	0	0	0	0	0	0	0	0	0	0	0	0	0	0	0	0	0	0	0	0	0	0	0	0	0	0	0	0
SeqVar1645	0	0	0	0.993503	0	0	0	0	0	0	0	0	0	0	0	0	0	0	0	0	0	0	0	0	0	0	0	0	0	0	0	0	0	0	0	0	0.135617	0	0	0	0	0	0	0	0	0	0	0	0
SeqVar1647	0	0	0	0	0	0	0	0	0	0	0	0	0	0	0	0	0	0	0	0	0	0	0	0	0	0	0	0	0	0	0	0	0	0	0	0	0	0	0	0	0	0	0	0	0	0	0	0	0
SeqVar1648	0	0	0	0	0	0	0	0	0	0	0	0	0	0	0	0	0	0	0	0	0	0	0	0	0	0	0	0	0	0	0	0	0	0	0	0	0	0	0	0	0	0.45151	0	0.31956	0	0.773449	0	0	0
SeqVar1651	0	0	0	0	0	0	0	0	0	0	0	0	0	0	0	0	0	0	0	0	0	0	0	0	0	0	0	0	0	0	0	0	0	0	0	0	0	0	0	0	0	0	0	0	0	0	0	0	0
SeqVar1652	0	0	0	0	0	0	0	0	0	0	0	0	0	0	0	0	0	0	0	0	0	0	0	0	0	0	0	0	0	0	0	0	0	0	0	0	0	0	0	0	0	0	0	0	0	0	0	0	0
SeqVar1653	0	0	0	0	0	0	0	0	0	0	0	0	0	0	0	0	0	0	0	0	0	0	0	0	0	0	0	0	0	0	0	0	0	0	0	0	0	0	0	0	0	0	0	0	0	0	0	0	0
SeqVar1654	0	0	0	0	0	0	0	0	0	0	0	0	0	0	0	0	0	0	0	0	0	0	0	0	0.34396	0	0	0	0	0	0	0	0	0	0	0	0	0	0	0	0	0	0	0	0	0	0	0	0
SeqVar1655	0	0	0	0	0	0	0	0	0	0	0	0	0	0	0	0	0	0	0	0	0	0	0	0	0	0	0	0	0	0	0	0	0	0	0	0	0	0	0	0	0	0	0	0	0	0	0	0	0
SeqVar1657	0	0	0	0	0	0	0	0	0	0	0	0	0	0	0	0	0	0	0	0	0	0	0	0	0	0	0	0	0	0	0	0	0.229613	0	0	0	0	0	0	0	0	0	0	0	0	0	0	0	0
SeqVar1658	0	0	0	0	0	0	0	0	0	0	0	0	0	0	0	0	0	0	0	0	0	0	0	0	0	0	0	0	0	0	0	0	0	0	0	0	0	0	0	0	0	0	0	0	0	0	0	0	0
SeqVar1660	0	0	0	0	0	0	0	0	0	0	0	0	0	0	0	0	0	0	0	0	0	0	0	0	0	0	0	0	0	0	0	0	0	0	0	0	0	0	0	0	0	0	0	0	0	0	0	0	0
SeqVar1661	0	0	0	0	0	0.972697	0	0	0	0	0	0	0	0	0	0	0	0	0	0	0	0	0	0	0	0	0	0	0	0	0	0	0.269183	0	0	0	0	0	0	0	0	0	0	0	0	0	0	0	0
SeqVar1662	0	0	0	0	0	0	0	0	0	0	0	0	0	0	0	0	0.236413	0	0	0	0	0	0	0	0	0	0	0	0	0	0	0	0	0	0	0	0	0	0	0	0	0	0	0	0	0	0	0	0
SeqVar1663	0	0	0	0	0	0	0	0	0	0	0	0	0	0	0	0	0	0	0	0	0	0	0	0	0	0	0	0	0	0	0	0	0	0	0	0	0	0	0	0	0	0	0	0	0	0	0	0	0
SeqVar1664	0	0	0	0	0	0	0	0	0	0	0	0	0	0	0	0	0	0	0	0	0	0.328511	0	0	0	0	0	0	0	0	0	0	0	0	0	0	0	0	0	0	0	0	0	0	0	0	0	0	0
SeqVar1666	0	0	0	0	0	0	0	0	0	0	0	0	0	0	0	0	0	0	0	0	0	0	0	0	0	0.247419	0	0	0	0	0	0	0	0	0	0	0	0	0	0	0	0	0	0	0	0	0	0	0
SeqVar1667	0	0	0	0	0	0	0	0	0	0	0	0	0	0	0	0	0	0	0	0	0	0	0	0	0	0	0	0	0	0	0	0	0	0	0	0	0	0	0	0	0	0	0	0	0	0	0	0	0
SeqVar1668	0	0	0	0	0	0	0	0	0	0	0	0	0	0	0	0	0	0	0	0	0	0	0	0	0.301006	0.275323	0	0	0.693156	0	0	0	0.326954	0.456565	0	0	0	0	0	0	0	0.364288	0	0	0	0	0.695373	0	0
SeqVar1670	0	0	0	0	0	0	0	0	0	0	0	0	0	0	0	0	0	0	0	0	0	0	0	0	0	0	0	0	0	0	0	0	0	0	0	0	0	0	0	0	0	0	0	0	0	0	0	0	0
SeqVar1672	0	3.90213	0	0	0	0	0	0	0	0	0	0	0	0	0	0	0	0	0	0	0	0	0	0	0	0	0	0	0	0	0	0	0	0	0	0	0	0	0	0	0	0	0	0	0	0	0	0	0
SeqVar1673	0	0	0	0	0	0	0	0	0	0	0	0	0	0	0	0	0	0	0	0	0	0	0	0.24004	0	0	0	0	0	0	0	0	0	0	0	0	0	0	0	0	0.684259	0	0.345034	0	0	0	0	0	0
SeqVar1674	0	0	0	0	0	0	0	0	0	0	0	0	0	0	0	0	0	0	0	0	0	0	0	0	0	0	0	0	0	0	0	0	0	0	0	0	0	0	0	0	0	0	0	0	0	0	0	0	0
SeqVar1676	0	0	0	0	0	0	0	0	0	0	0	0	0	0	0	0	0	0	0	0	0	0	0	0	0	0	0	0	0	0	0	0	0	0	0	0	0	0	0	0	0	0	0	0	0	0	0	0	0
SeqVar1677	0	0	0	0	0	0	0	0	0	0	0	0	0	0	0	0	0	0	0	0	0	0	0	0	0	0	0	0	0	0	0	0	0	0	0	0	0	0	0	0	0	0	0	0	0	0	0	0	0
SeqVar1678	0	0	0	0	0	0	0	0	0	0	0	0	0	0	0	0	0	0	0	0	0	0	0	0	0	0	0	0	0	0	0	0	0	0	0	0	0	0	0	0	0	0	0	0	0	0	0	0	0
SeqVar1679	0	0	0	0	0	0	0	0	0.181174	0	0	0	0	0	0	0	0	0	0	0	0.213278	0	0	0	0	0	0	0	0	0	0	0	0	0	0	0	0	0	0	0	0	0	0	0	0	0	0	0	0
SeqVar1680	0	0	0	0	0.285665	0	0	0	0	0	0	0	0	0	0	0	0	0	0	0	0	0	0	0	0	0	0	0	0	0	0	0	0	0	0	0	0	0	0	0	0	0	0	0	0	0	0	0	0
SeqVar1681	0	0	0	0	0	0	0	0	0	0	0	0	0	0	0	0	0	0	0	0	0	0	0	0	0	0	0	0	0	0	0	0	0	0	0	0	0	0	0	0	0	0	0	0	0	0	0	0	0
SeqVar1682	0	0	0	0	0	0	0	0	0	0	0	0	0	0	0	0	0	0	0	0	0	0	0	0	0	0	0	0	0	0	0	0	0	0	0	0	0	0	0	0	0	0	0	0	0	0	0	0	0
SeqVar1683	0	0	0	0	0.365047	0.885143	0	0	0	0	0	0	0	0	0	0	0	0	0	0	0	0	0	0	0	0	0	0	0	0	0	0	0	0	0	0	0	0	0	0	0	0	0	0	0	0	0	0	0
SeqVar1684	0	0	0	0	0	0	0	0	0	0	0	0	0	0	0	0	0	0	0	0	0	0	0	0	0	0	0	0	0	0	0	0	0	0	0	0	0	0	0	0	0	0	0	0	0	0	0	0	0
SeqVar1686	0	0	0	0	0	0	0	0	0	0	0	0	0	0	0	0	0.186935	0	0	0	0	0	0	0	0	0	0	0	0	0	0	0	0	0	0	0	0	0	0	0	0	0	0	0	0	0	0	0	0
SeqVar1687	0	0	0	0	0	0	0	0	0	0	0	0	0	0	0	0	0	0	0	0	0	0	0	0	0	0	0	0	0	0	0	0	0	0	0	0	0	0	0	0	0	0	0	0	0	0	0	0	0
SeqVar1688	0	0	0	0	0	0	0	0	0	0	0	0	0	0	0	0	0	0	0	0	0.155874	0	0	0	0	0	0	0	0	0.316753	0.36892	0	0	0.349867	0	0.417733	0	0	0	0	0.468806	0.246439	0	0	0	0	0	0	0
SeqVar1689	0	0	0	0	0	0	0	0	0	0	0	0	0	0	0	0	0	0	0	0	0	0	0	0	0	0	0	0	0	0	0	0	0	0	0	0	0	0	0	0	0	0	0	0	0	0	0	0	0
SeqVar1690	0	0	0	0	0	0	0	0	0	0	0	0	0	0	0	0	0.248832	0	0	0	0	0	0	0	0	0	0	0	0	0	0	0	0	0	0	0	0	0	0	0	0	0.290453	0	0	0	0	0	0	0
SeqVar1691	0	0	0	0	0.362744	0.565556	0	0	0	0	0	0	0	0	0	0	0	0	0	0	0	0	0	0	0	0	0	0	0	0	0	0	0	0	0	0	0	0	0	0	0	0	0	0	0	0	0	0	0
SeqVar1692	0.603148	0	0	0	0	0	0	0	0	0	0	0	0	0	0	0	0	0	0	0	0	0	0	0	0	0	0	0	0	0	0	0	0	0	0	0	0	0	0	0	0	0	0	0	0	0	0	0	0
SeqVar1693	0	0	0	0	0	0	0	0	0	0	0	0	0	0	0	0	0	0	0	0	0	0	0	0	0	0	0	0	0	0	0.414918	0	0	0	0	0	0	0	0	0	0	0.296614	0	0	0	0	0	0	0
SeqVar1695	0	0	0	0	0	0	0	0	0	0	0	0	0	0	0	0	0	0	0	0	0	0	0	0	0	0	0	0	0	0	0	0	0	0	0	0	0	0	0	0	0	0	0	0.361787	0	0	0	0	0
SeqVar1696	0	0	0	0	0	0	0	0	0	0	0	0	0	0	0	0	0	0	0	0	0	0	0	0	0	0	0	0	0	0	0	0	0	0	0	0	0	0	0	0	0	0	0	0	0	0	0	0	0
SeqVar1698	0	0	0	0	0	0	0	0	0	0	0	0	0	0	0	0	0	0	0	0	0	0	0	0	0	0	0	0	0	0	0	0	0	0	0	0	0	0	0	0	0	0	0	0	0	0	0	0	0
SeqVar1700	0	0	0	0	0	0	0	0	0	0	0	0	0	0	0	0	0.284286	0	0	0	0	0	0	0	0	0	0	0	0	0	0	0	0	0	0	0	0	0	0	0	0	0	0	0	0	0	0	0	0
SeqVar1701	0	0	0	0	0	0	0	0	0	0	0	0	0	0	0	0	0	0	0	0	0	0	0	0	0	0	0	0	0	0	0	0	0	0	0	0	0	0	0	0	0	0	0	0	0	0	0	0	0
SeqVar1702	0	0	0	0	0	0	0	0	0	0	0	0	0	0	0	0	0	0	0	0	0	0	0	0	0	0	0	0	0	0	0	0	0	0	0	0	0	0	0	0	0	0	0	0	0	0	0	0	0
SeqVar1703	0	0	0	0	0	0	0	0	0	0	0	0	0	0	0	0	0	0	0	0	0	0	0	0	0	0	0	0	0	0	0	0	0	0	0	0	0	0	0	0	0	0	0	0	0	0	0	0	0
SeqVar1704	0	0	0	0	0	0	0	0	0	0	0	0	0	0	0	0	0	0	0	0	0.17492	0	0	0	0	0	0	0	0	0	0	0	0.198234	0	0	0	0.186434	0	0	0	0	0	0	0	0	0	0	0	0
SeqVar1705	0	0	0	0	0.324578	0	0	0	0	0	0	0	0	0	0	0	0	0	0	0	0	0	0	0	0	0	0	0	0	0	0	0	0	0	0	0	0.109729	0	0	0	0	0	0	0	0	0	0	0	0
SeqVar1706	0	0	0	0	0	0	0	0	0	0	0	0	0	0	0	0	0	0	0	0	0	0	0.648896	0.287887	0	0.397567	0	0	0	0	0	0	0	0	0	0	0	0	0	0	0	0.288309	0	0	0.34064	0	0	0.496426	0
SeqVar1707	0	0	0	0	0	0	0	0	0	0	0	0	0	0	0	0	0	0	0	0	0	0	0	0	0	0	0	0	0	0	0	0	0	0	0	0	0	0	0	0	0	0	0	0	0	0	0	0	0
SeqVar1709	0	0	0	0	0	0	0	0	0	0	0	0	0	0	0	0	0	0	0	0	0.142422	0	0	0	0	0	0	0	0	0	0	0	0	0	0	0	0	0	0	0	0	0	0	0	0	0	0	0	0
SeqVar1710	0	0	0	0	0	0	0	0	0	0	0	0	0	0	0	0	0	0	0	0	0	0	0	0	0	0	0	0	0	0	0	0	0	0	0	0	0	0	0	0	0	0	0	0	0	0	0	0	0
SeqVar1711	0	0	0	0	0	0	0	0	0	0	0	0	0	0	0	0	0	0	0	0	0	0	0	0	0	0	0	0	0	0	0	0	0	0	0	0	0	0	0	0	0	0.285001	0	0	0	0	0	0	0
SeqVar1713	0	0	0	0	0.290312	0	0	0	0	0	0	0	0	0	0	0	0	0	0	0	0	0	0	0	0	0	0	0	0	0	0	0	0	0	0	0	0	0	0	0	0	0	0	0	0	0	0	0	0
SeqVar1715	0	0	0	0	0	0	0	0	0	0	0	0	0	0	0	0	0	0	0	1.02551	0	0	0	0	0	0	0	0	0	0	0	0	0.198234	0	0.512678	0	0.322192	0.493055	0	0.730787	0	0	0	0	0	0	0	0	0
SeqVar1717	0	0	0	0	0	0	0	0	0	0	0	0	0	0	0	0	0	0	0	0	0	0	0	0	0	0	0	0	0	0	0	0	0	0	0	0	0	0	0	0	0	0	0	0	0	0	0	0	0
SeqVar1718	0	0	0	0	0	0	0	0	0	0	0	0	0	0	0	0	0	0	0	0	0	0	0	0	0	0	0	0	0	0	0	0	0	0	0	0	0	0	0	0	0	0	0	0	0	0	0	0	0
SeqVar1719	0	0	0	0	0	0	0	0	0	0	0	0	0	0	0	0	0	0	0	0	0	0	0	0	0	0	0	0	0	0	0	0	0	0	0	0	0	0	0	0	0	0	0	0	0	0	0	0	0
SeqVar1720	0	0	0	0	0	0	0	0	0	0	0	0	0	0	0	0	0	0	0	0	0	0	0	0	0	0	0	0	0	0	0	0	0	0	0	0	0	0	0	0	0	0	0	0	0	0	0	0	0
SeqVar1722	0	0	0	0	0	0	0	0	0.181174	0	0	1.0817	0	0	0	0	0	0	0	0	0.153456	0	0	0	0	0	0	0	0	0	0	0	0	0	0	0	0.13049	0	0	0	0	0	0	0	0	0	0	0	0
SeqVar1723	0	0	0	0	0	0	0	0	0	0	0	0	0	0	0	0	0	0	0	0	0	0	0	0	0	0	0	0	0	0	0	0	0	0	0	0	0	0	0	0	0	0	0	0	0	0	0	0	0
SeqVar1724	0	0	0	0	0	0	0	0	0	0	0	0	0	0.524396	0	0	0	0	0	0	0	0	0.297391	0.272267	0.300463	0.294232	0	0	0	0	0	0	0	0	0	0	0.215945	0	0	0	0	0	0.550923	0	0.51766	0	0.503726	0.397973	0
SeqVar1725	0	0	0	0	0	0	0	0	0.204555	0	0	0	0	0	0	0	0	0	0	0	0.197081	0	0	0	0	0	0	0	0	0	0	0	0	0	0	0	0	0	0	0	0	0	0	0	0	0	0	0	0
SeqVar1726	0	0	0	0	0	0	0	0	0	0	0	0	0	0	0	0	0	0	0	0	0	0	0	0	0	0	0	0	0	0	0	0	0	0	0	0	0	0	0	0	0	0	0	0	0	0	0	0	0
SeqVar1727	0	0	0	0	0	0	0	0	0	0	0	0	0	0	0	0	0	0	0	0	0	0	0	0.324621	0	0	0	0	0	0	0	0	0	0	0	0	0	0	0	0	0	0	0	0	0	0	0	0	0
SeqVar1728	0	0	0	0	0.324578	0	0	0	0	0	0	0	0	0	0	0	0	0	0	0	0	0	0	0	0	0	0	0	0	0	0	0	0	0	0	0	0	0	0	0	0	0	0	0	0	0	0	0	0
SeqVar1730	0	0	0	0	0	0	0	0	0	0	0	0	0	0	0	0	0	0	0	0	0.12727	0	0.451937	0	0.299917	0	0	0	0	0	0	0	0	0	0	0.469817	0	0	0	0	0	0	0	0	0.387041	0	0	0	0
SeqVar1731	0	0	0	0	0	0	0	0	0	0	0	0	0	0	0	0	0.172252	0	0	0	0	0	0	0	0	0	0	0	0	0	0	0	0	0	0	0	0	0	0	0	0	0	0	0	0	0	0	0	0
SeqVar1732	0	0	0	0	0	0	0	0	0	0	0	0	0	0	0	0	0	0	0	0	0	0	0	0	0.334901	0	0	0	0	0	0	0	0	0	0	0	0	0	0	0	0	0	0	0	0	0	0	0	0
SeqVar1733	0	0	0	0	0	0	0	0	0	0	0	0	0	0	0	0	0	0	0	0	0	0	0	0	0	0	0	0	0	0	0	0	0	0	0	0	0	0	0	0	0	0	0	0.233634	0	0	0	0.505611	0
SeqVar1734	0	0	0	0	0	0	0	0	0	0	0	0	0	0	0	0	0	0	0	0	0	0	0	0	0	0	0	0	0	0	0	0	0	0	0	0	0	0	0	0	0	0	0	0	0	0	0	0	0
SeqVar1735	0	0	0	0	0	0	0	0	0	0	0	0	0	0	0	0	0	0	0	0	0.154275	0	0	0	0	0	0	0	0	0	0	0	0	0	0	0	0	0	0	0	0	0	0	0	0	0	0	0	0
SeqVar1736	0	0	0	0	0	0	0	0	0	0	0	0	0	0	0	0	0	0	0	0	0	0	0	0	0	0.211438	0	0	0	0	0	0	0	0	0	0	0	0	0	0	0	0	0	0	0	0	0	0	0
SeqVar1738	0	0	0	0	0	0	0	0	0	0	0	0	0	0	0	0	0	0	0	0	0	0	0	0	0	0	0	0	0	0	0	0	0	0	0.529509	0	0	0.401722	0	0	0	0.172388	0	0	0	0	0	0.304364	0
SeqVar1741	0	0	0	0	0	0	0	0	0	0	0	0	0	0	0	0	0	0	0	0	0	0	0	0	0	0	0	0	0	0	0	0	0	0	0	0	0	0	0	0	0	0	0	0	0	0.587694	0	0	0
SeqVar1742	0	0	0	0.987463	0	0	0	0	0	0	0	0	0	0	0	0	0.223585	0	0.675702	0	0.146855	0	0	0	0	0	0	0	0	0	0	0	0.365315	0	0	0	0.161277	0	0	0	0	0	0	0	0	0	0	0	0
SeqVar1743	0	0	0	0	0	0	0	0	0	0	0	0	0	0	0	0	0	0	0	0	0	0	0	0	0	0	0	0	0	0	0	0	0	0	0	0	0.215945	0	0	0	0	0	0	0	0	0	0	0	0
SeqVar1744	0	0	0	0	0	0	0	0	0	0	0	0	0	0	0	0	0	0	0	0	0	0	0	0	0	0	0	0	0	0	0	0	0	0	0	0	0	0	0	0	0	0	0	0	0	0	0	0	0
SeqVar1745	0	0	0	0	0	0	0	0	0	0	0	0	0	0	0	0	0	0	0	0	0.163893	0	0	0	0	0	0	0	0	0	0	0	0	0	0	0	0	0	0	0	0	0	0	0	0	0	0	0	0
SeqVar1746	0	0	0	0	0	0	0	0	0	0	0	0	0	0	0	0	0	0	0	0	0	0	0	0	0	0	0	0	0	0	0	0	0	0	0	0	0	0	0	0	0	0	0	0	0	0	0	0	0
SeqVar1747	0	0	0	0	0	0	0	0	0.175226	0	0	0	0	0	0	0	0	0	0	0	0	0	0	0	0	0	0	0	0	0	0	0	0	0	0	0	0	0	0	0	0	0	0	0	0	0	0	0	0
SeqVar1749	0	0	0	0	0	0	0	0	0	0	0	0	0	0	0	0	0	0	0	0	0	0	0	0	0.283903	0	0.274561	0	0	0.41205	0	0.471147	0	0	0	0	0.135617	0	0	0	0	0.278618	0	0	0.572885	0	0	0	0
SeqVar1751	0	0	0	0	0	0	0	0	0	0	0	0	0	0	0	0	0	0	0	0	0.143443	0	0	0	0	0	0	0	0	0	0	0	0	0	0	0	0.223893	0	0	0	0	0	0	0	0	0	0	0	0
SeqVar1752	0	0	0	0	0	0	0	0	0	0	0	0	0	0	0	0	0	0	0	0	0	0	0	0.301313	0	0.296654	0	0	0.660314	0.42455	0.293391	0	0	0	0.552092	0	0	0	0	0	0.762549	0	0.433858	0	0	0	0	0	0
SeqVar1753	0	0	0	0	0	0	0	0	0	0	0	0	0	0	0	0	0	0	0	0	0	0	0	0	0	0	0	0	0	0	0	0	0	0	0	0	0	0	0	0	0	0	0	0.304225	0	0	0	0	0
SeqVar1754	0	0	0	0	0	0	0	0	0	0	0	0	0	0	0	0	0	0	0	0	0	0	0	0	0	0	0	0	0	0	0	0	0	0	0	0	0	0	0	0	0	0	0	0	0	0	0	0	0
SeqVar1755	0	0	0	0	0	0	0	0	0	0	0	0	0.327647	0	0	0	0.22034	0	0	0.913732	0	0	0	0	0	0	0	0	0	0	0	0	0	0	0	0	0	0	0	0	0	0	0	0	0	0	0	0	0
SeqVar1756	0	0	0	0	0	0	0	0	0	0	0	0	0	0	0	0	0	0	0	0	0	0	0	0	0.213225	0	0.585995	0	0	0	0	0	0	0	0	0	0	0	0	0	0	0	0	0	0	0	0.599034	0	0
SeqVar1759	0	0	0	0	0	0	0	0	0	0	0	0	0	0	0	0	0	0	0	0	0	0	0	0	0	0	0	0	0	0	0	0	0	0	0	0	0	0	0	0	0	0	0	0	0	0	0	0	0
SeqVar1760	0	0	0	0	0	0	0	0	0	0	0	0	0	0	0	0	0	0	0	0	0	0	0	0	0	0	0	0	0	0	0	0	0	0	0	0	0	0	0	0	0	0	0	0	0	0	0	0	0
SeqVar1762	0	0	0	0	0	0	0	0	0	0	0	0	0	0	0	0	0	0	0	0	0	0	0	0	0	0	0	0	0	0	0	0	0	0	0	0	0	0	0	0	0	0	0	0	0	0	0	0	0
SeqVar1764	0	0	0	0	0	0	0	0	0	0	0	0	0	0	0	0	0	0	0	0	0	0	0	0	0	0	0	0	0	0	0	0	0	0	0	0	0	0	0	0	0	0	0	0	0	0	0	0	0
SeqVar1765	0	0	0	0	0	0	0	0	0	0	0	0	0	0	0	0	0	0	0	0	0	0	0	0	0	0	0	0	0	0	0	0	0	0	0	0	0	0	0	0	0	0	0	0	0	0	0	0	0
SeqVar1767	0	0	0	0	0	0	0	0	0	0	0	0	0	0	0	0	0	0	0	0	0	0	0	0	0	0	0	0	0.482762	0	0	0	0	0	0	0	0	0	0	0	0	0	0	0.349364	0	0	0	0	0
SeqVar1768	0	0	0	0	0	0	0	0	0	0	0	0	0	0	0	0	0	0	0	0	0	0	0	0	0	0.255283	0	0	0	0	0	0	0	0	0	0	0	0	0	0	0	0	0	0	0	0	0	0	0
SeqVar1769	0	0	0	0	0	0	0	0	0	0	0	0	0	0	0	0	0	0	0	0	0	0	0	0	0	0	0	0	0	0	0	0	0	0	0	0	0	0	0	0	0	0	0	0	0	0	0	0	0
SeqVar1770	0	0	0	0	0	0	0	0	0	0	0	0	0	0	0	0	0	0	0	0	0	0	0	0	0	0	0	0	0	0	0	0	0	0	0	0	0	0	0	0	0	0	0	0	0	0	0	0	0
SeqVar1771	0	0	0	0	0	0	0	0	0	0	0	0	0	0	0	0	0	0	0	0	0	0	0	0	0	0	0	0	0	0	0	0	0	0	0	0	0	0	0	0	0	0	0	0	0	0.60338	0.963195	0	0
SeqVar1773	0	0	0	0	0	0	0	0	0	0	0	0	0	0	0	0	0	0	0	0	0	0	0	0	0	0	0	0	0	0	0	0	0	0	0	0	0	0	0	0	0	0	0	0	0	0	0	0	0
SeqVar1774	0	0	0	0	0	0	0	0	0	0	0	0	0	0	0	0	0	0	0	0	0	0	0	0	0	0	0	0	0	0	0	0	0	0	0	0	0	0	0	0	0	0	0	0	0	0	0	0	0
SeqVar1775	0	0	0	0	0	0	0	0	0	0	0	0	0	0	0	0	0	0	0	0	0	0	0	0	0	0	0	0	0	0	0	0	0	0.547571	0	0	0	0	0	0	0	0	0	0	0	0	0	0	0
SeqVar1776	0	0	0	0	0	0	0	0	0	0	0	0	0	0	0	0	0	0	0	0.991544	0	0	0	0	0	0	0	0	0	0	0	0	0	0	0	0	0	0	0	0	0	0	0	0	0	0	0	0	0
SeqVar1777	0	0	0	0	0	0	0	0	0	0	0	0	0	0	0	0	0	0	0	0	0	0	0	0	0	0	0	0	0	0	0	0	0	0	0	0	0	0	0	0	0	0	0	0	0	0	0	0	0
SeqVar1778	0	0	0	0	0	0	0	0	0	0	0	0	0	0	0	0	0	0	0	0	0	0	0	0	0	0	0	0	0	0	0	0	0	0	0	0	0	0	0	0	0	0	0	0	0	0	0	0	0
SeqVar1779	0	0	0	0	0	0	0	0	0	0	0	0	0	0	0	0	0	0	0	0	0	0.459667	0	0	0	0	0	0	0	0	0	0	0	0	0	0	0.234895	0	0	0	0	0.456643	0	0	0	0	0	0	0
SeqVar1784	0	0	0	0	0	0	0	0	0	0	0	0	0	0	0	0	0	0	0	0	0	0	0	0	0	0	0	0	0	0	0	0	0	0	0	0	0	0	0	0	0	0	0	0	0	0	0	0	0
SeqVar1785	0	0	0	0	0	0	0	0	0	0	0	0	0	0	0	0	0	0	0	0	0	0	0	0	0	0	0	0	0	0	0	0	0.229613	0	0	0	0	0	0	0	0	0	0	0.378315	0	0	0	0	0
SeqVar1786	0	1.42117	0	0	0	0	0	0	0.186589	0	0	0	0	0	0	0	0.196966	0	0	0	0	0.382261	0	0	0	0	0	0	0	0	0	0	0	0	0	0	0.13049	0	0	0	0	0.158012	0	0	0	0	0	0	0
SeqVar1787	0	0	0	0	0	0	0	0	0	0	0	0	0	0	0	0	0	0	0	0	0	0	0	0	0	0	0	0	0	0	0	0	0	0	0	0	0	0	0	0	0	0	0	0	0	0	0	0	0
SeqVar1788	0	0	0	0	0.227181	0	0	0	0	0	0	0	0	0	0	0	0	0	0	0	0	0	0	0	0	0	0	0	0	0	0	0	0	0	0	0	0	0	0	0	0	0	0	0	0	0	0	0	0
SeqVar1789	0	0	0	0	0	0	0	0	0	0	0	0	0	0	0	0	0	0	0	0	0	0	0	0	0	0	0	0	0.933825	0	0	0	0.243235	0	0	0	0.109729	0	0	0	0	0	0.747253	0.182828	0	0	0	0	0
SeqVar1790	0	0	0	0	0	0	0	0	0	0	0	0	0	0	0	0	0	0	0	0	0	0	0	0	0	0	0	0	0	0	0	0	0	0	0	0	0	0	0	0	0	0	0	0	0	0	0	0	0
SeqVar1791	0	0	0	0	0	0	0	0	0	0	0	0	0	0	0	0	0	0	0	0	0	0	0	0	0	0	0	0.566822	0.739306	0	0	0	0	0	0	0	0.174071	0	0	0	0.439043	0.311397	0	0	0	0	0	0.403109	0
SeqVar1792	0	0	0	0	0	0	0	0	0	0	0	0	0	0	0	0	0	0	0	0	0	0	0	0	0	0	0	0	0	0	0	0	0	0	0	0	0	0	0	0	0	0	0	0	0	0	0	0	0
SeqVar1793	0	0	0	0	0	0	0	0	0	0	0	0	0	0	0	0	0	0	0	0	0	0	0	0	0	0	0	0	0	0	0	0	0	0	0	0	0	0	0	0	0	0	0	0	0	0	0	0	0
SeqVar1794	0	0	0	0	0	0	0	0	0	0.466208	0	0	0	0	0	0	0	0	0	0	0	0	0	0	0	0	0	0	0	0	0	0	0	0	0	0	0.166751	0	0	0	0	0	0.635385	0	0	0	0	0	0
SeqVar1795	0	0	0	0	0	0	0	0	0	0	0	0	0	0	0	0	0	0	0	0	0	0	0	0	0	0	0	0	0	0	0	0	0.259429	0	0	0	0	0	0	0	0	0	0	0	0	0	0	0	0
SeqVar1797	0	0	0	0	0	0	0	0	0	0	0	0	0	0	0	0	0	0	0	0	0	0	0	0	0	0	0	0	0	0	0	0	0	0	0	0	0	0	0	0	0	0	0	0	0	0	0	0.365383	0
SeqVar1799	0	0	0	0	0	0	0	0	0	0	0	0	0	0	0	0	0	0	0	0	0	0	0.337902	0.228948	0	0.327416	0	0	0	0	0	0	0	0	0.290754	0.575406	0.109729	0	0	0	0	0.203481	0	0.337894	0	0.551906	0	0.226685	0
SeqVar1800	0	0	0	0	0	0	0	0	0	0	0	0	0	0	0	0	0	0	0	0	0	0	0	0	0	0	0	0	0	0	0	0	0	0	0	0	0	0	0	0	0	0	0	0	0	0	0	0	0
SeqVar1801	0	0	0	0	0	0	0	0	0.186589	0.430811	0	0	0	0	0	0	0	0	1.01041	0	0.119326	0	0	0	0	0	0	0	0	0	0	0.541896	0.290314	0	0.290754	0	0.135617	0	0	0	0	0	0	0	0	0	0	0	0
SeqVar1802	0	0	0	0	0	0	0	0	0	0	0	0	0	0	0	0	0	0	0	0	0	0	0	0	0	0	0	0	0	0	0	0	0	0	0	0	0	0	0	0	0	0	0	0	0	0	0	0	0
SeqVar1804	0	0	0	0	0	0	0	0	0	0	0	0	0	0	0	0	0	0	0	0	0	0	0	0	0	0	0	0	0	0	0	0	0	0	0	0	0	0	0	1.07024	0	0.172388	0	0	0	0	0	0	0
SeqVar1805	0	0	0	0	0	0	0	0	0	0	0	0	0	0	0	0	0	0	0	0	0	0	0	0	0	0	0	0	0	0	0	0	0	0	0	0	0	0	0	0	0	0	0	0	0	0	0	0	0
SeqVar1806	0	0	0	0	0	0	0	0	0	0	0	0	0	0	1.29322	0	0	0	0	0	0	0	0	0	0	0	0	0	0	0	0	0	0	0	0	0	0	0	0	0	0	0	0	0	0	0	0	0	0
SeqVar1807	0	0	0	0	0	0	0	0	0	0	0	0	0	0	0	0	0	0	0	0	0	0	0	0	0	0	0	0	0	0	0	0	0	0	0	0	0	0	0	0.730787	0	0.273049	0	0	0	0	0	0	0
SeqVar1808	0	0	0	0	0	0	0	0	0	0	0	0	0	0	0	0	0	0	0	0	0	0.313873	0	0	0	0	0	0	0	0	0	0	0	0	0	0	0	0	0	0	0	0	0	0	0	0	0	0.31545	0
SeqVar1809	0	0	0	0	0	0	0	0	0	0	0	0	0	0	0	0	0	0	0	0	0	0	0	0	0	0	0	0	0	0	0	0	0	0	0	0	0	0	0	0	0	0	0	0	0	0	0	0	0
SeqVar1811	0	0	0	0	0	0	0	0	0	0	0	0	0	0	0	0	0	0	0	0	0	0	0	0	0	0	0	0	0	0	0	0	0	0	0	0	0	0	0	0	0	0	0	0	0	0	0	0	0
SeqVar1812	0	0	0	0	0	0	0	0	0	0	0	0	0	0	0	0	0	0	0	0	0	0	0	0	0	0	0	0	0	0	0	0	0	0	0	0	0	0	0	0	0	0	0	0	0	0	0	0	0
SeqVar1813	0	0	0	0	0	0	0	0	0	0	0	0	0	0	0	0	0	0	0	0	0	0	0	0	0	0	0	0	0	0	0	0	0	0	0	0	0	0	0	0	0	0	0	0	0	0	0	0	0
SeqVar1814	0	0	0	0	0	0	0	0	0	0	0	0	0	0	0	0	0	0	0	0	0	0	0	0	0	0	0	0	0	0	0	0	0	0	0	0	0	0	0	0	0	0	0	0	0	0	0	0	0
SeqVar1815	0	0	0	0	0	0	0	0	0	0	0	0	0	0	0	0	0	0	0	0	0	0	0	0	0	0	0	0	0	0	0	0	0	0	0	0	0	0.366438	0	0	0	0	0	0	0	0	0	0.434517	0
SeqVar1817	0	0	0	0	0	0	0	0	0	0	0	0	0	0	0	0	0	0	0	0	0	0	0	0	0	0	0.446595	0	0	0	0	0	0	0	0	0	0.15184	0	0	0	0	0	0	0	0	0	0	0	0
SeqVar1818	0	0	0	0	0	0	0	0	0	0	0	0	0	0	0	0	0	0	0	0	0	0	0	0	0	0	0	0	0	0	0	0	0	0	0	0	0	0	0	0	0	0	0	0	0	0	0	0	0
SeqVar1819	0	0	0	0	0	0	0	0	0	0	0	0	0	0	0	0	0	0	0	0	0	0	0	0	0	0	0	0	0	0	0	0	0	0	0	0	0	0	0	0	0	0	0	0	0	0	0	0	0
SeqVar1820	0	0	0	0	0	0	0	0	0	0	0	0	0	0	0	0	0	0	0	0	0	0	0	0	0	0	0	0	0	0	0	0	0	0	0	0	0	0	0	0	0	0	0	0	0	0	0	0	0
SeqVar1821	0	0	0	0	0	0	0	0	0.168602	0	0	0	0	0	0	0	0	0	0	0	0.121043	0.443884	0	0.266408	0	0	0	0.624141	0	0	0	0	0	0	0.411188	0	0	0	0	0	0	0	0	0	0	0	0	0	0
SeqVar1824	0	0	0	0	0	0	0	0	0	0	0	0	0.378272	0	0	0	0	0	0	0	0	0	0	0	0	0	0	0	0	0	0	0	0.201459	0	0	0	0	0	0	0	0	0	0	0	0	0	0	0	0
SeqVar1825	0	0	0	0	0	0	0	0	0	0	0	0	0	0	0	0	0	0	0	0	0	0	0	0	0	0	0	0	0	0	0	0	0	0	0	0	0	0	0	0	0	0	0	0	0	0	0	0	0
SeqVar1826	0	0	0	0	0	0	0	0	0	0	0	0	0	0	0	0	0	0	0	0	0	0	0	0	0	0	0	0	0	0	0	0	0.243235	0	0	0	0	0	0	0	0	0	0	0	0	0	0	0	0
SeqVar1827	0	0	0	0	0	0	0	0	0	0.264857	0	0	0	0	0	0	0.239573	0	0	0	0	0	0	0	0	0	0	0	0	0	0	0	0	0	0	0	0	0	0	0	0	0	0	0	0	0	0	0	0
SeqVar1828	0	0	0	0	0	0	0	0	0.204555	0	0	0	0	0	0	0	0	0	0	0	0	0	0	0	0	0	0	0	0	0	0	0	0	0	0	0	0	0	0	0	0	0	0	0	0	0	0	0	0
SeqVar1829	0	0	0	0	0	0	0	0	0	0	0	0	0	0	0	0	0	0	0	0	0	0	0	0	0	0	0	0	0	0	0	0	0	0	0	0	0	0	0	0	0	0	0	0	0	0	0	0	0
SeqVar1830	0	0	0	0	0	0	0	0	0	0	0	0	0	0	0	0	0	0	0	0	0	0	0	0	0	0	0	0	0	0	0	0	0	0	0	0	0	0	0	0	0	0	0	0	0.51766	0	0	0	0
SeqVar1832	0	0	0	0	0	0	0	0	0	0	0	0.748878	0	0	0	0	0	1.05013	0	0	0	0.41308	0	0	0.211685	0	0.353568	0	0	0	0	0	0.150625	0	0	0	0	0	0	0	0	0	0	0	0	0	0	0	0
SeqVar1833	0	0	0	0	0	0	0	0	0	0	0	0	0	0	0	0	0	0	0	0	0	0	0	0	0	0	0	0	0	0	0	0	0	0	0	0	0	0	0	0	0	0	0	0	0	0	0	0	0
SeqVar1834	0	0	0	0	0	0	0	0	0	0	0	0	0	0	0	0	0	0	0	0	0	0	0	0	0	0	0	0	0	0	0	0	0	0	0	0	0	0	0	0	0	0	0	0	0	0	0	0	0
SeqVar1835	0	0	0	0	0	0	0	0	0	0	0	0	0	0	0	0	0	0	0	0	0.116601	0	0	0	0	0	0	0	0	0	0	0	0	0	0	0	0	0	0	0	0	0	0	0	0	0	0.439394	0	0
SeqVar1836	0	0	0	0	0	0	0	0	0	0	0	0	0	0	0	0	0	0	0	0	0	0	0	0	0	0	0	0	0	0	0	0	0	0	0	0	0	0	0	0	0	0	0	0	0	0	0	0	0
SeqVar1838	0	0	0	0	0	0	0	0	0	0	0	0	0	0	0	0	0	0	0	0	0	0	0.623598	0	0	0	0	0	0	0.323718	0.690889	0	0	0	0.488987	0	0.15518	0	0	0	0	0.296614	0	0	0.615605	0	0	0	0
SeqVar1839	0	0	0	0	0	0	0	0	0	0	0	0	0	0	0	0	0	0	0	0	0	0	0	0	0	0	0	0	0	0	0	0	0	0	0	0	0	0	0	0	0	0	0	0	0	0	0	0	0
SeqVar1840	0	0	0	0	0	0	0	0	0	0	0	0	0	0	0	0	0	0	0	0	0	0	0	0	0	0	0	0	0	0	0	0	0	0	0	0	0	0	0	0	0	0	0	0	0	0	0	0.563742	0.937626
SeqVar1841	0	0	0	0	0	0	0	0	0	0	0	0	0	0	0	0	0	0	0	0	0	0	0	0	0	0	0	0	0	0	0	0	0	0	0	0	0	0	0	0	0	0	0	0	0	0	0	0	0
SeqVar1842	0	0	0	0	0	0	0	0	0	0	0	0	0	0.428168	0	0	0	0	0	0	0	0	0	0	0	0	0	0	0	0	0	0	0	0	0	0	0	0	0	0	0	0	0	0	0	0	0	0	0
SeqVar1843	0	0	0	0	0	0	0	0	0	0	0	0	0	0	0	0	0	0	0	0	0	0	0.636624	0	0	0	0.336267	0	0	0	0	0	0	0.340772	0	0.679475	0	0	0	0.99234	0	0.313526	0	0	0	0	0	0	0
SeqVar1844	0	0	0	0	0	0	0	0	0	0	0	0	0	0	0	0	0	0	0	0	0	0	0	0	0	0	0	0	0	0	0	0	0	0	0	0	0	0	0	0	0	0	0	0	0	0	0	0	0
SeqVar1845	0	0	0	0	0	0	0	0	0	0	0	0	0	0	0	0	0	0	0	0	0	0	0	0	0	0.265869	0.345242	0	0	0.336437	0	0	0	0.430859	0.359351	0.636792	0	0.344124	0	0	0	0	0	0.217421	0	0	0	0	0
SeqVar1847	0	0	0	0	0	0	0	0	0	0	0	0	0	0	0	0	0	0	0	0	0	0	0	0	0	0	0	0	0	0	0	0	0	0	0	0	0	0	0	0	0	0	0	0	0	0	0	0	0
SeqVar1848	0	0	0	0	0	0	0	0	0	0	0	0	0	0	0	0	0.122771	0	0	0	0.183223	0	0	0	0	0	0	0	0	0	0	0	0	0	0	0	0	0	0	0	0	0	0	0	0	0	0	0	0
SeqVar1849	0	0	0	0	0	0	0	0	0	0	0	0	0	0	0	0	0	0	0	0	0	0	0	0	0	0	0	0	0	0	0	0	0	0	0	0	0	0	0	0	0	0	0	0	0	0	0	0	0
SeqVar1850	0	0	0	0	0	0	0	0	0	0	0	0	0	0	0	0	0	0	0	0	0.118438	0	0	0.200086	0	0	0	0	0	0	0	0	0	0	0	0	0	0	0	0	0	0	0	0	0	0	0	0	0
SeqVar1851	0	0	0	0	0	0	0	0	0	0	0	0	0	0	0	0	0	0	0	0	0	0	0	0	0	0	0	0	0	0	0	0	0	0	0	0	0	0	0	0	0	0	0	0	0	0	0	0	0
SeqVar1852	0	0	0	0	0	0	0	0	0	0	0	0	0	0	0	0	0	0	0	0	0	0	0	0	0	0	0	0	0	0	0	0	0	0	0	0	0	0	0	0	0	0	0	0	0	0	0	0	0
SeqVar1853	0	0	0	0	0	0	0	0	0	0	0	0	0	0	0	0	0.114251	0	0	0	0	0	0	0	0	0.281122	0	0	0	0	0	0	0	0	0	0	0	0	0	0	0	0	0	0	0	0	0	0	0
SeqVar1854	0	0	0	0	0	0	0	0	0	0	0	0	0	0	0	0	0	0	0	0	0	0	0	0	0	0	0	0	0	0	0	0	0	0	0	0	0	0	0	0	0	0	0	0	0	0	0	0	0
SeqVar1855	0	0	0	0	0	0	0	0	0	0	0	0	0	0	0	0	0	0	0	0	0	0	0	0	0	0	0	0	0	0	0	0	0	0	0	0	0	0	0	0	0	0	0	0	0	0	0	0	0
SeqVar1857	0	0	0	0	0	0	0	0	0	0	0	0	0	0	0	0	0	0	0	0	0	0	0	0	0	0	0	0	0	0	0	0	0	0	0	0	0	0	0	0	0	0	0	0	0	0	0	0	0
SeqVar1858	0	0	0	0	0	0	0	0	0	0	0	1.20511	0	0	0	0	0	0	0	0	0	0	0	0	0	0	0	0	0	0	0	0	0.276773	0	0	0	0	0	0	0	0	0	0	0	0	0	0	0	0
SeqVar1860	0	0	0	0	0	0	0	0	0	0	0	0	0	0	0	0	0	0	0	0	0	0	0	0	0	0	0	0	0	0	0	0	0	0	0	0	0	0	0	0	0	0	0	0	0	0	0	0	0
SeqVar1861	0	0	0	0	0	0	0	0	0	0	0	0	0	0	0	0	0	0	0	0	0	0	0	0	0	0	0	0	0	0	0	0	0	0	0	0	0	0	0	0	0	0	0	0	0	0	0	0	0.943291
SeqVar1862	0	0	0	0	0	0	0	0	0	0	0	0	0	0	0	0	0	0	0	0	0	0	0	0	0	0	0	0	0	0	0	0	0.243235	0	0	0	0	0	0	0	0	0	0	0	0	0	0	0	0
SeqVar1863	0	0	0	0	0	0	0	0	0	0	0	0	0	0	0	0	0	0	0	0	0	0	0	0	0	0	0	0	0	0	0	0	0	0	0	0	0	0	0	0	0	0	0	0	0	0	0	0	0
SeqVar1864	0	0	0	0	0	0	0	0	0	0	0	0	0.408892	0.567374	0	0	0	0	0	0	0	0	0	0	0	0	0	0	0	0	0	0	0	0	0	0	0	0	0	0	0	0	0	0	0	0	0	0	0
SeqVar1865	0	0	0	0	0	0	0	0	0	0	0	0	0	0	0	0	0	0	0	0	0	0	0	0	0	0	0	0	0	0	0	0	0	0	0	0	0	0	0	0	0	0	0	0	0	0	0	0	0
SeqVar1866	0	0	0	0	0	0	0	0	0	0	0	0	0	0	0	0	0	0	0	1.09201	0	0	0	0	0	0	0	0	0	0	0	0	0	0	0	0	0	0	0	0	0	0	0	0	0	0	0	0	0
SeqVar1867	0	0	0	0	0	0	0	0	0	0	0	0	0	0	0	0	0	0	0	0	0	0	0	0	0	0	0	0	0	0	0	0	0	0	0	0	0	0	0	0	0	0	0	0	0	0	0	0	0
SeqVar1869	0	0	0	0	0	0	0	0	0	0	0	0	0	0	0	0	0	0	0	0	0	0	0	0	0	0	0	0	0	0	0	0	0	0	0	0	0	0	0	0	0	0	0	0	0	0	0	0	0
SeqVar1871	0	0	0	0	0	0	0	0	0	0	0	0	0	0	0	0	0	0	0	0	0	0	0	0	0	0	0	0	0	0	0	0	0	0	0	0	0	0	0	0	0	0	0.290138	0	0	0	0	0	0
SeqVar1872	0	0	0	0	0	0	0	0	0	0	0	0	0	0	0	0	0	0	0	0	0	0	0	0	0	0	0	0	0	0	0	0	0	0	0	0	0	0	0	0	0	0	0	0	0	0	0	0	0
SeqVar1873	0	0	0	0	0	0	0	0	0	0	0	0	0	0	0	0	0	0	0	0	0	0	0	0	0	0	0	0	0	0	0	0	0	0	0	0	0	0	0	0	0	0	0	0	0.540385	0	0	0	0
SeqVar1874	0	0	0	0	0	0	0	0	0	0	0	0	0	0	0	0	0	0	0	0	0	0	0	0	0.267733	0	0	0.571606	0	0	0	0	0	0	0	0.679475	0	0.344124	0	0	0	0	0	0	0	0	0	0	0
SeqVar1875	0	0	0	0	0.310734	0.875775	0	0	0.238439	0	0	0	0	0	0	0	0	0	0	0	0	0	0	0	0	0	0	0	0	0	0	0	0	0	0	0	0	0	0	0	0.386407	0	0	0.313694	0	0.531041	0.534021	0	0
SeqVar1877	0	0	0	0	0	0	0	0	0	0	0	0	0	0	0	0	0	0	0	0	0	0	0	0	0	0	0	0	0	0	0	0	0	0	0	0	0	0	0	0	0	0	0	0	0	0	0	0	0
SeqVar1878	0	0	0	0	0	0	0	0	0	0	0	0	0	0	0	0	0	0.684318	0	0	0	0	0	0	0	0	0	0	0	0	0	0	0	0	0	0	0.144411	0	0	0	0	0	0	0	0	0	0	0	0
SeqVar1880	0	0	0	0	0	0	0	0	0	0	0	0	0.187122	0	0	0	0	0.91396	0	0	0	0	0	0	0	0	0	0	0	0	0	0	0	0	0	0	0	0	0	0	0	0	0	0	0	0.631518	0	0	0
SeqVar1881	0	0	0	0	0	0	0	0	0	0	0	0	0	0	0	0	0	0	0	0	0	0	0	0	0	0	0	0	0	0	0	0	0	0	0	0	0	0	0	0	0	0	0	0	0	0	0	0	0
SeqVar1882	0	0	0	0	0	0	0	0	0	0	0	0	0	0	0	0	0	0	0	0	0	0	0	0	0	0	0	0	0	0	0	0	0	0	0	0	0	0	0	0	0	0	0	0	0	0	0	0	0
SeqVar1883	0	0	0	0	0	0	0	0	0	0	0	0	0	0	0	0	0	0	0	0.738484	0	0	0	0	0	0	0	0	0	0	0	0	0	0	0	0	0	0	0	0	0	0	0	0	0	0	0	0	0
SeqVar1885	0	0	0	0	0	0	0	0	0	0	0	0	0	0	0	0	0	0	0	0	0	0	0	0	0	0	0	0	0	0	0	0	0	0	0	0	0	0	0	0	0	0	0	0	0	0	0	0	0
SeqVar1886	0	0	0	0	0	0	0	0	0	0	0	0	0	0	0	0	0	0	0	0	0	0	0	0	0	0	0	0	0	0	0	0	0	0	0	0	0	0	0	0	0	0	0	0	0	0	0	0	0
SeqVar1887	0	0	0	0	0	0	0	0	0	0	0	0	0	0	0	0	0	0	0	0	0	0	0	0.282964	0	0	0	0.656077	0	0	0	0.655638	0	0	0	0	0	0	0	0	0	0	0	0.316668	0	0	0	0	0
SeqVar1888	0	0	0	0	0	0	0	0	0	0	0	0	0	0	0	0	0	0	0	0	0	0	0	0	0	0	0	0	0	0	0	0	0	0	0	0	0	0	0	0	0	0	0	0.340282	0	0	0	0	0
SeqVar1890	0	0	0	0	0	0	0	0	0	0	0	0	0	0	0	0	0	0	0	0	0	0	0	0	0	0	0	0	0	0	0	0	0	0	0	0	0	0	0	0	0	0	0	0	0	0	0	0	0
SeqVar1893	0	0	0	0	0	0	0	0	0	0	0	0	0	0	0	0	0	0	0	0	0	0	0	0	0	0	0	0	0	0	0	0	0	0	0	0	0	0	0	0	0	0	0	0	0	0	0	0	0
SeqVar1894	0	0	0	0	0	0	0	0	0	0	0	0	0	0	0	0	0	0	0	0	0	0	0	0	0	0	0	0	0	0	0	0	0	0	0	0	0	0	0	0	0	0	0	0	0	0	0	0	0
SeqVar1895	0	0	0	0	0	0	0	0	0	0	0	0	0	0	0	0	0	0	0	0	0	0	0	0	0	0	0	0	0	0	0	0	0	0	0	0	0	0	0	0	0	0	0	0	0	0	0	0	0
SeqVar1897	0	0	0	0	0	0	0	0	0	0	0	0	0	0	0	0	0	0	0	0	0	0	0	0	0	0	0	0	0	0	0	0	0	0	0	0	0	0	0	0	0	0	0	0	0	0	0	0	0
SeqVar1898	0	0	0	0	0	0	0	0	0	0	0	0	0	0	0	0	0	0	0	0	0.130069	0	0	0	0	0	0	0	0	0	0	0	0	0	0	0	0	0	0	0	0	0	0	0	0	0	0	0	0
SeqVar1899	0	0	0	0	0	0	0	0	0	0	0	0	0	0	0	0	0	0	0	0	0	0	0	0	0	0.228959	0	0	0	0	0	0	0	0	0	0	0	0	0	0	0	0	0	0	0	0	0	0	0
SeqVar1900	0	0	0	0	0	0	0	0	0	0.512323	0	0	0	0	0	0	0	0	0	0	0	0	0	0	0	0	0	0	0	0	0	0	0	0	0	0	0	0	0	0	0	0	0	0	0	0	0	0	0
SeqVar1901	0	0	0	0	0	0	0	0	0	0	0	0	0	0	0	0	0	0	0	0	0	0	0	0.289079	0	0	0	0	0	0	0	0	0	0	0	0	0	0	0	0	0	0	0	0.307479	0	0	0	0	0
SeqVar1902	0	0	0	0	0	0	0	0	0	0	0	0	0	0	0	0	0	0	0	0	0	0	0	0	0	0	0	0	0	0	0	0	0	0	0	0	0	0	0	0	0	0	0	0	0	0	0	0	0
SeqVar1904	0	0	0	0	0	0	0	0	0	0	0	0	0	0	0	0	0	0	0	0	0	0	0	0	0	0	0	0	0	0	0	0	0	0	0	0	0	0	0	0	0	0	0	0	0	0	0	0	0
SeqVar1905	0	0	0	0	0	0	0	0	0	0	0	0	0	0	0	0	0	0	0	0	0	0	0	0	0	0	0	0	0	0	0	0	0	0	0	0	0.0991509	0	0	0	0	0	0	0	0	0	0	0	0
SeqVar1906	0	0	0	0	0.375956	0	0	0	0	0	0	0	0	0	0	0	0	0	0	0	0	0	0	0	0	0	0	0	0	0	0	0	0.323208	0.452577	0	0	0	0	0	0	0	0	0	0	0	0	0	0	0
SeqVar1908	0	0	0	0	0	0	0	0	0	0	0	0	0	0	0	0	0	0	0	0	0	0	0	0	0	0	0	0	0	0	0	0	0	0	0	0	0	0	0	0	0	0	0	0	0	0	0	0	0
SeqVar1909	0	0	0	0	0	0	0	0	0	0	0	0	0	0	0	0	0	0	0	0	0	0	0	0	0	0	0	0	0	0	0	0	0	0	0	0	0	0	0	0	0	0	0	0	0	0	0	0	0
SeqVar1910	0	0	0	0	0	0	0	0	0	0	0	0	0	0	0.558083	0.815965	0	0.739491	0	0	0	0	0	0	0	0	0	0	0	0	0	0	0	0	0	0	0	0	0	0	0	0	0	0	0	0	0	0	0.716746
SeqVar1911	0	0	0	0	0	0	0	0	0	0	0	0	0	0	0	0	0	0	0	0	0	0	0	0	0	0	0	0	0	0	0	0	0	0	0	0	0	0	0	0	0	0	0	0	0	0	0	0	0
SeqVar1912	0	0	0	0	0	0	0	0	0	0	0	0	0	0	0	0	0	0	0	0	0	0	0	0	0	0	0	0	0	0	0	0	0	0	0	0	0	0	0	0	0	0	0	0	0	0	0	0	0
SeqVar1913	0	0	0	0	0	0	0	0	0	0	0	0	0	0	0	0	0	0	0	0	0	0	0	0	0	0	0	0	0	0	0.562381	0	0.183444	0	0	0	0	0	0	0	0	0	0	0	0	0	0	0	0
SeqVar1914	0	0	0	0	0	0	0	0	0	0	0	0	0	0	0	0	0	0	0.597865	0	0	0	0	0	0	0	0	0	0	0	0	0	0	0	0	0	0	0	0	0	0	0	0	0	0	0	0	0	0
SeqVar1917	0	0	0	0	0	0	0	0	0	0	0	0	0	0	0	0	0	0	0	0	0	0	0	0	0	0	0	0	0	0	0	0	0	0	0	0	0	0	0	0	0	0	0	0	0	0	0	0	0
SeqVar1919	0	0	0	0	0	0	0	0	0	0	0	0	0	0	0	0	0	0	0	0	0	0	0	0	0	0	0	0	0	0	0.722372	0.498177	0	0	0	0	0.144411	0	0	0	0	0	0	0	0	0	0	0	0
SeqVar1921	0	0	0	0	0	0	0	0	0	0	0	0	0	0	0	0	0	0	0	0	0	0	0	0.315911	0	0	0	0	0	0	0	0	0	0	0	0	0	0	0	0	0	0	0	0	0	0	0	0	0
SeqVar1923	0	0	0	0	0	0	0	0	0	0	0	0	0	0	0	0	0	0	0	0	0	0	0	0	0	0	0.425164	0	0	0	0	0	0	0	0	0.605009	0	0	0	0	0	0	0	0	0	0.47985	0	0	0
SeqVar1924	0	0	0	0	0	0	0	0	0	0	0	1.41876	0	0	0	0	0	0	0	0	0	0	0	0	0	0	0	0	0	0	0	0	0	0.49785	0	0	0	0	0	0	0	0	0	0	0	0	0	0	0
SeqVar1925	0	0	0	0	0	0	0	0	0	0	0	0	0	0	0	0	0	0	0	0	0.0899936	0	0	0	0	0	0	0	0	0	0	0	0	0	0	0	0	0	0	0	0	0	0	0	0	0	0	0	0
SeqVar1926	0	0	0	0	0	0	0	0	0	0	0	0	0	0	0	0	0	0	0	0	0	0	0	0	0	0	0	0	0	0	0	0	0	0	0	0	0	0	0	0	0	0	0	0	0	0	0	0	0
SeqVar1927	0	0	0	0	0	0	0	0	0	0	0	0	0	0	0	0	0	0	0	0	0	0	0	0.269385	0	0.490662	0	0	0.482762	0	0.645972	0	0.163844	0	0	0	0.166751	0	0	0	0	0	0	0.282082	0	0	0	0	0
SeqVar1929	0	0	0	0	0	0	0	0	0	0	0	0	0	0	0	0	0	0	0	0	0	0	0	0	0	0	0	0	0	0	0	0	0	0	0	0	0	0	0	0	0	0	0	0	0	0	0	0	0
SeqVar1931	0	0	0	0	0	0	0	0	0	0	0	0	0	0	0	0	0	0	0	0	0	0	0	0	0	0	0	0	0	0	0	0	0	0	0	0	0	0	0	0	0	0	0	0	0	0	0	0	0
SeqVar1932	0	0	0	0	0	0	0	0	0	0	0	0	0	0	0	0	0	0	0	0	0	0	0	0	0	0	0	0	0	0	0	0	0	0	0	0	0	0	0	0	0	0	0	0	0	0	0	0	0
SeqVar1934	0	0	0	0	0	0	0	0	0	0	0	0	0	0	0	0	0	0	0	0	0	0	0	0	0	0	0	0	0	0	0	0	0	0	0	0	0	0	0	0	0	0	0	0	0	0	0	0	0
SeqVar1935	0	0	0	0	0	0	0	0	0	0	0	0	0	0	0	0	0	0.611202	0	0	0	0	0	0	0	0	0	0	0	0	0	0	0	0	0	0	0	0	0	0	0	0	0	0	0	0	0	0	0
SeqVar1936	0	0	0	0	0	0	0	0	0	0	0	0	0	0	0	0	0	0	0	0	0	0	0	0	0	0	0	0	0	0	0	0	0	0	0	0	0.178482	0	0	0	0	0	0	0.337894	0	0	0	0	0
SeqVar1937	0	0	0	0	0	0	0	0	0	0	0	0	0	0	0	0	0	0	0	0	0	0	0	0	0.206853	0	0	0	0	0	0	0	0	0	0	0	0	0	0	0	0	0	0	0	0	0	0	0	0
SeqVar1938	0	0	0	0	0	0	0	0	0	0	0	0	0	0	0	0	0	0	0	0	0	0	0	0	0	0	0	0	0	0	0	0	0	0	0	0	0	0	0	0	0	0	0	0	0	0	0	0	0
SeqVar1939	0	0	0	0	0	0	0	0	0	0	0	0	0	0	0	0	0	0	0	0	0	0	0	0	0	0	0	0	0	0	0	0	0	0	0	0	0	0	0	0	0	0	0	0	0	0	0	0	0
SeqVar1940	0	0	0	0	0	0	0	0	0.196188	0	0	0	0.385962	0	0	0	0.267387	1.31502	0	0	0	0	0	0	0	0	0	0	0	0	0	0	0	0	0	0	0	0	0	0	0	0	0	0	0	0	0	0	0
SeqVar1941	0	0	0	0	0	0	0	0	0	0	0	0	0	0	0	0	0	0	0	0	0	0	0	0	0	0	0	0	0	0	0	0	0	0	0	0	0	0	0	0	0	0	0	0	0	0	0	0	0
SeqVar1942	0	0	0	0	0	0	0	0	0	0	0	0	0	0	0	0	0	0	0	0	0	0	0	0	0	0	0	0	0	0	0	0	0	0	0	0	0	0	0	0	0	0	0	0	0	0	0	0	0
SeqVar1943	0	0	0	0	0	0	0	0	0	0	0	0	0	0	0	0	0	0	0	0	0	0	0	0	0	0	0	0	0	0	0	0	0	0	0	0	0	0	0	0	0	0	0	0	0	0	0	0	0
SeqVar1947	0	0	0	0	0	0	0	0	0	0	0	0	0	0	0	0	0	0	0	0	0	0	0	0	0	0	0	0	0	0	0	0	0	0	0	0	0	0	0	0	0	0	0	0	0	0	0	0	0
SeqVar1949	0	0	0	0	0	0	0	0	0	0	0	0	0	0	0	0	0	0	0	0	0	0	0	0	0	0	0	0	0	0	0	0	0	0	0	0	0	0	0	0	0	0	0	0	0	0	0	0	0
SeqVar1950	0	0	0	0	0	0	0	0	0	0	0	0	0	0	0	0	0	0	0	0	0	0	0	0	0	0	0	0	0	0	0	0	0	0	0	0	0	0	0	0	0	0	0	0	0	0	0	0	0
SeqVar1951	0	0	0	0	0	0	0	0	0	0	0	0	0	0	0	0	0	0	0	0	0	0	0	0	0	0	0	0	0	0	0	0	0	0	0	0	0	0	0	0	0	0	0	0	0	0	0	0	0
SeqVar1952	0	0	0	0	0	0	0	0	0	0	0	0	0	0	0	0	0	0	0	0	0	0	0	0	0	0	0	0	0	0	0	0	0	0	0	0	0	0	0	0	0	0	0	0	0	0	0	0	0
SeqVar1953	0	0	0	0	0	0	0	0	0	0	0.682753	0	0	0	0	0	0	0	0	0	0	0	0	0.322935	0	0	0	0	0	0	0	0	0	0	0	0	0	0	0	0	0	0	0	0	0	0	0	0	0
SeqVar1954	0	0	0	0	0	0	0	0	0	0	0	0	0	0	0	0	0.243108	0	0	0	0	0	0	0	0	0	0	0	0	0	0	0	0	0	0	0	0	0	0	0	0	0	0	0	0	0	0	0	0
SeqVar1955	0	0	0	0	0	0	0	0	0	0	0	0	0	0	0	0	0	0	0	0	0	0	0.533198	0	0	0	0	0	0.671802	0.434649	0	0	0	0	0	0	0	0	0	0	0	0	0	0	0	0	0	0	0
SeqVar1956	0	0	0	0	0	0	0	0	0	0	0	0	0	0	0	0	0	0	0	0	0	0	0	0.24004	0	0	0	0.416169	0	0	0	0	0	0	0	0	0	0	0	0	0	0	0.502534	0	0	0	0	0	0
SeqVar1957	0	0	0	0	0.217058	0	0	0	0	0	0	0	0	0	0	0	0	0	0	0	0	0	0.623598	0	0	0	0	0	0	0	0	0	0	0	0	0	0	0	0	0	0	0	0	0	0	0	0	0	0
SeqVar1959	0	0	0	0	0	0	0	0	0	0	0	0	0	0	0	0	0	0	0	0	0	0	0	0	0	0	0	0	0	0	0	0	0.204535	0	0	0	0	0	0	0	0	0	0	0	0.51766	0	0	0	0
SeqVar1960	0	0	0	0	0	0	0	0	0	0	0	0	0	0	0	0	0	0	0	0	0	0	0	0	0	0	0	0	0	0	0	0	0	0	0	0	0	0	0	0	0	0	0	0	0	0	0	0	0
SeqVar1961	0	0	0	0	0	0	0	0	0	0	0	0	0	0	0	0	0	0	0	0	0	0	0	0	0	0	0	0	0	0	0	0	0	0	0	0	0	0	0	0	0	0	0	0	0	0	0	0	0
SeqVar1963	0	0	0	0	0	0	0	0	0	0	0	0	0	0	0	0	0	0	0	0	0	0	0	0.247921	0	0	0	0	0	0	0	0	0	0	0	0	0	0	0	0	0	0	0	0	0	0	0	0	0
SeqVar1964	0	0	0	0	0	0	0	0	0	0	0	0	0	0	0	0	0	0	0	0	0	0	0	0	0	0	0	0	0	0	0	0	0	0	0	0	0.222808	0	0	0	0	0	0	0	0	0	0	0	0
SeqVar1965	0	0	0	0	0	0	0	0	0	0	0	0	0	0	0	0	0	0	0	0	0	0	0	0	0	0	0	0	0	0	0	0	0	0	0	0	0	0	0	0	0	0	0	0	0	0	0	0	0
SeqVar1966	0	0	0	0	0	0	0	0	0	0	0	0	0	0	0	0	0	0	0	0	0	0	0	0	0	0	0	0	0	0	0	0	0	0	0	0	0	0	0	0	0	0	0	0	0	0	0	0	0
SeqVar1967	0	0	0	0	0	0	0	0	0	0	0	0	0	0	0	0	0	0	0	0	0	0	0	0	0	0	0	0	0	0	0	0	0	0	0	0	0	0	0	0	0	0	0	0	0	0	0	0	0
SeqVar1968	0	0	0	0	0	0	0	0	0	0	0	0	0	0	0	0	0	0	0	0	0	0	0	0	0	0	0	0	0	0	0	0	0	0	0	0	0	0	0	0	0	0	0	0	0	0	0	0	0
SeqVar1969	0	0	0	0	0	0	0	0	0.152349	0	1.34921	0	0	0	0	0	0	0	0	0	0.17351	0.341418	0	0	0	0	0	0	0	0	0	0	0	0	0	0	0	0	0	0	0	0	0	0	0	0	0	0.250868	0
SeqVar1970	0	0	0	0	0	0	0	0	0	0	0	0	0	0	0	0	0	0	0	0	0	0	0	0	0	0	0	0	0	0	0	0	0	0	0	0	0	0	0	0	0	0	0	0	0	0	0	0	0
SeqVar1971	0	0	0	0	0	0	0	0	0	0.515944	0	0	0	0	0	0	0	0	0	0	0	0	0	0	0	0	0	0	0	0	0	0	0	0	0	0	0	0	0	0	0	0	0	0	0	0	0	0	0
SeqVar1973	0	0	0	0	0	0	0	0	0	0	0	0	0	0	0	0	0	0	0	0	0	0	0	0	0	0	0	0	0	0	0	0	0	0	0	0	0	0	0	0	0	0	0	0	0	0	0	0	0
SeqVar1974	0	0	0	0	0	0	0	0	0	0	0	0	0	0	0	0	0	0	0	0	0	0	0	0	0	0	0	0	0	0	0	0	0	0	0	0	0	0	0	0	0	0	0	0	0	0	0	0	0
SeqVar1975	0	0	0	0	0	0	0	0	0	0	0	0	0	0	0	0	0	0	0	0	0	0	0	0	0	0	0	0	0	0	0	0	0	0	0	0	0	0	0	0	0	0	0	0	0	0	0	0	0
SeqVar1976	0	0	0	0	0	0	0	0	0	0	0	0	0	0	0	0	0	0	0	0	0	0	0	0	0	0	0	0	0	0	0	0	0	0	0	0	0	0	0	0	0	0	0	0	0	0	0	0	0
SeqVar1978	0	0	0	0	0	0	0	0	0.175226	0	0	0	0	0	0	0	0	0	0	0	0.155874	0.46935	0	0	0.189857	0	0	0.448838	0	0	0	0	0	0.294202	0.455054	0	0.109729	0.331114	0.707881	0	0	0.203481	0	0	0	0	0	0	0
SeqVar1979	0	0	0	0	0	0	0	0	0	0	0	0	0	0	0	0	0	0	0	0	0	0	0	0	0	0	0	0	0	0	0	0	0	0	0	0	0	0	0	0	0	0	0	0	0	0	0	0	0
SeqVar1981	0	0	0	0	0	0	0	0	0	0	0	0	0	0	0	0	0	0	0	0	0	0	0	0.333457	0	0	0.683919	0.487467	0	0	0	0	0	0	0	0	0	0	0	0	0	0	0	0	0	0	0	0	0
SeqVar1982	0	0	0	0	0	0	0	0	0	0	0	0	0	0	0	0	0	0	0	0	0	0	0	0	0	0	0	0	0	0	0	0	0	0	0	0	0	0	0	0	0	0	0	0	0	0	0	0	0
SeqVar1983	0	0	0	0	0	0	0	0	0	0	0	0	0	0	0	0	0	0	0	0	0	0	0	0	0	0	0	0	0	0	0	0	0	0	0	0	0	0	0	0	0	0	0	0	0	0	0	0	0
SeqVar1984	0	0	0	0	0	0	0	0	0	0	0	0	0	0	0	0	0	0	0	0	0	0.61563	0	0	0	0	0	0	0.449261	0.333392	0	0	0	0	0	0.674569	0	0	0.729687	0	0	0	0	0	0	0	0	0	0
SeqVar1985	0	0	0	0	0	0	0	0	0	0	0	0	0	0	0	0	0	0	0	0	0	0	0	0	0	0	0	0	0	0	0	0	0	0	0	0	0	0	0	0	0	0	0	0	0	0	0	0	0
SeqVar1987	0	0	0	0	0	0	0	0	0	0	0	0	0	0	0	0	0	0	0	0	0	0	0	0	0	0	0	0	0	0	0	0	0	0	0	0	0	0	0	0	0	0	0	0	0	0	0	0	0
SeqVar1988	0	0	0	0	0	0	0	0	0	0	0	0	0	0	0	0	0	0	0	0	0	0	0	0	0	0	0	0	0	0	0	0	0	0	0	0	0	0	0	0	0	0	0	0	0	0	0	0	0
SeqVar1989	0	0	0	0	0	0	0	0	0	0	0	0	0	0	0	0	0	0	0	0	0	0	0	0	0	0	0	0	0	0	0	0	0	0	0	0	0	0	0	0	0	0	0	0	0	0	0	0	0
SeqVar1990	0	0	0	0	0	0	0	0	0	0	0	0	0	0	0	0	0	0	0	0	0	0	0	0	0	0	0	0	0	0	0	0	0	0	0	0	0	0	0	0	0	0	0	0	0	0	0	0	0
SeqVar1991	0	0	0	0	0	0	0	0	0	0	0	0	0	0	0	0	0	0	0	0	0	0	0	0	0	0	0	0	0	0	0	0	0	0	0	0	0	0	0	0	0	0	0	0	0	0	0	0	0
SeqVar1993	0.324063	0	0	0	0	0	0	0	0.230611	0	0	0	0	0.533849	0.61762	0	0	0	0	0	0	0	0	0	0	0	0	0	0	0	0	0	0	0	0	0.624657	0	0	0	0	0	0	0	0	0	0	0	0	0
SeqVar1994	0	0	0	0	0	0	0	0	0	0	0	0	0	0	0	0	0	0	0.465789	0	0	0	0	0	0	0	0	0	0	0	0	0	0	0	0	0	0	0	0	0	0	0	0	0	0	0	0	0	0
SeqVar1996	0	0	0	0	0	0	0	0	0	0	0	0	0	0	0	0	0	0	0	0	0	0	0	0	0	0	0	0	0	0	0	0	0.267854	0	0	0	0	0	0	0	0	0	0	0	0	0	0	0	0
SeqVar1997	0	0	0	0	0	0	0	0	0	0	0	0	0	0	0	0	0	0	0	0	0	0	0	0	0	0	0	0	0	0	0	0	0	0	0	0	0	0	0	0	0	0	0	0	0	0	0	0	0
SeqVar1998	0	0	0	0	0	0	0	0	0	0	0	0	0	0	0	0	0	0	0	0	0	0	0	0	0	0	0	0	0	0	0	0	0	0	0	0	0	0	0	0	0	0	0	0	0	0	0	0	0
SeqVar2001	0	0	0	0	0	0	0	0	0	0	0	0	0	0	0	0	0	0	0	0	0	0	0	0	0	0	0	0	0	0	0	0	0	0	0	0	0	0	0	0	0	0	0	0	0	0	0	0	0
SeqVar2002	0	0	0	0	0	0	0	0	0	0	0	0	0	0	0	0	0	0	0	0	0	0	0	0	0	0	0	0	0	0	0	0	0	0	0	0	0	0	0	0	0	0	0	0	0	0	0	0	0
SeqVar2003	0	0	0	0	0	0	0	0	0	0	0	0	0	0	0	0	0	0	0	0	0	0	0	0	0	0	0	0	0	0	0	0	0	0	0	0	0	0	0	0	0	0	0	0	0	0	0	0	0
SeqVar2005	0	0	0	0	0	0	0	0	0.161089	0	0	0	0	0	0	0	0	0	0	0	0.173224	0	0	0	0	0	0.538068	0.505485	0	0	0	0	0	0	0.552092	0	0	0.266027	0	0	0	0.333806	0.487952	0	0	0	0	0	0
SeqVar2006	0	0	0	0	0	0	0	0	0	0	0	0	0	0	0	0	0	0	0	0	0	0	0	0	0	0	0	0	0	0	0	0	0	0	0	0	0	0	0	0	0	0	0	0	0	0	0	0	0
SeqVar2007	0.377085	0	0	0	0	0	0	0	0	0	0	0	0	0	0	0	0	0	0	0	0	0	0	0	0	0	0	0	0	0	0	0	0	0	0	0	0	0	0	0	0	0	0	0	0	0	0	0	0
SeqVar2009	0	0	0	0	0	0	0	0	0	0	0	0	0	0	0	0	0	0	0	0	0	0.42621	0	0	0	0	0.255508	0	0	0	0	0	0	0.405248	0	0	0	0	0	0	0	0	0	0	0	0	0	0	0
SeqVar2010	0	0	0	0	0	0	0	0	0	0	0	0	0	0	0	0	0	0	0	0	0.125043	0	0	0	0	0	0	0	0	0	0	0	0	0	0	0	0	0	0	0	0	0.317252	0	0	0	0	0	0	0
SeqVar2011	0	0	0	0	0	0	0	0	0	0	0	0	0	0	0	0	0	0	0	0	0	0	0	0	0	0	0	0	0	0	0	0	0	0	0	0	0	0	0	0	0	0	0	0	0	0	0	0	0
SeqVar2012	0	0	0	0	0.290312	0	0	0	0	0	0	0	0	0	0	0	0	0	0	0	0	0	0	0	0	0	0	0	0	0	0	0	0	0	0	0	0	0	0	0	0	0	0	0	0	0	0	0	0
SeqVar2014	0	0	0	0	0	0	0	0	0	0	0	0	0	0	0	0	0	0	0	0	0	0	0	0	0	0	0	0	0	0	0	0	0	0	0	0	0	0	0	0	0	0	0	0	0	0	0	0	0
SeqVar2015	0	0	0	0	0	0	0	0	0	0	0	0	0	0	0	0	0	0	0	0	0	0	0	0	0	0	0	0	0	0	0	0	0	0	0	0	0	0	0	0	0	0	0	0	0	0	0	0	0
SeqVar2017	0	0	0	0	0	0	0	0	0	0	0	0	0	0	0	0	0	0	0	0	0	0	0	0	0	0	0	0	0	0	0	0	0	0	0	0	0	0	0	0	0	0	0	0	0	0	0	0	0
SeqVar2018	0	0	0	0	0	0	0	0	0	0	0	0	0	0	0	0	0	0	0	0	0	0	0	0	0	0	0	0	0	0	0	0	0	0	0	0	0	0	0	0	0	0	0	0	0	0	0	0	0
SeqVar2019	0	0	0	0	0	0	0	0	0.312708	0	0	0	0	0	0	0	0	0	0	0	0	0	0	0	0	0	0	0	0	0	0	0	0	0	0	0	0	0.452892	0	0	0	0	0	0	0	0	0	0	0
SeqVar2020	0	0	0	0	0	0	0	0	0	0	0	0	0	0	0	0	0	0	0	0	0.150919	0	0	0	0	0	0	0	0	0	0	0	0	0	0.720302	0	0	0	0	0	0	0	0	0	0	0	0	0	0
SeqVar2021	0	0	0	0	0	0	0.725142	0	0	0	0	0	0	0	0	0	0	0	0	0	0	0	0	0	0	0	0	0	0	0	0	0	0	0	0	0	0	0	0	0	0	0	0	0	0	0	0	0.304364	0.524021
SeqVar2022	0	0	0	0	0	0	0	0	0	0	0	0	0	0	0	0	0	0	0	0	0	0	0	0	0	0	0	0	0	0	0	0	0	0	0	0	0	0	0	0	0	0	0	0	0	0	0	0	0
SeqVar2025	0	0	0	0	0	0	0	0	0.152349	0	0	0	0	0	0	0	0	0	0	0	0.160756	0	0	0	0	0	0	0	0	0	0	0	0	0	0	0	0.215945	0	0	0	0	0	0	0	0	0	0	0	0
SeqVar2026	0	0	0	0	0	0	0	0	0	0	0	0	0	0	0	0	0	0	0	0	0	0	0	0	0	0	0	0	0	0	0	0	0	0	0	0	0	0	0	0	0	0	0	0	0	0	0	0	0
SeqVar2027	0	0	0	0	0	0	0	0	0	0	0	0	0	0	0	0	0	0	0	0	0	0.296843	0	0	0	0	0	0	0	0.405348	0	0	0	0	0	0.367652	0.198302	0	0	0	0	0	0	0	0	0	0	0	0
SeqVar2030	0	0	0	0	0	0	0	0	0	0	0	0	0	0	0	0	0	0	0	0	0	0	0	0	0	0	0	0	0	0	0	0	0	0	0	0	0	0	0	0	0	0	0	0	0	0	0	0	0
SeqVar2031	0	0	0	0	0	0	0	0	0	0	0	0	0	0	0	0	0	0	0	0	0	0	0	0	0	0	0	0	0	0	0	0	0	0	0	0	0	0	0	0	0	0	0	0	0	0	0	0	0
SeqVar2032	0	0	0	0	0	0	0	0	0.324174	0.802306	0.879218	0	0	0	0	0	0	0	0	0	0	0	0	0	0	0	0	0	0	0	0	0	0	0	0	0	0	0	0	0	0	0	0	0	0	0	0	0	0
SeqVar2033	0	0	0	0	0	0	0	0	0	0	0	0	0	0	0	0	0	0	0	0	0	0	0	0	0	0	0	0	0	0	0	0	0	0	0	0	0	0	0	0	0	0	0	0	0	0	0	0	0
SeqVar2034	0	0	0	0	0	0	0	0	0	0	0	0	0	0	0	0	0	0	0	0	0	0	0	0	0	0	0	0	0	0	0	0	0.201459	0	0	0	0	0	0	0	0	0	0	0	0	0	0	0	0
SeqVar2035	0	0	0	0	0	0	0	0	0	0	0	0	0	0	0	0	0	0	0	0	0	0	0	0	0	0	0	0	0	0	0	0	0	0	0	0	0	0	0	0	0	0	0	0	0	0	0	0	0
SeqVar2036	0	0	0	0	0	0	0	0	0	0	0	0	0	0	0	0	0	0	0	0	0	0	0	0	0	0	0	0	0	0	0	0	0	0	0	0	0	0	0	0	0	0	0	0	0	0	0	0	0
SeqVar2037	0	0	0	0	0	0	0.684314	0	0	0	0	0	0	0	0	0	0	0	0	0	0	0	0	0	0	0	0	0	0	0	0	0	0	0	0	0	0	0	0	0	0	0	0	0	0	0	0	0	0
SeqVar2038	0	0	0	0	0	0	0	0	0	0	0	0	0.195848	0	0	0	0	0	0	0	0	0	0	0	0	0	0	0	0	0	0	0	0	0	0	0	0	0	0	0	0	0	0	0.367546	0	0	0	0.570083	0
SeqVar2039	0	0	0	0	0	0	0	0	0	0	0	0	0.378272	0	0	0	0	0	0	0	0	0	0	0	0	0	0	0	0	0	0	0	0	0	0	0	0	0	0	0	0	0	0	0	0	0	0	0	0
SeqVar2041	0	0	0	0	0	0	0	0	0	0	0	0	0	0	0	0	0	0	0	0	0	0	0	0	0	0	0	0	0	0	0	0	0	0	0	0	0	0	0	0	0	0	0	0	0	0	0	0	0
SeqVar2044	0	0	0	0	0	0	0	0	0	0.322565	0	0	0	0	0	0	0	0	0	0	0	0	0	0	0	0	0	0	0	0	0	0	0	0	0	0	0	0	0	0	0	0	0	0	0	0	0	0	0
SeqVar2045	0	0	0	0	0	0	0	0	0	0	0	0	0	0	0	0	0	0	0	0	0	0	0	0	0	0	0	0	0	0	0	0	0	0	0	0	0	0	0	0	0	0	0	0	0	0	0	0	0
SeqVar2046	0	0	0	0	0	0	0	0	0	0	0	0	0	0	0	0	0	0	0	0	0	0	0	0	0	0	0	0	0	0	0	0	0	0	0	0	0	0	0	0	0	0	0	0	0	0	0	0	0
SeqVar2047	0	0	0	0	0	0	0	0	0	0	0	0	0	0.745018	0	0	0	0	0	0	0	0	0	0	0	0	0	0	0	0	0	0	0	0	0	0	0	0	0	0	0	0	0	0	0	0	0	0	0
SeqVar2048	0	0	0	0	0	0	0	0	0	0	0	0	0	0	0	0	0	0	0	0	0	0	0.35366	0	0	0	0	0	0	0	0	0	0	0	0	0	0	0	0	0	0	0	0	0	0	0	0	0	0
SeqVar2049	0	0	0	0	0	0	0	0	0	0	0	0	0	0	0	0	0	0	0	0	0	0	0	0	0	0	0	0	0	0	0	0	0	0	0	0	0	0	0	0	0	0	0	0	0	0	0	0	0
SeqVar2051	0	0	0	0	0	0	0	0	0.191569	0	0	0	0	0	0	0	0	0	0	0	0.197469	0.524539	0	0	0	0	0	0	0	0	0	0	0	0	0	0	0	0.490953	0	0.909586	0	0	0	0	0	0	0.496963	0	0
SeqVar2052	0	0	0	0	0	0	0	0	0	0	0	0	0	0	0	0	0	0	0	0	0	0	0	0	0	0	0	0	0	0	0	0	0	0	0	0	0	0	0	0	0	0	0	0	0	0	0	0	0
SeqVar2054	0	0	0	0	0	0	0	0	0	0	0	0	0	0	0	0	0	0	0	0	0	0	0	0	0	0	0	0	0.824305	0	0	0	0	0	0	0	0	0	0	0	0	0	0	0	0	0	0	0	0
SeqVar2055	0	0	0	0	0	0	0	0	0	0	0	0	0	0	0	0	0	0	0	0	0	0	0	0	0	0	0	0	0	0	0	0	0	0	0	0	0	0	0	0	0	0.338591	0	0	0	0	0	0.381237	0
SeqVar2056	0	0	0	0	0	0	0	0	0	0	0	0	0	0	0	0	0	0	0	0	0	0	0	0	0	0	0	0	0	0	0	0	0	0	0	0	0	0	0	0	0	0	0	0	0	0	0	0	0
SeqVar2058	0	0	0	0	0	0	0	0	0	0	0	0	0	0	0	0	0	0	0	0	0	0	0	0	0	0	0	0	0	0	0	0	0	0	0	0	0	0	0	0	0.632229	0	0	0	0	0	0	0	0
SeqVar2060	0	0	0	0	0	0	0	0	0	0	0	0	0	0	0	0	0	0	0	0	0	0	0	0	0	0	0	0	0	0	0	0	0	0	0	0	0	0	0	0	0	0	0	0	0	0	0	0	0
SeqVar2062	0	0	0	0	0	0	0	0	0	0	0	0	0	0	0	0	0	0	0	0	0	0	0	0	0	0	0	0	0	0	0	0	0	0	0	0	0	0	0	0	0	0	0	0	0	0	0	0	0
SeqVar2063	0	0	0	0	0	0	0	0	0	0	0	0	0	0	0	0	0	0	0	0	0	0	0	0	0	0	0	0	0	0	0	0	0	0	0	0	0	0	0	0	0	0	0	0	0	0	0	0	0
SeqVar2065	0	0	0	0	0	0	0	0	0	0.466208	0	0	0	0	0	0	0	0	0	0	0	0	0	0	0	0	0	0	0	0	0	0	0	0	0	0	0	0	0	0	0	0	0	0	0	0	0	0	0
SeqVar2066	0	0	0	0	0	0	0	0	0	0	0	0	0.292862	0	0	0	0.297003	0	0	0	0	0	0	0	0	0	0	0	0	0	0	0	0	0	0	0	0	0	0	0	0	0	0	0	0	0	0	0	0
SeqVar2067	0	0	0	0	0	0	0	0	0	0	0	0	0	0	0	0	0.204843	0	0	0.760553	0	0	0	0	0	0	0	0	0	0	0	0	0	0	0	0	0	0	0	0	0	0	0	0	0	0	0	0	0
SeqVar2068	0	0	0	0	0	0	0	0	0	0	0	0	0	0	0	0	0	0	0	0	0	0	0	0	0	0	0	0	0	0	0	0	0	0	0	0	0	0	0	0	0	0	0	0	0	0	0	0	0
SeqVar2069	0	0	0	0	0	0	0	0	0	0	0	0	0	0	0	0	0	0	0	0	0	0	0	0	0	0	0	0	0	0	0	0	0	0	0	0.731444	0	0	0	0	0	0	0	0	0	0	0	0	0
SeqVar2070	0	0	0	0	0	0	0	0	0	0	0	0	0	0	0	0	0	0	0	0	0	0	0	0	0	0	0	0	0	0	0	0	0	0	0	0	0	0	0	0	0	0	0	0	0	0	0	0	0
SeqVar2071	0	0	0	0	0	0	0	0	0	0	0	0	0	0	0	0	0	0	0	0	0	0	0	0	0	0	0	0	0	0	0.463892	0	0	0	0.40234	0	0.140221	0	0	0	0	0	0.814147	0	0.53313	0	0.544815	0	0
SeqVar2072	0	0	0	0	0	0	0	0	0	0	0	0	0	0	0	0	0	0	0	0	0	0	0	0	0	0	0	0	0	0	0	0	0	0	0	0	0	0	0	0	0	0	0	0	0	0	0	0	0
SeqVar2073	0	0	0	0	0	0	0	0	0	0	0	0	0	0	0	0	0	0	0	0	0	0	0	0	0	0	0	0	0	0	0	0	0	0	0	0	0	0	0	0	0	0	0	0	0	0	0	0	0
SeqVar2075	0	0	0	0	0	0	0	0	0	0	0	0	0	0	0	0	0	0	0	0	0	0	0	0	0	0	0	0	0	0	0	0	0	0	0	0	0	0	0	0	0	0	0	0	0	0	0	0	0
SeqVar2077	0	0	0	0	0	0	0	0	0	0	0	0	0	0	0	0	0	0	0	0	0	0	0	0	0	0	0	0	0	0	0	0	0	0	0	0	0	0	0	0	0	0	0	0	0	0	0	0	0
SeqVar2079	0	0	0	0	0.310734	0	0	0	0	0.399957	0	0	0	0	0	0	0	0	0	0	0	0	0	0	0	0	0	0	0	0	0	0	0.169406	0	0	0	0	0	0	0	0	0	0	0	0	0	0	0	0
SeqVar2080	0	0	0	0	0	0	0	0	0	0	0	0	0	0	0	0	0	0	0	0	0	0.459667	0	0	0	0	0	0	0	0	0	0	0	0	0.498871	0	0	0	0	0	0	0	0	0	0	0	0	0	0
SeqVar2081	0	0	0	0	0	0	0	0	0	0	0	0	0	0	0	0	0	0	0	0	0	0	0	0	0	0	0	0	0	0	0	0	0	0	0	0	0	0	0	0	0	0	0	0	0	0	0	0	0
SeqVar2082	0	0	0	0	0.217058	0	0	0	0	0	0	0	0	0	0	0	0	0	0	0	0	0	0	0	0	0	0	0	0	0	0	0	0	0	0	0	0	0	0	0	0	0	0	0	0	0.617929	0	0	0
SeqVar2083	0	0	0	0	0	0	0	0	0	0	0	0	0	0	0	0	0	0	0	0	0	0	0	0	0	0	0	0	0	0	0	0	0	0	0	0	0	0	0	0	0	0	0	0	0	0	0	0	0
SeqVar2084	0	0	0	0	0	0	0	0	0	0	0	0	0	0	0	0	0	0	0	0	0	0	0	0	0	0	0	0	0	0	0	0	0	0	0	0	0	0	0	0	0	0	0	0	0	0	0	0	0
SeqVar2085	0	0	0	0	0	0	0	0	0	0	0	0	0	0	0	0	0	0	0	0	0	0	0	0	0	0	0	0	0	0	0	0	0	0	0	0	0	0	0	0	0	0	0	0	0	0	0	0	0
SeqVar2086	0	0	0	0	0	0	0	0	0	0	0	0	0	0	0	0	0	0	0	0	0	0	0	0	0	0	0	0	0	0	0	0	0	0	0	0	0	0	0	0	0	0	0	0	0	0	0	0	0
SeqVar2088	0	0	0	0	0	0	0	0	0	0	0	0	0	0.503791	0	0	0	0	0	0	0	0	0	0	0	0	0	0	0	0	0	0	0	0	0	0	0	0	0	0	0	0	0	0	0	0	0	0	0
SeqVar2090	0	0	0	0	0	0	0	0	0	0	0	0	0	0	0	0	0	0	0	0	0	0	0	0	0	0	0	0	0	0	0	0	0	0	0	0	0	0	0	0	0	0	0	0	0	0	0	0	0
SeqVar2091	0	0	0	0	0	0	0	0	0	0	0	0	0	0	0	0	0	0	0	0	0	0	0	0	0	0	0	0	0	0	0	0	0	0	0	0	0	0	0	0	0	0	0	0	0	0	0	0	0
SeqVar2092	0	0	0	0	0.350513	0	0	0	0	0	0	0	0	0	0	0	0.331256	0	0	0	0	0	0	0	0	0.377165	0	0	0	0	0	0	0	0	0	0	0	0	0	0	0	0	0	0	0	0	0	0	0
SeqVar2093	0	0	0	0	0	0	0	0	0	0	0	0	0	0	0	0	0	0	0	0	0	0	0	0	0	0	0	0	0	0	0	0	0	0	0	0	0	0	0	0	0	0	0	0	0	0	0	0	0
SeqVar2095	0	0	0	0	0	0	0	0	0	0	0	0	0	0	0	0	0	0	0	0	0	0	0	0	0	0	0	0	0	0.206838	0	0	0	0	0	0.618314	0	0	0	0	0	0	0	0	0	0	0	0	0
SeqVar2097	0	0	0	0	0	0	0	0	0	0	0	0	0	0	0	0	0	0	0	0	0	0	0	0	0	0	0	0	0	0	0	0	0	0	0	0	0	0	0	0	0	0	0	0	0	0	0	0	0
SeqVar2098	0	0	0	0	0	0	0	0	0	0	0	0	0	0	0	0	0	0	0	0	0	0	0	0	0	0	0	0	0	0	0	0	0	0	0	0	0.232048	0	0.448603	0	0	0	0	0	0	0	0	0	0
SeqVar2099	0	0	0	0	0	0	0	0	0	0	0	0	0	0	0	0	0	0	0	0	0	0	0	0.244076	0.197954	0	0	0	0	0.365494	0	0	0	0	0	0	0	0	0	0	0	0	0	0	0	0	0.679737	0	0
SeqVar2100	0	0	0	0	0	0	0	0	0	0	0	0	0	0	0	0	0	0	0	0	0	0	0	0	0	0	0	0	0	0	0	0	0	0	0	0	0	0	0	0	0	0	0	0	0	0	0	0	0
SeqVar2101	0	0	0	0	0	0	0	0	0	0	0	0	0	0	0	0	0	0	0	0	0	0	0	0	0	0	0	0	0	0	0	0	0	0	0	0	0	0	0	0	0	0	0	0	0	0	0	0	0
SeqVar2105	0	0	0	0	0	0	0	0	0	0	0	0	0	0	0	0	0	0	0	0	0	0	0	0	0	0	0	0	0	0	0	0	0	0	0	0	0	0	0	0	0	0	0	0	0	0	0	0	0
SeqVar2106	0	0	0	0	0	0	0	0	0.191569	0	0	0	0	0	1.24057	0	0	0	0	0	0.17492	0	0	0	0	0	0	0	0	0	0	0	0	0	0	0	0	0	0	0	0	0	0	0	0	0	0	0	0
SeqVar2107	0	0	0	0	0	0	0	0	0	0	0	0	0	0	0	0	0	0	0	0	0	0	0	0	0	0	0	0	0	0	0	0	0	0	0	0	0	0	0	0	0	0	0	0	0	0	0	0	0
SeqVar2108	0	0	0	0	0	0	0	0	0	0	0	0	0	0	0	0	0	0	0	0	0	0	0	0	0	0	0	0	0	0	0	0	0	0	0	0	0	0	0	0	0	0	0	0	0	0	0	0	0
SeqVar2111	0	0	0	0	0	0	0	0	0	0	0	0	0	0	0	0	0	0	0	0	0	0	0	0	0	0	0	0	0	0	0	0	0.15765	0	0	0	0	0	0	0	0.540679	0.158012	0	0	0	0	0	0	0
SeqVar2112	0	0	0	0	0	0	0	0	0	0	0	0	0	0	0	0	0	0	0	0	0	0	0	0	0	0	0	0	0	0	0	0	0	0	0	0	0	0	0	0	0	0	0	0	0	0	0	0	0
SeqVar2114	0	0	0	0	0	0	0	0	0	0	0	0	0	0	0	0	0	0	0	0	0	0	0	0	0	0	0	0	0	0	0	0	0	0	0	0	0	0	0	0	0	0	0	0	0	0	0	0	0
SeqVar2116	0	0	0	0	0	0	0	0	0	0	0	0	0	0	0	0	0	0	0	0	0	0	0	0	0	0	0.399892	0	0	0	0.537322	0	0	0	0	0	0	0	0	0	0	0.288309	0	0	0	0	0.286921	0	0
SeqVar2117	0	0	0	0	0	0	0	0	0	0	0	0	0	0	0	0	0	0	0	0	0	0	0	0	0	0	0	0	0	0	0	0	0	0	0	0	0	0	0	0	0	0	0	0	0	0	0	0	0
SeqVar2119	0	0	0	0	0	0	0	0	0	0	0	0	0	0	0	0	0	0	0	0	0	0	0	0	0	0	0	0	0	0	0	0	0	0	0	0	0	0	0	0	0	0	0	0	0	0	0	0	0
SeqVar2120	0	0	0	0	0	0	0	0	0	0	0	0	0	0	0	0	0	0	0	0	0	0	0	0	0	0	0	0	0	0.339402	0	0	0	0.444269	0	0	0	0	0	0.581174	0	0	0	0	0	0	0	0	0
SeqVar2123	0	0	0	0	0.28078	0	0	0	0	0	0	0	0	0	0	0	0	0	0	0	0	0	0	0	0	0	0	0	0	0	0	0	0	0	0	0	0	0	0	0	0	0.317658	0	0	0	0.656331	0	0	0
SeqVar2124	0	0	0	0	0	0	0	0	0	0	0	0	0	0	0	0	0	0	0	0	0	0	0	0	0	0	0	0	0	0	0	0	0	0	0	0	0	0	0	0	0	0	0	0	0	0	0	0	0
SeqVar2126	0	0	0	0	0	0	0	0	0	0	0	1.11983	0.244188	0	0	0	0	0	0	0	0	0	0	0	0	0	0	0	0	0	0	0	0	0	0	0	0	0	0	0	0	0	0	0.359804	0	0	0	0	0
SeqVar2127	0	0	0	0	0	0	0	0	0	0	0	0	0	0	0	0	0	0	0	0	0	0	0	0	0	0	0	0	0	0	0	0	0	0	0	0	0	0	0	0	0	0	0	0	0	0	0	0	0
SeqVar2128	0	0	0	0	0	0	0	0	0	0	0	0	0	0	0	0	0	0	0	0	0	0	0	0	0	0	0	0	0	0	0	0	0	0	0	0	0	0	0	0	0	0	0	0	0	0	0	0	0
SeqVar2129	0	0	0	0	0	0	0	0	0	0	0	0	0	0	0	0	0	0	0	0	0.12727	0	0	0	0	0	0	0	0	0	0	0	0.269183	0	0	0	0	0	0	0	0	0	0	0	0	0	0	0	0
SeqVar2131	0	0	0	0	0	0	0	0	0	0	0	0	0	0	0	0	0	0	0	0	0	0	0	0	0	0	0	0	0	0	0	0	0	0	0	0	0	0	0	0	0	0	0	0	0	0	0	0	0
SeqVar2132	0	0	0	0	0	0	0	0	0	0	0	0	0	0	0	0	0	0	0	0	0	0	0	0	0	0	0	0	0	0	0	0	0	0	0	0	0	0	0	0	0	0	0	0	0	0	0	0	0
SeqVar2134	0	0	0	0	0	0	0	0	0	0	0	0	0	0	0	0	0	0	0	0	0	0	0	0	0	0.233994	0	0	0	0	0.393929	0	0	0	0	0	0	0	0	0	0	0	0	0	0	0	0	0	0
SeqVar2135	0	0	0	0	0	0	0	0	0	0	0	0	0	0	0	0	0	0	0	0.894882	0	0	0	0	0	0	0	0	0	0	0	0	0	0	0	0	0	0	0	0	0	0	0	0	0	0	0	0	0
SeqVar2136	0	0	0	0	0	0	0	0	0	0	0	0	0	0	0	0	0	0	0	0	0	0	0	0	0	0	0	0	0	0	0	0	0	0	0	0	0	0	0	0	0	0	0	0	0	0	0	0	0
SeqVar2137	0	0	0	0	0	0	0	0	0	0	0	0	0	0	0	0	0	0	0	0	0	0	0	0	0	0	0	0	0	0	0	0	0	0	0	0	0	0	0	0	0	0	0	0	0	0	0	0	0
SeqVar2138	0	0	0	0	0	0	0	0	0	0	0	0	0	0	0	0	0	0	0	0	0	0	0	0	0	0	0	0	0	0	0	0	0	0	0	0	0	0	0	0	0	0	0	0	0	0	0	0	0
SeqVar2139	0	0	0	0	0	0	0	0	0	0	0	0	0	0	0	0	0	0	0	0	0	0	0	0	0	0	0	0	0	0	0	0	0	0	0	0	0	0	0	0	0	0	0	0	0	0	0	0	0
SeqVar2141	0	0	0	0	0	0	0	0	0	0	0	0	0	0	0	0	0	0	0	0	0	0	0	0	0	0	0	0	0	0	0	0	0	0	0	0	0	0	0	0	0	0	0	0	0	0	0	0	0
SeqVar2142	0	0	0	0	0	0	0	0	0	0	0	0	0	0	0	0	0	0	0	0	0	0	0	0	0	0	0	0	0	0	0	0	0	0	0	0	0	0	0	0	0	0	0	0	0	0	0	0	0
SeqVar2144	0	0	0	0	0	0	0	0	0	0	0	0	0	0	0	0	0	0	0	0	0	0	0	0	0	0	0	0	0	0	0	0	0	0	0	0	0	0	0	0	0	0.324332	0	0	0	0	0	0	0
SeqVar2145	0	0	0	0	0	0	0	0	0	0	0	0	0	0	0	0	0	0	0	0	0	0	0	0	0	0	0	0	0	0	0	0	0	0	0	0	0	0	0	0	0	0	0	0	0	0	0	0	0
SeqVar2146	0	0	0	0	0	0	0	0	0	0	0	0	0	0	0	0	0	0	0	0	0	0	0	0	0	0	0.32651	0	0	0	0	0.498177	0	0	0	0	0	0	0	0	0	0.287765	0	0	0.460272	0	0	0	0
SeqVar2147	0	0	0	0	0	0	0	0	0	0	0	0	0	0	0	0	0	0	0	0	0	0	0	0	0	0	0	0	0	0	0	0	0	0	0	0	0	0	0	0	0	0	0	0.373047	0	0	0	0	0
SeqVar2150	0	1.60407	0	0	0	0	0	0	0	0	0	0	0	0	0	0	0	0	0	0	0	0	0	0	0	0	0	0	0	0	0	0	0	0	0	0	0	0	0	0	0	0	0	0	0	0	0	0	0
SeqVar2151	0	0	0	0	0	0	0	0	0	0	0	0	0	0	0	0	0	0	0	0	0	0	0	0	0	0	0	0	0	0	0	0	0	0	0	0	0	0	0	0	0	0	0	0	0	0	0	0	0
SeqVar2152	0	0	0	0	0	0	0	0	0	0	0	0	0	0	0	0	0	0	0	0	0	0	0	0	0	0	0	0	0	0	0	0	0	0	0	0	0	0	0	0	0	0	0	0	0	0	0.690278	0	0
SeqVar2154	0	0	0	0	0	0	0	0	0	0	0	0	0	0	0	0	0	0	0	0	0	0	0	0	0	0	0	0	0	0	0	0	0	0	0	0	0	0	0	0	0	0	0	0	0	0	0	0	0
SeqVar2155	0	0	0	0	0	0	0	0	0	0	0	0	0.281201	0	0	0	0	0	0	1.2371	0	0	0	0	0	0	0	0	0	0	0	0	0.150625	0	0	0	0	0	0	0	0	0	0	0	0	0	0	0	0
SeqVar2156	0	0	0	0	0	0	0	0	0	0	0	0	0	0	0	0	0	0	0	0	0	0	0	0	0	0	0	0	0	0	0	0	0	0	0	0	0.164082	0	0	0	0	0	0	0	0	0	0	0	0
SeqVar2158	0	0	0	0	0	0	0	0	0	0	0	0	0	0	0	0	0	0	0	0	0	0	0	0	0	0	0	0	0	0	0	0	0	0	0	0	0	0	0	0	0.642979	0.397586	0.763686	0	0	0	0	0	0
SeqVar2159	0	0	0	0	0	0	0	0	0	0	0	0	0	0	0	0	0	0	0	0	0	0	0	0	0	0	0	0	0	0	0	0	0	0	0	0	0	0	0	0	0	0	0	0	0	0	0	0	0
SeqVar2160	0	0	0	0	0	0	0	0	0	0	0	0	0	0	0	0	0	0	0	0	0	0	0	0	0	0	0	0	0	0	0	0	0	0	0	0	0	0	0	0	0	0	0	0	0	0	0	0	0
SeqVar2163	0	0	0	0	0	0	0	0	0	0	0	0	0	0	0	0	0	0	0	0	0	0	0	0.422372	0	0	0	0	0	0.40874	0	0.498177	0	0.349867	0	0	0	0	0	0	0	0.369546	0	0	0	0	0	0	0
SeqVar2164	0	0	0	0	0	0	0	0	0	0	0	0	0	0	0	0	0	0	0	0	0	0	0	0	0	0	0	0	0	0	0	0	0	0	0	0	0	0	0	0	0	0	0	0	0	0	0	0	0
SeqVar2165	0	0	0	0	0	0	0	0	0	0	0	0	0	0	0	0	0	0	0	0	0	0	0	0	0	0	0	0	0	0	0	0	0	0	0	0	0	0	0	0	0	0	0	0	0	0	0	0	0
SeqVar2166	0	0	0	0	0	0	0	0	0	0	0	0	0.296456	0	0	0	0.250203	0	0	0	0	0	0	0	0	0	0	0	0	0	0	0	0	0	0	0	0	0	0	0	0	0	0	0	0	0	0	0	0
SeqVar2167	0	0	0	0	0	0	0	0	0	0	0	0	0	0	0	0	0	0	0	0	0	0	0	0	0	0	0	0	0	0	0.359329	0	0	0.528328	0	0	0	0	0	0	0	0	0	0	0.688268	0	0	0	0
SeqVar2168	0	0	0	0	0	0	0	0	0	0	0	0	0	0	0	0	0	0	0	0	0	0	0	0	0	0	0	0	0	0	0	0	0	0	0	0	0	0	0	0	0	0	0	0	0	0	0	0	0
SeqVar2169	0	0	0	0	0	0	0	0	0	0	0	0	0	0	0	0	0	0	0	0	0	0.454587	0	0	0	0	0	0	0.534264	0	0	0	0	0	0	0	0	0	0	0	0	0	0	0	0	0	0	0	0
SeqVar2171	0	0	0	0	0	0	0	0	0	0	0	0	0	0	0	0	0	0	0	0	0	0	0	0.196413	0	0	0	0	0	0	0	0	0	0	0	0	0	0	0	0	0	0.446343	0	0.165204	0	0	0	0	0
SeqVar2172	0	0	0	0	0	0	0	0	0	0	0	0	0	0	0	0	0	0	0	0	0	0	0	0	0	0	0	0	0	0	0	0	0	0	0	0	0	0	0	0	0	0	0	0	0	0	0	0	0
SeqVar2173	0	0	0	0	0	0	0	0	0	0	0	0	0	0	0	0	0	0	0	0	0	0	0	0	0	0	0	0	0	0	0	0	0	0	0	0	0	0	0	0	0	0	0	0	0	0	0	0	0
SeqVar2174	0	0	0	0	0	0	0	0	0	0	0	0	0	0	0	0	0	0	0	0	0	0	0	0	0	0	0	0	0	0	0	0	0	0	0	0	0	0	0	0	0	0	0	0	0	0	0	0	0
SeqVar2175	0	0	0	0	0	0	0	0	0	0	0	0	0	0	0	0	0	0	0	0	0.0938317	0	0	0	0	0	0.540334	0	0	0	0	0	0	0	0	0	0	0	0	0	0	0	0	0	0	0	0	0	0
SeqVar2179	0	0	0	0	0	0	0	0	0	0	0	0	0	0	0	0	0	0	0	0	0	0	0	0	0	0	0	0	0	0	0	0	0	0	0	0.575406	0	0	0	0	0	0	0	0	0	0	0	0	0
SeqVar2180	0	0	0	0	0	0	0	0	0	0	0	0	0	0	0	0	0	0	0	0	0	0	0	0	0	0	0	0	0	0	0	0	0	0	0	0	0	0	0	0	0	0	0	0	0	0	0	0	0
SeqVar2181	0	0	0	0	0	0	0	0	0	0	0	0	0	0	0	0	0	0	0	0	0	0	0	0	0	0	0	0	0	0	0	0	0	0	0	0	0	0	0	0	0	0	0	0	0	0	0	0	0
SeqVar2183	0	0	0	0	0	0	0	0	0	0	0	0	0	0	0	0	0	0	0	0	0.141378	0	0	0	0	0	0	0	0	0	0	0	0	0	0	0	0	0	0	0	0	0.14278	0	0	0	0	0.657047	0	0
SeqVar2184	0	0	0	0	0	0	0	0	0.152349	0	0	0	0	0	0	0	0	0	0.605581	0	0.162173	0	0	0	0	0	0	0	0	0	0	0	0	0	0	0	0	0	0	0	0	0	0	0	0	0	0	0	0
SeqVar2185	0	0	0	0	0	0	0	0	0	0	0	0	0	0	0	0	0	0	0	0	0	0	0	0	0	0	0	0	0	0	0	0	0	0	0	0	0	0	0	0	0	0	0	0	0	0	0	0	0
SeqVar2186	0	0	0	0	0	0	0	0	0	0	0	0	0	0	0	0	0	0	0	0	0	0	0	0	0	0	0	0	0	0	0	0	0	0	0	0	0	0	0	0	0	0	0	0	0	0	0	0	0
SeqVar2187	0	0	0	0	0	0	0	0	0	0	0	0	0	0	0	0	0	0	0	0	0	0	0	0	0	0	0	0	0	0	0	0	0	0	0	0	0	0	0	0	0	0	0	0	0	0	0	0	0
SeqVar2188	0	0	0	0	0	0	0	0	0	0	0	0	0	0	0	0	0	0	0	0	0.104501	0	0	0	0	0	0	0	0	0	0	0	0	0	0	0	0	0	0	0	0	0	0	0	0	0	0	0	0
SeqVar2190	0	0	0	0	0	0	0	0	0	0	0	0	0.43386	0	0	0	0.294255	0	0	0	0	0	0	0	0	0	0	0	0	0	0	0	0	0	0	0	0	0	0	0	0	0	0	0.282082	0	0	0	0	0
SeqVar2191	0	0	0	0	0	0	0	0	0	0	0	0	0	0	0	0	0	0	0	0	0	0	0	0	0	0	0	0	0	0	0	0	0	0	0	0	0	0	0	0	0	0	0	0.426688	0	0.644283	0	0.658018	0.729216
SeqVar2192	0	0	0	0	0	0	0	0	0	0	0	0	0	0	0	0	0	0	0	0	0	0	0	0	0	0	0	0	0	0	0	0	0	0	0	0	0	0	0	0	0	0	0	0	0	0	0	0	0
SeqVar2193	0	0	0	0	0	0	0	0	0	0	0	0	0	0	0	0	0	0	0	0	0	0	0	0	0	0	0	0	0	0	0	0	0	0	0	0	0	0	0	0	0	0	0	0	0	0	0	0	0
SeqVar2195	0	0	0	0	0	0	0	0.695335	0	0	0	0	0	0	0	0	0	0	0	0	0	0	0	0	0	0	0	0	0	0	0	0	0	0	0	0	0	0	0	0	0	0	0	0	0	0	0	0.415156	0
SeqVar2197	0	0	0	0	0	0	0	0	0	0	0.721923	0	0	0.374191	0	0	0	0	0	0	0	0	0	0	0	0	0	0	0	0	0	0.577035	0	0.373584	0	0	0	0	0	0	0	0	0	0	0	0	0	0	0
SeqVar2198	0	0	0	0	0	0	0	0	0	0	0	0	0.262961	0	0	0	0	0	0	0	0	0	0	0	0	0	0	0	0	0	0	0	0	0	0	0	0	0	0	0	0	0	0	0	0	0	0	0	0
SeqVar2199	0	0	0	0	0	0	0	0	0	0	0	0	0	0	0	0	0	0	0	0	0	0	0	0	0	0	0	0	0	0	0	0	0	0	0	0	0	0	0	0	0	0	0	0	0	0	0	0	0
SeqVar2200	0	0	0	0	0	0	0	0	0	0	0	0	0	0	0	0	0	0	0	0	0	0	0	0	0	0	0	0	0	0	0	0	0	0	0	0	0.13049	0	0	0	0	0	0	0	0	0.644283	0	0	0
SeqVar2201	0	0	0	0	0	0	0	0	0	0	0	0	0	0	0	0	0	0	0	0	0	0	0	0	0	0	0	0	0	0	0	0	0	0	0	0	0	0	0	0	0	0	0	0	0	0	0	0	0
SeqVar2202	0	0	0	0	0	0	0	0	0	0	0	0	0	0	0	0	0	0	0	0	0	0	0	0	0	0	0	0	0	0	0	0	0	0	0	0	0	0	0	0	0	0	0	0	0	0	0	0	0
SeqVar2203	0	0	0	0	0	0	0	0	0	0	0	0	0	0	0	0	0	0	0	0	0	0	0	0	0	0	0	0	0	0	0.620446	0.804472	0	0	0	0	0	0	0	0	0	0	0	0	0	0	0	0	0
SeqVar2204	0	0	0	0	0	0	0	0	0	0	0	0	0	0	0	0	0	0	0	0	0	0	0	0	0	0	0	0	0	0	0	0	0	0	0	0	0	0	0	0	0	0	0	0	0	0	0	0	0
SeqVar2205	0	0	0	0	0	0	0	0	0	0	0	0	0	0	0	0	0	0	0	0	0	0	0	0	0	0	0	0	0	0	0.393929	0	0	0	0	0	0	0	0	0	0.669277	0	0	0	0	0	0	0	0
SeqVar2206	0	0	0	0	0	0	0	0	0	0	0	0	0	0	0	0	0	0	0	0	0	0	0	0	0	0	0	0	0	0	0	0	0	0	0	0	0	0	0	0	0	0	0	0	0	0	0	0	0
SeqVar2207	0	0	0	0	0	0	0	0	0	0	0	0	0	0	0	0	0	0	0	0	0	0	0	0	0	0	0	0	0	0	0	0	0.283786	0.393489	0	0	0.270626	0	0	0	0	0	0	0	0	0	0	0	0
SeqVar2208	0	0	0	0	0	0	0	0	0	0	0	0	0	0	0	0	0	0	0	0	0	0	0	0	0	0	0	0	0	0	0	0	0.262328	0	0	0	0	0	0	0	0	0	0	0	0	0	0	0	0
SeqVar2209	0	0	0	0	0	0	0	0	0.181174	0	0	0	0	0	0	0	0	0	0	0	0.212038	0.602752	0	0.300261	0.275115	0	0	0	0	0.534968	0	0	0	0	0	0	0	0	0	0	0	0	0	0	0	0	0	0	0
SeqVar2212	0	0	0	0	0	0	0	0	0	0	0	0	0	0	0	0.826774	0	0	0	0	0	0	0	0	0	0	0	0	0	0	0	0	0	0	0	0	0	0	0	0	0	0	0	0.490169	0	0	0	0	0
SeqVar2213	0	0	0	0	0	0	0	0	0	0	0	0	0	0	0	0	0	0	0	0	0	0	0	0	0	0	0	0	0	0	0	0	0	0	0	0	0	0	0	0	0	0	0	0	0	0	0	0	0
SeqVar2214	0	0	0	0	0	0	0	0	0	0	0	0	0	0	0	0	0	0	0	0	0	0	0	0	0	0	0	0	0	0	0	0	0	0	0	0	0	0	0	0	0	0	0	0	0	0	0	0	0
SeqVar2215	0	0	0	0	0	0	0	0	0	0	0	0	0	0	0	0	0	0	0	0	0	0	0	0	0	0	0	0	0	0	0	0	0	0	0	0	0	0	0	0	0	0	0	0	0	0	0	0	0
SeqVar2216	0	0	0	0	0	0	0	0	0	0	0	0	0	0	0	0	0	0	0	0	0	0	0	0	0	0	0	0.517037	0	0	0	0	0	0	0	0	0	0	0	0	0	0	0	0	0	0	0	0	0
SeqVar2217	0	0	0	0	0	0	0	0	0	0.63672	0	0	0	0	0	0	0	0	0	0	0	0	0	0	0	0	0	0	0	0	0	0	0	0	0	0	0	0	0	0	0	0	0	0	0	0	0	0	0.85987
SeqVar2218	0	0	0	0	0	0	0	0	0	0	0	0	0	0	0	0	0	0	0	0	0	0	0	0	0	0	0	0	0	0	0	0	0	0	0.72189	0.735304	0	0.266027	0	0	0	0	0	0	0.53313	0	0	0	0
SeqVar2219	0	0	0	0	0	0	0	0	0	0	0	0	0	0	0	0	0	0	0	0	0	0	0	0	0	0	0	0	0	0	0	0	0	0	0	0	0	0	0	0	0	0	0	0	0	0	0	0	0
SeqVar2220	0	0	0	0	0	0	0	0	0	0	0	0	0	0	0	0	0	0	0	0	0.0878747	0	0.528845	0	0.214732	0	0	0	0	0	0	0	0	0	0	0	0	0	0	0	0	0	0	0	0	0	0	0	0
SeqVar2221	0	0	0	0	0	0	0	0	0	0	0	0	0	0	0	0	0	0	0	0	0	0	0	0	0	0	0	0	0	0	0	0	0	0.51238	0	0	0	0	0	0	0	0	0	0	0	0	0	0.426236	0
SeqVar2222	0	0	0	0	0	0	0	0	0	0	0	0	0	0	0	0	0	0	0	0	0	0	0	0	0	0	0.394218	0.473553	0	0	0	0	0	0	0	0	0	0	0	0.764867	0	0	0	0	0	0	0	0	0
SeqVar2226	0	0	0	0	0	0	0	0	0	0	0	0	0	0	0	0	0	0	0	0	0	0	0	0	0	0	0	0	0	0	0	0	0	0	0	0	0	0	0	0	0	0	0	0	0	0	0	0	0
SeqVar2227	0	0	0	0	0	0	0	0	0	0	0	0	0	0	0	0	0	0	0	0	0	0	0	0	0	0	0	0	0	0	0.463892	0	0	0.439934	0	0	0	0	0	0	0	0.16422	0	0	0	0	0	0	0
SeqVar2230	0	0	0	0	0	0	0	0	0	0	0	0	0	0	0	0	0	0	0	0	0	0	0	0	0	0	0	0	0	0.192484	0	0	0	0	0	0	0	0	0	0	0	0	0	0	0	0	0	0.23969	0
SeqVar2231	0	0	0	0	0	0	0	0	0	0	0	0	0	0	0	0	0	0	0	0	0	0	0	0	0	0.37242	0.488247	0	0	0	0.577391	0	0	0.38057	0	0	0	0	0	0	0	0	0	0	0.460272	0	0	0	0
SeqVar2232	0	0	0	0	0	0	0	0	0	0	0	0	0	0	0	0	0	0	0	0	0	0	0	0	0	0	0	0	0	0	0	0	0	0	0	0	0	0	0	0	0	0	0	0	0	0	0	0	0
SeqVar2233	0	0	0	0	0	0	0	0	0	0	0	0	0	0	0	0	0	0	0	0	0	0	0	0	0	0	0	0	0	0	0	0	0	0	0	0	0	0	0	0	0	0	0	0	0	0	0	0	0
SeqVar2234	0	0	0	0	0	0	0	0	0	0	0	0	0	0	0	0	0	0	0	0	0	0	0	0	0	0.296654	0	0	0	0	0	0	0.304948	0	0.427343	0	0.171734	0	0	0	0	0	0	0	0	0	0	0	0
SeqVar2235	0	0	0	0	0	0	0	0	0	0	0	0	0	0	0	0	0	0	0	0	0	0	0	0	0	0	0	0	0	0	0	0	0	0	0	0	0	0	0	0	0	0	0	0	0	0	0	0	0
SeqVar2237	0	0	0	0	0	0	0	0	0	0	0	0	0	0	0	0	0	0	0	0	0	0	0	0	0	0	0	0	0	0	0	0	0	0	0	0	0	0	0	0	0	0	0	0	0	0	0	0	0
SeqVar2238	0	0	0	0	0	0	0	0	0	0	0	0	0	0	0	0	0	0	0	0	0	0.534348	0	0	0	0	0	0	0	0	0	0	0	0	0	0	0	0	0	0	0	0	0	0	0	0	0	0	0
SeqVar2239	0.246234	0	0	0	0	0	0	0	0.224912	0	0	0	0	0	0	0	0	0	0	0	0.213585	0	0	0	0	0.301327	0	0	0	0	0	0	0	0	0	0	0	0	0	0	0	0	0	0	0	0	0	0	0
SeqVar2240	0	0	0	0	0	0	0	0	0	0	0	0	0.33192	0	0.739527	0	0.268127	0	0	0	0	0	0	0	0	0	0	0	0	0	0	0	0	0	0	0	0	0	0	0	0	0	0	0	0	0	0	0	0
SeqVar2241	0	0	0	0	0	0	0	0	0	0	0	0	0	0	0	0	0	0	0	0	0	0	0	0	0	0	0	0	0	0	0	0	0	0	0	0	0	0	0	0	0	0	0	0	0	0	0	0	0
SeqVar2242	0	0	0	0	0	0	0	0	0	0	0	0	0	0	0.827486	0	0	0	0	0	0	0	0	0	0	0	0	0	0	0	0	0	0	0	0	0	0	0	0	0	0	0	0	0	0	0	0	0	0
SeqVar2244	0	0	0	0	0	0	0	0	0	0	0	0	0	0	0	0	0	0	0	0	0	0	0	0	0	0	0	0.485552	0	0	0	0	0	0	0	0	0	0	0	0	0	0.355946	0	0	0	0	0	0	0
SeqVar2245	0	0	0	0	0	0	0	0	0	0	0	0	0	0	0	0	0	0	0.675702	0	0	0	0	0	0	0	0	0	0	0	0	0	0	0	0	0	0	0	0	0	0	0	0	0	0	0	0	0	0
SeqVar2247	0	0	0	0	0	0	0	0	0	0	0	0	0	0	0	0	0	0	0	0	0	0	0	0	0	0	0	0	0	0	0	0	0	0	0	0	0	0	0	0	0	0	0	0	0	0	0	0	0
SeqVar2248	0	0	0	0	0	0	0	0	0	0	0	0	0	0	0	0	0	0	0	0	0	0	0	0	0	0.371205	0	0	0	0	0	0	0	0	0	0	0	0	0	0	0	0	0	0	0	0	0	0.400566	0
SeqVar2249	0	0	0	0	0	0	0	0	0.270919	0	0	0	0	0.704595	0	0	0	0	0	0	0.17436	0	0	0	0	0	0	0	0	0	0	0	0	0	0	0	0	0	0	0	0	0	0	0	0	0	0	0	0
SeqVar2252	0	0	0	0	0	0	0	0	0	0	0	0	0	0	0	0	0	0	0	0	0	0	0	0	0	0	0	0.623231	0	0	0	0	0	0	0.472933	0	0	0	0	0	0	0	0	0	0	0	0	0	0
SeqVar2254	0	0	0	0	0	0	0	0	0	0	0	0	0	0	0	0	0.180042	0	0	0	0	0	0	0	0	0	0	0	0	0	0	0	0	0	0	0	0	0	0	0	0	0	0	0	0	0	0	0	0
SeqVar2257	0	0	0	1.05615	0	0	0	0	0	0	0	0	0	0	0	0	0	0	0	0	0	0	0	0	0.224486	0	0	0	0	0	0	0	0	0	0	0	0	0	0	0	0.698316	0	0	0	0	0	0	0	0
SeqVar2258	0	0	0	0	0	0	0	0	0	0	0	0	0	0	0	0	0	0	0	0	0	0	0	0	0	0	0	0	0	0	0	0	0	0	0	0	0	0	0	0	0	0	0	0	0	0	0	0	0
SeqVar2261	0	0	0	0	0	0	0	0	0	0.642364	0	0	0	0	0	0	0	0	0	0	0	0	0	0	0	0	0	0	0	0	0	0	0	0	0	0	0	0	0	0	0	0	0	0	0	0	0	0	0
SeqVar2262	0	0	0	0	0	0	0	0	0	0	0	0	0	0	0	0	0	0	0	0	0	0	0	0	0	0	0	0	0	0	0	0	0	0	0	0	0	0	0	0	0	0	0	0	0	0	0	0	0
SeqVar2263	0	0	0	0	0	0	0	0	0	0	0	0	0	0	0	0	0	0	0	0	0	0	0	0	0	0	0	0	0	0	0	0	0	0	0	0	0	0	0	0	0	0	0	0	0	0	0	0	0
SeqVar2264	0	0	0	0	0	0	0	0	0	0	0	0	0	0	0	0	0	0	0	0	0	0	0	0	0	0	0	0	0	0	0	0	0	0	0	0	0	0	0	0	0	0	0	0	0	0	0	0	0
SeqVar2266	0	0	0	0	0	0	0	0	0	0	0	0	0	0	0	0	0	0	0	0	0	0	0	0	0	0	0	0	0	0	0	0	0	0	0	0	0	0	0	0	0	0	0	0	0	0	0	0	0
SeqVar2267	0	0	0	0	0	0	0	0	0	0	0	0	0	0	0	0	0	0	0	0	0	0	0	0.310317	0	0	0.578803	0	0.847548	0	0	0	0	0	0	0	0	0	0	0	0	0	0	0	0	0	0	0	0
SeqVar2268	0	0	0	0	0	0	0	0	0	0	0	0	0	0	0	0	0	0	0	0	0.0899936	0	0	0	0	0	0	0	0	0	0	0	0	0	0	0	0	0	0	0	0	0	0	0	0	0	0	0	0
SeqVar2271	0	0	0	0	0	0	0	0	0	0	0	0	0	0	0	0	0	0	0	0	0	0	0	0	0	0	0	0	0	0	0	0	0	0	0	0	0	0	0	0	0	0	0	0	0	0	0	0	0
SeqVar2272	0	0	0	0	0	0	0	0	0	0	0	0	0	0	0	0	0	0	0	0	0	0	0	0	0	0	0	0	0	0	0	0	0.22295	0	0	0	0	0	0	0	0	0	0	0	0	0	0	0	0
SeqVar2273	0	0	0	0	0	0	0	0	0	0	0	0	0	0	0	0	0	0	0	0	0	0	0	0	0	0	0	0	0	0	0	0	0	0	0	0	0	0	0	0	0	0	0	0	0	0	0	0	0
SeqVar2275	0	0	0	0	0	0	0	0	0	0	0	0	0	0	0.785105	0	0	0	0	0	0	0	0	0	0	0	0.303852	0	0	0	0	0	0	0	0	0	0	0	0	0	0	0	0	0	0	0	0	0	0
SeqVar2276	0	0	0	0	0	0	0	0	0	0	0	0	0	0	0	0	0	0	0	0	0	0	0	0	0	0	0	0	0	0	0	0	0	0	0	0	0	0	0	0	0	0.300038	0	0	0	0	0	0	0
SeqVar2277	0	0	0	0	0	0	0	0	0	0	0	0	0	0	0	0	0	0	0	0	0	0	0	0	0	0	0	0	0	0	0	0	0	0	0	0	0	0	0	0	0	0	0	0	0	0	0	0	0
SeqVar2278	0	0	0	0	0	0	0	0	0	0	0	0	0	0	0	0	0	0	0	0	0	0	0	0	0	0	0	0	0	0	0	0	0	0	0	0	0	0.385291	0	0	0	0.309224	0	0	0	0	0	0	0
SeqVar2279	0	0	0	0	0	0	0	0	0	0	0	0	0	0	0	0	0	0	0	0	0	0	0	0	0	0	0	0	0	0	0	0	0	0	0	0	0	0	0	0	0	0	0	0	0	0	0	0	0
SeqVar2283	0.407487	0	0	0	0	0	0	0	0	0	0	0	0	0	0	0	0	0	0	0	0	0	0	0	0	0	0	0	0	0	0	0	0	0	0	0	0	0	0	0	0	0	0	0	0	0	0	0	0
SeqVar2284	0	0	0	0	0	0	0	0	0	0	0	0	0	0	0	0	0	0	0	0	0	0	0	0	0	0	0	0	0	0	0	0	0	0	0	0	0	0	0	0	0	0	0	0	0	0	0	0	0
SeqVar2285	0	0	0	0	0	0	0	0	0	0	0	0	0.294074	0	0	0	0	0	0	0	0	0	0	0	0	0	0	0	0	0	0	0	0	0	0	0	0.256086	0	0	0	0	0	0	0	0	0	0	0	0
SeqVar2286	0	0	0	0	0	0	0	0	0	0	0	0	0	0	0	0	0	0	0	0	0	0	0	0	0	0	0	0	0	0	0	0	0	0	0	0	0	0	0	0	0	0	0	0	0	0	0	0	0
SeqVar2289	0	0	0	0	0	0	0	0	0	0	0	0	0	0	0	0	0	0	0	0	0	0	0	0	0	0	0	0	0	0	0	0	0	0	0	0	0.188271	0	0	0	0	0.359353	0	0.337894	0	0	0	0	0
SeqVar2290	0	0	0	0	0	0	0	0	0	0.515944	0	0	0	0	0	0	0	0	0	0	0	0	0	0	0	0	0	0	0	0	0	0	0	0	0	0	0	0	0	0	0	0	0	0	0	0	0	0	0
SeqVar2291	0	0	0	0	0	0	0	0	0	0	0	0	0	0	0	0	0	0	0	0	0	0	0	0	0	0	0	0	0	0	0	0	0	0	0	0	0	0	0	0	0	0	0	0	0.650923	0	0	0	0
SeqVar2292	0	0	0	0	0	0	0	0	0	0	0	0	0	0	0.734478	0	0	0	0	0	0	0	0	0	0	0	0	0	0	0	0	0	0	0	0	0	0	0	0.617928	0	0	0	0	0	0	0	0	0	0
SeqVar2294	0	0	0	0	0	0	0	0	0	0	0	0	0	0	0	0	0	0	0	0	0	0	0	0	0	0	0	0	0	0	0	0	0	0	0	0	0	0	0	0	0	0	0	0	0	0	0	0	0
SeqVar2295	0	0	0	0	0	0	0	0	0	0	0	0	0	0	0	0	0	0	0	0	0	0	0	0	0	0	0	0	0	0	0	0	0	0	0	0	0	0	0	0	0	0	0	0	0	0	0	0	0
SeqVar2296	0	0	0	0	0	0	0	0	0	0	0	0	0	0	0	0	0	0	0	0	0	0	0	0	0	0	0	0	0	0	0	0	0	0	0	0	0	0	0	0	0	0	0	0	0	0	0	0	0
SeqVar2297	0	0	0	0	0	0	0	0	0	0	0	0	0	0	0	0	0	0	0	0	0.160756	0	0	0	0	0	0	0	0	0	0	0	0	0	0	0	0	0	0	0	0	0	0	0	0	0	0	0	0
SeqVar2300	0	0	0	0	0	0	1.30587	0	0	0	0	0	0	0	0	0	0	0	0	0	0	0	0	0	0	0	0	0	0	0	0	0	0	0	0	0	0	0	0	0	0	0	0	0	0	0	0	0	0
SeqVar2301	0	0	0	0	0	0	0	0	0	0	0	0	0	0	0	0	0	0	0	0	0	0	0	0	0	0	0	0	0	0	0	0	0	0	0	0	0	0	0	0	0	0	0	0	0	0	0	0	0
SeqVar2302	0	0	0	0	0	0	0	0	0	0	0	0	0	0	0	0	0	0	0	0	0	0	0	0	0	0	0	0	0	0	0	0	0	0	0	0	0	0	0	0	0	0	0	0	0	0	0	0	0
SeqVar2303	0	0	0	0	0	0	0	0	0	0	0	0	0	0	0	0	0	0	0	0	0	0	0	0	0	0	0	0	0	0	0	0	0	0	0	0	0	0	0	0	0	0	0	0	0	0	0	0	0
SeqVar2304	0	0	0	0	0	0	0	0	0	0	0	0	0	0	0	0	0	0	0	0	0	0	0	0	0	0	0	0	0	0	0	0	0	0	0	0	0	0	0	0	0	0	0	0	0	0	0	0	0
SeqVar2305	0	0	0	0	0	0	0	0	0	0	0	0	0	0	0	0	0.190113	0	0	0	0	0	0	0	0	0	0	0	0	0	0	0	0	0	0	0	0	0	0	0	0	0	0	0	0	0	0	0	0
SeqVar2306	0	0	0	0	0	0	0	0	0	0	0	0	0	0	0	0	0	0	0	0	0	0	0	0	0	0	0	0	0	0	0.528134	0	0	0	0	0	0	0	0	0	0	0	0	0	0	0	0	0	0
SeqVar2307	0	0	0	0	0	0	0	0	0	0	0	0	0	0	0	0	0	0	0	0	0	0	0	0	0	0	0	0	0	0	0	0	0	0	0	0	0	0	0	0	0	0	0	0	0	0	0	0	0
SeqVar2310	0	0	0	0	0	0	0.760047	0	0	0	0	0	0	0	0	0	0	0	0.597865	0	0	0	0	0	0	0	0	0	0	0	0	0	0	0	0	0	0	0	0	0	0	0	0	0	0	0	0	0	0
SeqVar2311	0	0	0	0	0	0	0	0	0	0	0	0	0	0	0	0	0	1.00416	0	0	0	0	0	0	0	0	0	0	0	0	0	0	0	0	0	0	0	0	0	0	0	0	0	0	0	0	0	0	0
SeqVar2312	0	0	0	0	0	0	0	0	0	0	0	0	0	0	0	0	0	0	0	0	0	0	0	0	0	0	0	0	0	0	0	0	0	0	0	0	0	0	0	0	0	0	0	0	0	0	0	0	0
SeqVar2315	0	0	0	0	0	0	0	0	0	0	0	0	0	0	0	0	0	0	0	0	0	0	0	0	0	0	0	0	0	0	0	0	0	0	0	0	0	0	0	0	0	0	0	0	0	0	0	0	0
SeqVar2317	0	0	0	0	0	0	0	0	0	0	0	0	0	0	0	0	0	0	0	0	0	0	0	0	0	0	0	0	0	0	0	0	0	0	0	0	0	0	0	0	0	0	0	0	0	0	0	0	0
SeqVar2318	0	0	0	0	0	0	0	0	0	0	0	0	0	0	0	0	0	0	0	0	0	0	0	0	0	0	0	0	0	0	0	0	0.260891	0	0	0	0	0	0	0	0	0	0	0	0	0	0	0	0
SeqVar2320	0	0	0	0	0	0	0	0	0	0	0	0	0	0	0	0	0	0	0	0	0	0	0	0	0	0	0	0	0	0	0	0	0	0	0	0	0	0	0	0	0	0	0	0	0	0	0	0	0
SeqVar2321	0	0	0	0	0	0	0	0	0	0	0	0	0	0	0	0	0	0	0	0	0	0	0	0	0	0	0	0	0	0	0	0	0	0	0	0	0	0	0	0	0	0	0	0	0	0	0	0	0
SeqVar2322	0	0	0	0	0	0	0.668926	0	0	0	0	0	0	0	0	0	0	0	0	0	0	0	0	0	0	0	0	0	0	0	0	0	0	0	0	0	0.213504	0	0	0	0	0	0	0	0	0	0	0	0
SeqVar2323	0	0	0	0	0	0	0	0	0	0	0	0	0	0	0	0	0	0	0	0	0	0	0	0	0	0	0	0	0	0	0	0	0	0	0	0	0	0.361239	0	0	0	0	0	0	0	0	0	0	0
SeqVar2324	0	0	0	0	0	0	0	0	0	0	0	0	0	0	0	0	0	0	0	0	0	0	0	0	0	0	0	0	0	0	0	0	0	0	0	0	0	0	0	0	0	0	0	0	0	0	0	0	0
SeqVar2325	0	0	0	0	0	0	0	0	0	0	0	0	0	0	0	0	0	0	0	0	0	0	0	0	0	0	0	0	0	0	0	0	0	0	0	0	0	0	0	0	0	0	0	0	0	0	0	0	0
SeqVar2326	0	0	0	0	0	0	0	0	0	0	0	0	0	0	0	0	0	0	0	0	0	0	0	0	0	0	0	0	0	0.508397	0	0	0	0	0	0	0	0	0	0	0	0	0	0	0	0	0	0.260725	0
SeqVar2328	0.292824	0	0	0	0	0	0	0	0	0	0	0	0	0	0	0	0	0	0	0	0	0	0	0	0	0	0	0	0	0	0	0	0	0	0	0	0	0	0	0	0	0	0	0	0	0	0	0	0
SeqVar2329	0	0	0	0	0	0	0	0	0	0	0	0	0	0	0	0	0	0	0	0	0	0	0	0	0	0	0	0	0	0	0	0	0	0	0	0	0	0	0	0	0	0	0	0	0	0	0	0	0
SeqVar2332	0	0	0	0	0	0	0	0	0	0	0	0	0	0	0	0	0	0	0	0	0	0	0	0	0	0	0	0	0	0	0	0	0	0	0	0	0	0	0	0	0	0	0	0	0	0	0	0	0
SeqVar2333	0	0	0	0	0	0	0	0	0	0	0	0	0	0	0	0	0	0	0	0	0	0	0	0	0	0	0	0	0	0	0	0	0	0	0	0	0	0	0	0	0	0	0	0	0	0	0	0	0
SeqVar2334	0	0	0	0	0	0	0	0	0	0	0	0	0	0	0	0	0	0	0	0	0	0	0	0	0	0	0	0	0	0	0	0	0	0	0	0	0	0	0	0	0	0	0	0	0	0	0	0	0
SeqVar2335	0	0	0	0	0	0	0	0	0	0	0	0	0	0	0	0	0	0	0	0	0	0	0	0	0	0	0	0	0	0	0	0	0	0	0	0	0	0	0	0	0	0	0	0	0	0	0	0	0
SeqVar2337	0	0	0	0	0	0	0	0	0	0	0	0	0	0	0	0	0	0	0	0	0.0855902	0	0	0.21306	0	0	0	0	0	0	0	0	0	0	0	0	0	0.278433	0	0	0	0	0	0	0	0	0	0	0
SeqVar2338	0	0	0	0	0	0	0	0	0	0	0	0	0	0	0	0	0	0	0	0	0	0	0	0	0	0	0	0	0	0	0	0	0	0	0	0	0	0	0	0	0	0	0	0	0	0	0	0	0
SeqVar2339	0	0	0	0	0	0	0	0	0	0	0	0	0	0	0	0	0	0	0	0	0	0	0	0	0	0	0	0	0	0	0	0	0	0	0	0	0	0	0	0	0	0	0	0	0	0	0	0	0
SeqVar2340	0	0	0	0	0	0	0	0	0	0	0	0	0	0	0	0	0	0	0	0	0	0	0	0	0	0	0	0	0	0	0	0	0	0	0	0	0	0	0	0	0	0	0	0	0	0	0	0	0
SeqVar2342	0	0	0	0	0	0	0	0	0	0	0	0	0	0	0	0	0	0	0	0	0	0	0	0	0	0	0	0	0	0	0	0	0	0	0	0	0	0	0	0	0	0	0	0	0	0	0	0	0
SeqVar2343	0	0	0	0	0	0	0	0	0	0	0	0	0	0	0	0	0	0.813796	0	0	0	0	0	0	0	0	0	0	0	0	0	0	0	0.42117	0	0	0	0	0	0	0	0	0	0	0	0.403504	0	0	0
SeqVar2346	0	0	0	0	0	0	0	0	0	0	0	0	0	0	0	0	0	0	0	0	0	0	0	0	0	0	0	0	0	0	0	0	0	0	0	0	0	0	0	0	0	0	0	0	0	0	0	0	0
SeqVar2347	0	0	0	0	0	0	0	0	0	0	0	0	0	0	0	0	0	0	0	0	0	0	0	0	0	0	0	0	0	0	0	0	0	0	0	0	0	0	0	0	0	0	0	0	0	0	0	0	0
SeqVar2348	0	0	0	0	0	0	0	0	0	0	0	0	0	0	0	0	0	0	0	0	0	0	0	0	0	0	0	0	0	0	0	0	0	0	0	0	0	0	0	0	0	0	0	0	0	0	0	0	0
SeqVar2349	0	0	0	0	0	0	0	0	0	0	0	0	0	0	0	0	0	0	0	0	0	0	0	0	0	0	0	0	0	0	0	0	0	0	0	0	0	0	0	0	0	0	0	0	0	0	0	0	0
SeqVar2350	0	0	0	0	0	0	0	0	0	0	1.12987	0	0	0	0	0	0	0	0	0	0	0	0	0	0	0	0	0	0	0	0	0	0	0	0	0	0	0	0	0	0	0	0	0	0	0	0	0	0
SeqVar2351	0	0	0	0	0	0	0	0	0	0	0	0	0	0	0	0	0.156271	0	0	0	0	0	0	0	0	0	0	0	0	0	0	0	0	0	0	0	0	0	0	0	0	0	0	0	0	0	0	0	0
SeqVar2355	0	0	0	0	0	0	0	0	0	0	0	0	0	0	0	0	0	0	0	0	0	0	0	0	0	0	0	0	0	0	0	0	0	0	0	0	0	0	0	0	0	0	0	0	0	0	0	0	0
SeqVar2356	0	0	0	0	0	0	0	0	0	0	0	0	0	0	0	0	0	0	0	0	0	0	0	0	0	0	0	0	0	0	0	0	0	0	0	0	0	0	0	0	0	0	0	0	0	0	0	0	0
SeqVar2358	0	0	0	0	0	0	0	0	0	0	0	0	0	0	0	0	0	0	0	0	0	0	0	0	0	0	0	0	0	0	0	0	0	0	0	0	0	0	0	0	0	0	0	0	0	0	0	0	0
SeqVar2359	0	0	0	0	0	0	0	0	0	0	0	0	0	0	0	0	0	0	0	0	0	0	0	0	0	0	0	0	0	0	0	0	0	0	0	0	0	0	0	0	0	0	0	0	0	0	0	0	0
SeqVar2360	0	0	0	0	0	0	0	0	0	0	0	0	0	0	0	0	0	0	0	0	0	0	0	0	0	0	0	0	0	0	0	0	0	0	0	0	0	0	0	0	0	0	0	0	0	0	0	0	0
SeqVar2361	0	0	0	0	0	0	0	0	0	0	0	0	0	0	0	0	0	0	0	0	0	0	0	0	0	0	0	0	0	0	0	0	0	0	0	0	0	0	0	0	0	0	0	0	0	0	0	0	0
SeqVar2362	0	0	0	0	0	0	0	0	0	0	0	0	0	0	0	0	0	0	0	0	0	0	0	0	0	0	0	0	0	0	0	0	0	0	0	0	0	0	0	0	0	0	0	0	0	0	0	0	0
SeqVar2363	0	0	0	0	0	0	0	0	0	0	0	0	0	0	0	0	0	0	0	0	0	0	0	0	0	0	0	0	0	0	0	0	0	0	0	0	0	0	0	0	0	0	0	0	0	0	0	0	0
SeqVar2364	0.385378	0	0	0	0	0	0	0	0	0	0	0	0	0	0	0	0	0	0	0	0	0	0	0	0	0	0	0	0	0	0	0	0	0	0	0	0	0	0	0	0	0	0	0	0	0	0	0	0
SeqVar2365	0	0	0	0	0	0	0	0	0	0	0	0	0	0	0	0	0	0	0	0	0	0	0	0	0	0	0	0	0	0	0	0	0	0	0	0	0	0	0	0	0	0	0	0	0	0	0	0	0
SeqVar2366	0	0	0	0	0	0	0	0	0	0	0	0	0	0	0	0	0	0	0	0	0	0	0	0	0	0	0	0	0	0	0	0	0	0	0	0	0	0	0	0	0	0	0	0	0	0	0	0	0
SeqVar2367	0	0	0	0	0	0	0	0	0	0	0	0	0	0	0	0	0	0	0	0	0	0	0	0	0	0	0	0	0	0	0	0	0	0	0	0	0	0	0	0	0	0	0	0	0	0	0	0	0
SeqVar2368	0	0	0	0	0	0	0	0	0	0	0	0	0	0	0	0	0	0	0	0	0	0	0	0	0	0	0	0	0	0	0	0	0	0	0	0	0	0	0	0	0	0	0	0	0	0	0	0	0
SeqVar2369	0	0	0	0	0	0	0	0	0	0	0	0	0	0	0	0	0	0	0	0	0	0	0	0	0	0	0	0.523305	0	0	0	0	0	0	0	0	0	0	0	0	0	0	0	0	0	0	0	0	0
SeqVar2371	0	0	0	0	0	0	0	0	0	0	0	0	0	0	0	0	0.21338	0	0	0	0	0	0	0	0	0	0	0	0	0	0	0	0	0	0	0	0	0	0	0	0	0	0.845158	0	0	0	0	0	0
SeqVar2372	0	0	0	0	0.244122	0	0	0	0	0	0	0	0	0	0	0	0	0	0	0	0.136371	0	0	0	0	0	0	0	0	0	0	0	0	0	0	0	0	0	0	0	0	0	0	0	0	0	0	0	0
SeqVar2373	0	0	0	0	0	0	0	0	0	0	0	0	0	0	0	0	0	0	0	0	0	0	0	0	0	0	0	0	0	0	0	0	0	0	0	0	0	0	0	0	0	0	0	0	0	0	0	0	0
SeqVar2375	0	0	0	0	0	0	0	0	0	0	0	0	0	0	0	0	0	0	0	0	0	0	0	0	0	0	0	0	0	0	0	0	0	0	0	0	0.215945	0	0	0	0	0	0	0	0	0	0	0	0
SeqVar2376	0	0	0	0	0	0	0	0	0	0	0	0	0	0	0	0	0	0	0	0	0	0	0	0	0	0	0	0	0	0	0	0	0	0	0	0	0	0	0	0	0	0	0	0	0	0	0	0	0
SeqVar2377	0	0	0	0	0	0	0	0	0	0	0	0	0	0	0	0	0	0	0	0	0	0	0	0	0	0	0	0	0	0	0	0	0	0	0	0	0	0	0	0	0	0	0	0	0	0	0	0	0
SeqVar2379	0	0	0	0	0	0	0	0	0	0	0	0	0	0	0	0	0	0	0	0	0	0	0	0	0	0	0	0	0	0	0	0	0	0	0	0	0	0	0	0	0	0	0	0	0	0	0	0	0
SeqVar2381	0	0	0	0	0	0	0	0	0	0	0	0	0	0	0	0	0	0	0	0	0	0	0	0	0	0	0	0	0	0	0	0	0	0	0	0	0	0	0	0	0	0	0	0	0	0	0	0	0
SeqVar2382	0	0	0	0	0	0	0	0	0	0	0	0	0	0	0	0	0	0	0	0	0	0	0	0	0	0	0	0	0	0	0	0	0	0	0	0	0	0	0	0	0	0	0	0	0	0	0	0	0
SeqVar2383	0	0	0	0	0	0	0	0	0	0	0	0	0	0	0	0	0	0	0	0	0	0	0	0	0	0	0	0	0	0	0	0	0	0	0	0	0	0	0	0	0	0	0	0	0	0	0	0	0
SeqVar2384	0	0	0	0	0	0	0	0	0	0	0	0	0	0	0	0	0	0	0	0	0	0	0	0	0	0	0	0	0	0	0	0	0	0	0	0	0	0	0	0	0	0	0	0	0	0	0	0	0
SeqVar2385	0	0	0	0	0	0	0	0	0	0	0	0	0	0	0	0	0	0	0	0	0	0	0	0	0	0	0	0	0	0	0	0	0.277979	0	0	0	0	0	0	0	0	0	0	0	0	0	0	0	0
SeqVar2386	0	0	0	0	0	0	0	0	0	0	0	0	0	0	0	0	0	0	0	0	0	0	0	0	0	0	0	0	0	0	0	0	0	0	0	0	0	0	0	0	0	0	0	0	0	0	0	0	0
SeqVar2388	0	0	0	0	0	0	0	0	0	0	0	0	0	0	0	0	0	0	0	0	0	0	0	0	0	0	0	0	0	0.431835	0	0	0	0	0	0	0	0	0	0	0	0	0	0	0	0	0	0	0
SeqVar2391	0	0	0	0	0	0	0	0	0	0	0	0	0	0	0	0	0	0	0	0	0	0	0	0	0	0	0	0	0	0	0	0	0	0	0	0	0	0	0	0	0.600516	0	0	0	0.759141	0	0	0.354781	0
SeqVar2393	0	0	0	0	0	0	0	0	0	0	0	0	0	0	0	0	0	0	0	0	0	0	0	0	0	0	0	0	0	0	0	0	0	0	0	0	0	0	0	0	0	0	0	0	0	0	0	0	0
SeqVar2394	0	0	0	0	0	0	0	0	0	0	0	0	0	0	0	0	0	0	0	0	0	0	0	0	0	0	0	0	0	0	0	0	0	0	0	0	0	0	0	0	0	0	0	0	0	0	0	0	0
SeqVar2395	0	0	0	0	0	0	0	0	0	0	0	0	0	0	0	0	0	0	0	0	0	0	0	0	0	0	0	0	0	0	0	0	0	0	0	0	0	0	0	0	0	0	0	0	0	0	0	0	0
SeqVar2396	0	0	0	0	0	0	0	0	0	0	0	0	0	0	0	0	0	0	0	0	0	0	0	0	0	0	0	0	0	0.347858	0	0	0	0	0	0	0	0	0	0	0	0	0.410317	0	0	0	0	0	0
SeqVar2397	0	0	0	0	0	0	0	0	0	0	0	0	0	0	0	0	0	0	0	0	0	0	0	0	0	0	0	0	0	0	0	0	0	0	0	0	0	0	0	0	0	0	0	0	0	0	0	0	0
SeqVar2398	0	0	0	0	0	0	0	0	0	0	0	0	0	0	0	0	0	0	0	0	0	0	0	0.233576	0	0	0	0	0	0	0	0	0.15765	0	0	0	0	0	0	0	0	0	0	0	0	0	0	0	0
SeqVar2400	0	0	0	0	0	0	0	0	0	0	0	0	0	0	0	0	0	0	0	0	0	0	0	0	0	0	0	0	0	0	0	0	0	0	0	0	0	0	0	0	0	0	0	0	0	0	0	0	0
SeqVar2401	0	0	0	0	0	0	0	0	0	0	0	0	0	0	0	0	0	0	0	0	0	0	0	0	0	0	0	0	0	0.563914	0	0	0	0	0	0	0.15518	0	0	0	0	0	0	0	0	0	0	0	0
SeqVar2402	0	0	0	0	0	0	0	0	0	0	0	0	0	0	0	0	0	0	0	0	0	0	0	0	0	0	0	0	0	0	0	0	0	0	0	0	0	0	0	0	0	0	0	0	0	0	0.690278	0	0
SeqVar2403	0	0	0	0	0	0	0	0	0	0	0	0	0	0	0	0	0	0	0	0	0	0	0	0	0	0.339218	0	0	0	0	0	0	0	0	0	0	0	0	0	0	0	0	0	0	0	0	0	0	0
SeqVar2405	0	0	0	0	0	0	0	0	0	0	0	0	0	0	0	0	0	0	0	0	0	0	0	0	0	0	0	0	0	0	0	0	0	0	0	0	0	0	0	0	0	0	0	0	0	0	0	0	0
SeqVar2406	0	0	0	0	0	0	0	0	0	0	0	0	0	0	0	0	0	0	0	0	0	0	0	0	0	0	0	0.54087	0	0	0	0	0	0	0	0	0	0	0	0	0	0	0	0	0	0	0	0	0
SeqVar2407	0	0	0	0	0	0	0	0	0	0	0	0	0	0	0	0	0	0	0	0	0.142935	0	0	0	0	0	0	0	0	0	0	0	0	0	0	0	0	0	0	0	0	0	0	0	0	0	0	0	0
SeqVar2408	0	1.28679	0	0	0	0	0	0	0	0	0	0	0	0	0	0	0.12644	0	0	0	0	0	0	0	0	0	0	0	0	0	0	0	0	0	0	0	0	0	0	0	0	0	0	0	0	0	0.417894	0	0
SeqVar2409	0	0	0	0	0	0	0	0	0	0	0	0	0	0	0	0	0	0	0	0	0	0	0	0	0	0	0	0	0	0	0	0	0	0	0	0	0	0	0	0	0	0	0	0	0	0	0	0	0
SeqVar2410	0	0	0	0	0	0	0	0	0	0	0	0	0	0	0	0	0	0	0	0	0	0	0	0	0	0	0	0	0	0	0	0	0	0	0	0	0	0	0.590395	0	0.639456	0.298096	0	0	0	0	0.534021	0	0
SeqVar2411	0	0	0	0	0	0	0	0	0	0	0	0	0	0	0	0	0	0	0	0	0	0	0	0	0	0	0	0	0	0.457807	0	0	0	0	0	0	0	0	0	0	0	0	0	0	0	0	0	0	0
SeqVar2414	0	0	0	0	0	0	0	0	0	0	0	0	0	0	0	0	0	0	0	0	0	0	0	0	0	0	0	0	0	0	0	0	0	0	0	0	0	0	0	0	0	0	0	0	0	0	0	0	0
SeqVar2416	0	0	0	0	0	0	0	0	0	0	0	0	0.285248	0	0	0	0	0	0	0	0	0	0	0	0	0	0	0	0	0	0	0	0	0	0	0	0	0	0	0	0	0	0	0	0	0	0	0	0
SeqVar2417	0	0	0	0	0	0	0	0	0	0	0	0	0	0	0	0	0	0	0	0	0	0	0	0	0	0	0	0	0	0	0	0	0	0	0	0	0	0.355806	0	0	0	0	0	0	0	0	0	0	0
SeqVar2418	0	0	0	0	0	0	0	0	0	0	0	0	0	0	0	0	0	0	0	0	0	0	0	0	0	0	0	0	0	0	0	0	0	0	0	0	0	0	0	0	0	0	0	0	0	0	0	0	0
SeqVar2419	0	0	0	0	0	0	0	0	0	0	0	0	0	0	0	0	0	0	0	0	0	0	0	0	0	0	0	0	0	0	0	0	0	0	0	0	0	0	0	0	0	0	0	0	0	0	0	0	0
SeqVar2420	0	0	0	0	0	0	0	0	0	0	0	0	0	0	0	0	0	0	0	0	0	0	0	0	0	0	0	0	0	0	0	0	0	0	0	0	0	0	0	0	0	0	0	0	0	0	0	0	0
SeqVar2422	0	0	0	0	0	0	0	0	0	0	0	0	0	0	0	0	0	0	0	0	0	0	0	0	0	0	0	0	0	0	0	0	0	0	0	0	0	0	0	0	0	0	0	0.233634	0	0	0	0	0
SeqVar2423	0	0	0	0	0	0	0	0	0	0	0	0	0	0	0	0	0	0	0	0	0	0	0	0	0	0	0	0	0	0	0	0	0	0	0	0	0	0	0	0	0	0	0	0	0	0	0	0	0
SeqVar2427	0	0	0	0	0	0	0	0	0	0	0	0	0	0	0	0	0	0	0	0	0	0	0	0	0	0	0	0	0	0	0	0	0	0	0	0	0	0	0	0	0	0	0	0	0	0	0	0	0
SeqVar2428	0	0	0	0	0	0	0	0	0	0	0	0	0	0	0	0	0	0	0	0	0	0	0	0	0	0	0	0	0	0	0	0	0	0	0	0	0	0	0	0	0	0	0	0	0	0	0	0	0
SeqVar2429	0	0	0	0	0	0	0	0	0	0	0	0	0	0	0	0	0	0	0	0	0	0	0	0	0	0	0	0	0	0	0	0	0	0	0	0	0	0	0	0	0	0	0	0	0	0	0	0	0
SeqVar2432	0	0	0	0	0	0	0	0	0	0	0	0	0	0	0	0	0	0	0	0	0	0	0	0	0	0	0	0	0	0	0	0	0	0	0	0	0	0	0	0	0	0	0	0	0	0	0	0	0
SeqVar2433	0	0	0	0	0	0	0	0	0	0	0	0	0	0	0	0	0	0	0	0	0	0	0	0	0	0	0	0	0	0	0	0	0	0	0	0	0	0	0	0	0	0	0	0	0	0	0	0.338973	0
SeqVar2434	0	0	0	0	0	0	0	0	0	0	0	0	0	0	0	0	0	0	0	0	0	0	0	0	0	0	0	0	0	0	0	0	0	0	0	0	0	0	0	0	0	0	0	0	0	0	0	0	0
SeqVar2435	0	0	0	0	0	0	0	0	0	0	0	0	0	0	0	0	0	0	0	0	0	0	0	0	0	0	0	0	0	0	0	0	0	0	0	0	0	0	0	0	0	0	0	0	0	0	0	0	0
SeqVar2437	0	0	0	0	0	0	0	0	0	0	0	0	0	0	0	0	0	0	0	0	0	0	0	0	0	0	0	0	0	0	0	0	0	0	0	0.417733	0	0	0	0	0	0	0	0	0	0	0	0	0
SeqVar2438	0	0	0	0	0	0	0	0	0	0	0	0	0	0	0	0	0	0	0	0	0	0	0	0	0	0	0	0	0	0	0	0	0	0	0	0	0	0	0	0	0	0	0	0	0	0	0	0	0
SeqVar2439	0	0	0	0	0	0	0	0	0	0	0	0	0	0	0	0	0	0	0	0	0	0	0	0	0	0	0	0	0	0	0	0	0	0	0	0	0	0	0	0	0	0	0	0	0	0	0	0	0
SeqVar2440	0	0	0	0	0	0	0	0	0	0	0	0	0	0	0	0	0	0	0	0	0.129386	0	0	0	0	0	0	0	0.591261	0	0	0	0	0	0	0	0	0	0	0	0	0	0	0	0	0	0	0	0
SeqVar2441	0	0	0	0	0	0	0	0	0	0	0	0	0	0	0	0	0	0	0	0	0	0	0	0	0	0	0	0	0	0	0	0	0	0	0	0	0	0	0	0	0	0	0	0	0	0	0	0	0
SeqVar2442	0	0	0	0	0	0	0	0	0	0	0	0	0	0	0	0	0	0	0	0	0	0	0	0	0	0	0	0	0	0	0	0	0	0	0	0	0	0	0	0	0	0.448661	0	0	0	0	0.762967	0	0
SeqVar2443	0	0	0	0	0	0	0	0	0	0	0	0	0	0	0	0	0	0	0	0	0	0	0	0	0	0	0	0	0	0	0	0	0	0	0	0	0	0	0	0	0	0	0	0	0	0	0	0	0
SeqVar2446	0	0	0	0	0	0	0	0	0	0	0	0	0	0	0	0	0	0	0	0	0	0	0	0	0	0	0	0	0	0	0	0	0	0	0	0	0	0	0	0	0	0	0	0	0	0	0	0	0
SeqVar2448	0	0	0	0	0	0	0	0	0	0	0	0	0	0	0	0	0	0	0	1.23954	0	0	0	0	0	0	0	0	0	0	0	0	0	0	0	0	0.218305	0	0	0	0	0	0	0	0	0	0	0	0
SeqVar2453	0	0	0	0	0	0	0	0	0	0	0	0	0	0	0	0	0	0	0	0	0.18298	0	0	0	0	0	0	0	0	0.390847	0	0	0	0	0	0	0	0	0	0	0	0	0	0	0	0	0	0	0
SeqVar2455	0	0	0	0	0	0	0	0	0	0	0	0	0	0	0	0	0	0	0	0	0	0	0	0	0	0	0	0	0	0	0	0	0	0	0	0	0	0	0	0	0	0	0	0	0	0	0	0	0
SeqVar2456	0	0	0	0	0	0	0	0	0	0	0	0	0	0	0	0	0	0	0	0	0	0	0	0	0	0	0	0	0	0	0	0	0	0	0	0	0	0	0	0	0	0	0	0	0	0	0	0	0
SeqVar2458	0	0	0	0	0	0	0	0	0	0	0	0	0	0	0	0	0	0	0	0	0	0	0	0	0	0	0	0	0	0	0	0	0	0	0	0	0.140221	0	0	0	0	0	0	0	0	0	0	0	0
SeqVar2459	0	0	0	0	0	0	0	0	0	0	0	0	0	0	0	0	0	0	0	0	0	0	0	0	0	0	0	0	0	0	0	0	0	0	0	0	0	0	0	0	0	0	0	0	0	0	0	0	0
SeqVar2461	0	0	0	0	0	0	0	0	0	0	0	0	0	0	0	0	0	0	0	0	0	0	0	0	0	0	0	0	0	0	0	0	0	0	0	0	0	0	0	0	0	0	0	0	0	0	0	0	0
SeqVar2463	0	0	0	0	0	0	0	0	0	0	0	0	0	0	0	0	0	0	0	0	0	0	0	0	0	0	0	0	0	0	0	0	0	0	0	0	0.124676	0	0	0	0	0	0	0	0	0	0	0	0
SeqVar2464	0	0	1.00089	0	0.285665	0	0	0	0	0	0	0	0	0	0	0	0	0	0	0	0	0	0	0	0	0	0	0	0	0	0	0	0	0	0	0	0	0	0	0	0	0	0	0	0	0	0	0.375136	0
SeqVar2467	0	0	0	0	0	0	0	0	0	0	0	0	0	0	0	0	0	0	0	0	0	0	0	0	0	0	0	0	0	0	0	0	0	0	0	0	0	0	0	0	0	0	0	0	0	0	0	0	0
SeqVar2468	0	0	0	0	0	0	0	0	0	0	0	0	0	0	0	0	0	0	0	0	0	0	0	0.136133	0.213225	0	0	0	0	0	0	0	0	0	0	0	0	0	0	0	0.386407	0	0	0	0	0	0	0	0
SeqVar2469	0	0	0	0	0	0	0	0	0	0	0	0	0	0	0	0	0	0	0	0	0	0	0	0	0	0	0	0	0	0	0	0	0	0	0	0	0	0	0	0	0	0	0	0	0	0	0	0	0
SeqVar2470	0	0	0	0	0	0	0	0	0	0	0	0	0	0	0.754082	0	0	0	0	0	0	0	0	0	0	0	0	0	0	0	0	0	0	0	0	0	0	0	0	0	0	0	0	0	0	0	0	0	0.641792
SeqVar2471	0	0	0	0	0	0	0	0	0	0	0	0	0	0	0	0	0	0	0	0	0	0	0	0	0	0	0	0	0	0	0	0	0	0	0	0	0	0	0	0	0	0	0	0	0	0	0	0	0
SeqVar2472	0	0	0	0	0	0	0	0	0	0	0	0	0	0	0	0	0	0	0	0	0	0	0	0	0.26618	0.233994	0	0	0.693156	0	0	0	0	0	0	0.636792	0	0	0	0	0.770794	0.349434	0	0	0	0	0.677023	0	0.658921
SeqVar2473	0	0	0	0	0	0	0	0	0	0	0	0	0	0	0	0	0	0	0	0	0	0	0	0	0	0	0	0	0	0	0	0	0	0	0	0	0	0	0	0	0	0	0	0	0	0	0	0	0
SeqVar2474	0	0	0	0	0	0	0	0	0	0	0	0	0	0	0	0	0	0	0	0	0	0	0	0	0	0	0	0	0	0	0	0	0	0	0	0	0	0	0	0	0	0	0	0	0	0	0	0	0
SeqVar2478	0	0	0	0	0	0	0	0	0	0	0	0	0	0	0	0	0	0	0	0	0	0	0	0	0	0	0	0	0	0	0	0	0	0	0	0	0	0	0	0	0	0	0	0	0	0	0	0	0
SeqVar2479	0	0	0	0	0	0	0	0	0	0	0	0	0	0	0	0	0	0	0	0	0	0	0	0	0	0	0	0	0	0	0	0	0	0	0	0	0	0	0	0	0	0	0	0	0	0	0	0	0
SeqVar2480	0	0	0	0	0	0	0	0	0	0	0	0	0	0	0	0	0	0	0	0	0	0	0	0	0	0	0	0	0	0	0	0	0	0	0	0	0	0	0	0	0	0	0	0	0	0	0	0	0
SeqVar2481	0.377085	0	0	0	0	0	0	0	0.175226	0	0	0	0	0	0	0	0	0	0	0	0.183464	0	0	0	0	0	0	0	0	0	0	0	0	0	0	0	0	0	0	0	0	0	0	0	0	0	0	0	0
SeqVar2482	0	0	0	0	0	0	0	0	0.369895	0.383597	0	0	0	0	0	0	0	0	0	0	0	0	0	0	0	0	0	0	0	0	0	0	0	0	0	0	0	0	0	0	0	0	0	0	0	0	0	0	0
SeqVar2484	0	0	0	0	0	0	0	0	0	0	0	0	0	0	0	0	0	0	0	0	0	0	0	0	0	0	0	0	0	0	0	0	0	0	0	0	0.269399	0	0	0	0	0	0	0	0	0	0	0	0
SeqVar2491	0	0	0	0	0	0	0	0	0	0	0	0	0	0	0	0	0	0	0	0	0	0	0	0	0	0	0	0.608111	0	0	0	0	0	0	0	0	0.232048	0	0	0	0	0	0	0	0	0	0.417894	0	0
SeqVar2492	0	0	0	0	0	0	0	0	0	0.629941	0	0	0	0	0	0	0	0	0	0	0	0	0	0	0	0	0	0	0	0	0	0	0	0	0	0	0	0	0	0	0	0	0	0	0	0	0	0	0
SeqVar2493	0	0	0	0	0.327776	0	0	0	0	0	0	0	0	0	0	0	0	0	0	0	0	0	0	0	0	0	0	0	0	0	0	0	0	0	0	0	0	0	0	0	0	0	0	0	0	0	0	0	0
SeqVar2494	0	0	0	0	0	0	0	0	0	0.582527	0	0	0	0	0	0	0	0	0	0	0	0	0	0	0	0	0	0	0	0	0	0	0	0	0	0	0	0	0	0	0	0	0	0	0	0	0	0	0
SeqVar2495	0	0	0	0	0	0	0	0	0	0	0	0	0	0	0	0	0	0	0	0	0	0	0	0	0	0	0	0	0	0	0	0	0	0	0	0	0	0	0	0	0	0	0	0	0	0	0	0	0
[truncated: 37,939 more rows]
[truncated: 331 more columns]

## Sheet: Table S2
Table S2 Complete metadata table for all samples and negatives
SampleID	Status	Individual	Position	Samp_method	TapeNo
s001	AD	1	EC	Tape	1
s002	AD	1	EC	Tape	5
s003	AD	1	EC	Tape	15
s004	AD	1	EC	Tape	35
s005	AD	1	VF	Tape	1
s006	AD	1	VF	Tape	5
s007	AD	1	VF	Tape	15
s008	AD	1	VF	Tape	35
s009	AD	1	LS	Tape	1
s010	AD	1	LS	Tape	5
s011	AD	1	LS	Tape	15
s012	AD	1	LS	Tape	35
s013	HC	1	EC	Tape	1
s014	HC	1	EC	Tape	5
s015	HC	1	EC	Tape	15
s016	HC	1	EC	Tape	35
s017	HC	1	VF	Tape	1
s018	HC	1	VF	Tape	5
s019	HC	1	VF	Tape	15
s020	HC	1	VF	Tape	35
s021	Control	0	Tape-neg	Tape	1
s022	Control	0	H2O-neg	0	1
s023	AD	2	EC	Tape	1
s024	AD	2	EC	Tape	5
s025	AD	2	EC	Tape	15
s026	AD	2	EC	Tape	35
s027	AD	2	VF	Tape	1
s028	AD	2	VF	Tape	5
s029	AD	2	VF	Tape	15
s030	AD	2	VF	Tape	35
s031	AD	2	LS	Tape	1
s032	AD	2	LS	Tape	5
s033	AD	2	LS	Tape	15
s034	AD	2	LS	Tape	35
s035	HC	2	EC	Tape	1
s036	HC	2	EC	Tape	5
s037	HC	2	EC	Tape	15
s038	HC	2	EC	Tape	35
s039	HC	2	VF	Tape	1
s040	HC	2	VF	Tape	5
s041	HC	2	VF	Tape	15
s042	HC	2	VF	Tape	35
s043	Control	0	Tape-neg	Tape	2
s044	Control	0	H2O-neg	0	2
s045	AD	3	EC	Tape	1
s046	AD	3	EC	Tape	5
s047	AD	3	EC	Tape	15
s048	AD	3	EC	Tape	35
s049	AD	3	VF	Tape	1
s050	AD	3	VF	Tape	5
s051	AD	3	VF	Tape	15
s052	AD	3	VF	Tape	35
s053	AD	3	LS	Tape	1
s054	AD	3	LS	Tape	5
s055	AD	3	LS	Tape	15
s056	AD	3	LS	Tape	35
s057	HC	3	EC	Tape	1
s058	HC	3	EC	Tape	5
s059	HC	3	EC	Tape	15
s060	HC	3	EC	Tape	35
s061	HC	3	VF	Tape	1
s062	HC	3	VF	Tape	5
s063	HC	3	VF	Tape	15
s064	HC	3	VF	Tape	35
s065	Control	0	Tape-neg	Tape	3
s066	Control	0	H2O-neg	0	3
s068	AD	4	EC	Tape	5
s069	AD	4	EC	Tape	15
s070	AD	4	EC	Tape	35
s071	AD	4	VF	Tape	1
s072	AD	4	VF	Tape	5
s073	AD	4	VF	Tape	15
s074	AD	4	VF	Tape	35
s075	AD	4	LS	Tape	1
s076	AD	4	LS	Tape	5
s077	AD	4	LS	Tape	15
s078	AD	4	LS	Tape	35
s079	HC	4	EC	Tape	1
s080	HC	4	EC	Tape	5
s081	HC	4	EC	Tape	15
s082	HC	4	EC	Tape	35
s083	HC	4	VF	Tape	1
s084	HC	4	VF	Tape	5
s085	HC	4	VF	Tape	15
s086	HC	4	VF	Tape	35
s087	Control	0	Tape-neg	Tape	4
s088	Control	0	H2O-neg	0	4
s089	AD	4	EC	Swab	0
s090	AD	4	VF	Swab	0
s091	AD	4	LS	Swab	0
s092	HC	4	EC	Swab	0
s093	HC	4	VF	Swab	0
s094	Control	0	Swab-neg	Swab	4
s095	AD	5	EC	Tape	1
s096	AD	5	EC	Tape	5
s097	AD	5	EC	Tape	15
s098	AD	5	EC	Tape	35
s099	AD	5	EC	Swab	0
s100	AD	5	VF	Tape	1
s101	AD	5	VF	Tape	5
s103	AD	5	VF	Tape	35
s104	AD	5	VF	Swab	0
s105	AD	5	LS	Tape	1
s106	AD	5	LS	Tape	5
s107	AD	5	LS	Tape	15
s108	AD	5	LS	Tape	35
s109	AD	5	LS	Swab	0
s110	HC	5	EC	Tape	1
s111	HC	5	EC	Tape	5
s112	HC	5	EC	Tape	15
s113	HC	5	EC	Tape	35
s114	HC	5	EC	Swab	0
s115	HC	5	VF	Tape	1
s116	HC	5	VF	Tape	5
s117	HC	5	VF	Tape	15
s118	HC	5	VF	Tape	35
s119	HC	5	VF	Swab	0
pn001	Control	0	PCR-neg	0	1
pn002	Control	0	PCR-neg	0	2
pn003	Control	0	PCR-neg	0	3
pn004	Control	0	PCR-neg	0	4
pn005	Control	0	PCR-neg	0	5
pn006	Control	0	PCR-neg	0	6
S001	AD	1	EC	Tape	1
S002	AD	1	EC	Tape	5
S003	AD	1	EC	Tape	15
S004	AD	1	EC	Tape	35
S005	AD	1	VF	Tape	1
S006	AD	1	VF	Tape	5
S007	AD	1	VF	Tape	15
S008	AD	1	VF	Tape	35
S009	AD	1	LS	Tape	1
S010	AD	1	LS	Tape	5
S011	AD	1	LS	Tape	15
S012	AD	1	LS	Tape	35
S013	HC	1	EC	Tape	1
S014	HC	1	EC	Tape	5
S015	HC	1	EC	Tape	15
S016	HC	1	EC	Tape	35
S017	HC	1	VF	Tape	1
S018	HC	1	VF	Tape	5
S019	HC	1	VF	Tape	15
S020	HC	1	VF	Tape	35
S021	Control	0	Tape-neg	Tape	1
S022	Control	0	H2O-neg	0	1
S023	AD	2	EC	Tape	1
S024	AD	2	EC	Tape	5
S025	AD	2	EC	Tape	15
S026	AD	2	EC	Tape	35
S027	AD	2	VF	Tape	1
S028	AD	2	VF	Tape	5
S029	AD	2	VF	Tape	15
S030	AD	2	VF	Tape	35
S031	AD	2	LS	Tape	1
S032	AD	2	LS	Tape	5
S033	AD	2	LS	Tape	15
S034	AD	2	LS	Tape	35
S035	HC	2	EC	Tape	1
S036	HC	2	EC	Tape	5
S037	HC	2	EC	Tape	15
S038	HC	2	EC	Tape	35
S039	HC	2	VF	Tape	1
S040	HC	2	VF	Tape	5
S041	HC	2	VF	Tape	15
S042	HC	2	VF	Tape	35
S043	Control	0	Tape-neg	Tape	2
S044	Control	0	H2O-neg	0	2
S045	AD	3	EC	Tape	1
S047	AD	3	EC	Tape	15
S048	AD	3	EC	Tape	35
S049	AD	3	VF	Tape	1
S050	AD	3	VF	Tape	5
S053	AD	3	LS	Tape	1
S056	AD	3	LS	Tape	35
S057	HC	3	EC	Tape	1
S058	HC	3	EC	Tape	5
S059	HC	3	EC	Tape	15
S060	HC	3	EC	Tape	35
S061	HC	3	VF	Tape	1
S062	HC	3	VF	Tape	5
S063	HC	3	VF	Tape	15
S064	HC	3	VF	Tape	35
S065	Control	0	Tape-neg	Tape	3
S066	Control	0	H2O-neg	0	3
S067	AD	4	EC	Tape	1
S068	AD	4	EC	Tape	5
S069	AD	4	EC	Tape	15
S070	AD	4	EC	Tape	35
S071	AD	4	VF	Tape	1
S073	AD	4	VF	Tape	15
S074	AD	4	VF	Tape	35
S075	AD	4	LS	Tape	1
S076	AD	4	LS	Tape	5
S077	AD	4	LS	Tape	15
S078	AD	4	LS	Tape	35
S079	HC	4	EC	Tape	1
S080	HC	4	EC	Tape	5
S081	HC	4	EC	Tape	15
S082	HC	4	EC	Tape	35
S083	HC	4	VF	Tape	1
S084	HC	4	VF	Tape	5
S085	HC	4	VF	Tape	15
S086	HC	4	VF	Tape	35
S087	Control	0	Tape-neg	Tape	4
S088	Control	0	H2O-neg	0	4
S089	AD	4	EC	Swab	0
S090	AD	4	VF	Swab	0
S091	AD	4	LS	Swab	0
S092	HC	4	EC	Swab	0
S093	HC	4	VF	Swab	0
S094	Control	0	Swab-neg	Swab	4
S095	AD	5	EC	Tape	1
S096	AD	5	EC	Tape	5
S097	AD	5	EC	Tape	15
S098	AD	5	EC	Tape	35
S099	AD	5	EC	Swab	0
S100	AD	5	VF	Tape	1
S101	AD	5	VF	Tape	5
S102	AD	5	VF	Tape	15
S103	AD	5	VF	Tape	35
S104	AD	5	VF	Swab	0
S105	AD	5	LS	Tape	1
S106	AD	5	LS	Tape	5
S107	AD	5	LS	Tape	15
S108	AD	5	LS	Tape	35
S109	AD	5	LS	Swab	0
pn007	Control	0	PCR-neg	0	7
pn008	Control	0	PCR-neg	0	8
pn009	Control	0	PCR-neg	0	9
pn010	Control	0	PCR-neg	0	10
pn011	Control	0	PCR-neg	0	11
pn012	Control	0	PCR-neg	0	12
S110	HC	5	EC	Tape	1
S111	HC	5	EC	Tape	5
S112	HC	5	EC	Tape	15
S113	HC	5	EC	Tape	35
S114	HC	5	EC	Swab	0
S115	HC	5	VF	Tape	1
S116	HC	5	VF	Tape	5
S117	HC	5	VF	Tape	15
S118	HC	5	VF	Tape	35
S119	HC	5	VF	Swab	0
S120	Control	0	Tape-neg	Tape	5
S121	Control	0	Swab-neg	Swab	5
S122	Control	0	H2O-neg	0	5
S123	AD	1	EC	Swab	0
S124	AD	1	VF	Swab	0
S125	AD	1	LS	Swab	0
S126	HC	1	EC	Swab	0
S127	HC	1	VF	Swab	0
S128	Control	0	Swab-neg	Swab	1
S129	AD	2	EC	Swab	0
S130	AD	2	VF	Swab	0
S131	AD	2	LS	Swab	0
S132	HC	2	EC	Swab	0
S133	HC	2	VF	Swab	0
S134	Control	0	Swab-neg	Swab	2
S135	AD	3	EC	Swab	0
S136	AD	3	VF	Swab	0
S138	HC	3	EC	Swab	0
S139	HC	3	VF	Swab	0
S140	Control	0	Swab-neg	Swab	3
S141	Control	0	H2O-neg	0	6
S142	AD	6	EC	Tape	1
S143	AD	6	EC	Tape	5
S144	AD	6	EC	Tape	15
S145	AD	6	EC	Tape	35
S146	AD	6	EC	Swab	0
S147	AD	6	VF	Tape	1
S148	AD	6	VF	Tape	5
S149	AD	6	VF	Tape	15
S150	AD	6	VF	Tape	35
S151	AD	6	VF	Swab	0
S152	AD	6	LS	Tape	1
S153	AD	6	LS	Tape	5
S154	AD	6	LS	Tape	15
S155	AD	6	LS	Tape	35
S156	AD	6	LS	Swab	0
S157	HC	6	EC	Tape	1
S158	HC	6	EC	Tape	5
S159	HC	6	EC	Tape	15
S160	HC	6	EC	Tape	35
S161	HC	6	EC	Swab	0
S162	HC	6	VF	Tape	1
S163	HC	6	VF	Tape	5
S164	HC	6	VF	Tape	15
S165	HC	6	VF	Tape	35
S166	HC	6	VF	Swab	0
S167	Control	0	Tape-neg	Tape	6
S168	Control	0	Swab-neg	Swab	6
S197	AD	8	EC	Tape	1
S198	AD	8	EC	Tape	5
S199	AD	8	EC	Tape	15
S200	AD	8	EC	Tape	35
S201	AD	8	EC	Swab	0
S202	AD	8	VF	Tape	1
S203	AD	8	VF	Tape	5
S205	AD	8	VF	Tape	35
S206	AD	8	VF	Swab	0
S207	AD	8	LS	Tape	1
S208	AD	8	LS	Tape	5
S209	AD	8	LS	Tape	15
S210	AD	8	LS	Tape	35
S211	AD	8	LS	Swab	0
S212	HC	8	EC	Tape	1
S213	HC	8	EC	Tape	5
S214	HC	8	EC	Tape	15
S215	HC	8	EC	Tape	35
S216	HC	8	EC	Swab	0
S217	HC	8	VF	Tape	1
S218	HC	8	VF	Tape	5
S219	HC	8	VF	Tape	15
S220	HC	8	VF	Tape	35
S221	HC	8	VF	Swab	0
S222	Control	0	Tape-neg	Tape	8
S223	Control	0	Swab-neg	Swab	8
S224	Control	0	H2O-neg	0	8
S225	AD	9	EC	Tape	1
S226	AD	9	EC	Tape	5
S227	AD	9	EC	Tape	15
S228	AD	9	EC	Tape	35
S229	AD	9	EC	Swab	0
S230	AD	9	VF	Tape	1
S231	AD	9	VF	Tape	5
S232	AD	9	VF	Tape	15
S233	AD	9	VF	Tape	35
S234	AD	9	VF	Swab	0
S235	AD	9	LS	Tape	1
S236	AD	9	LS	Tape	5
S237	AD	9	LS	Tape	15
S238	AD	9	LS	Tape	35
S239	AD	9	LS	Swab	0
S240	HC	9	EC	Tape	1
S241	HC	9	EC	Tape	5
S242	HC	9	EC	Tape	15
S243	HC	9	EC	Tape	35
S244	HC	9	EC	Swab	0
S245	HC	9	VF	Tape	1
S246	HC	9	VF	Tape	5
S204	AD	8	VF	Tape	15
pn013	Control	0	PCR-neg	0	13
pn015	Control	0	PCR-neg	0	15
pn016	Control	0	PCR-neg	0	16
pn017	Control	0	PCR-neg	0	17
pn018	Control	0	PCR-neg	0	18
pn020	Control	0	PCR-neg	0	20
pn028	Control	0	PCR-neg	0	28
S247	HC	9	VF	Tape	15
S248	HC	9	VF	Tape	35
S249	HC	9	VF	Swab	0
S252	Control	0	H2O-neg	0	9
S281	AD	11	EC	Tape	1
S282	AD	11	EC	Tape	5
S283	AD	11	EC	Swab	0
S284	AD	11	VF	Tape	1
S285	AD	11	VF	Tape	5
S286	AD	11	VF	Tape	15
S287	AD	11	VF	Tape	30
S288	AD	11	VF	Swab	0
S289	AD	11	LS	Tape	1
S290	AD	11	LS	Tape	5
S291	AD	11	LS	Tape	15
S292	AD	11	LS	Tape	35
S293	AD	11	LS	Swab	0
S294	HC	11	EC	Tape	1
S295	HC	11	EC	Tape	5
S296	HC	11	EC	Tape	15
S319	AD	12	LS	Tape	15
S320	AD	12	LS	Tape	35
S321	AD	12	LS	Swab	0
S322	HC	12	EC	Tape	1
S323	HC	12	EC	Tape	5
S324	HC	12	EC	Tape	15
S326	HC	12	EC	Swab	0
S327	HC	12	VF	Tape	1
S328	HC	12	VF	Tape	5
S329	HC	12	VF	Tape	15
S330	HC	12	VF	Tape	35
S331	HC	12	VF	Swab	0
S332	Control	0	Tape-neg	Tape	12
S334	Control	0	H2O-neg	0	12
S335	AD	13	EC	Tape	1
S336	AD	13	EC	Tape	5
S337	AD	13	EC	Tape	14
S338	AD	13	EC	Swab	0
S339	AD	13	VF	Tape	1
S340	AD	13	VF	Tape	5
S341	AD	13	VF	Tape	15
S342	AD	13	VF	Tape	35
S343	AD	13	VF	Swab	0
S344	AD	13	LS	Tape	1
S345	AD	13	LS	Tape	5
S346	AD	13	LS	Tape	15
S347	AD	13	LS	Tape	35
S348	AD	13	LS	Swab	0
S349	HC	13	EC	Tape	1
S350	HC	13	EC	Tape	5
S351	HC	13	EC	Tape	15
S352	HC	13	EC	Tape	35
S353	HC	13	EC	Swab	0
S354	HC	13	VF	Tape	1
S355	HC	13	VF	Tape	5
S356	HC	13	VF	Tape	15
S357	HC	13	VF	Tape	35
S358	HC	13	VF	Swab	0
S359	Control	0	Tape-neg	Tape	13
S360	Control	0	Swab-neg	Swab	13
S361	Control	0	H2O-neg	0	13
S362	AD	14	EC	Tape	1
S363	AD	14	EC	Tape	5
S364	AD	14	EC	Tape	15
S365	AD	14	EC	Tape	35
S366	AD	14	EC	Swab	0
S367	AD	14	VF	Tape	1
S368	AD	14	VF	Tape	5
S369	AD	14	VF	Tape	15
S370	AD	14	VF	Tape	35
S371	AD	14	VF	Swab	0
S372	AD	14	LS	Tape	1
S373	AD	14	LS	Tape	5
S374	AD	14	LS	Tape	15
S375	AD	14	LS	Tape	35
S376	AD	14	LS	Swab	0
S377	HC	14	EC	Tape	1
S378	HC	14	EC	Tape	5
S379	HC	14	EC	Tape	15
S380	HC	14	EC	Tape	35
S381	HC	14	EC	Swab	0
S382	HC	14	VF	Tape	1
S383	HC	14	VF	Tape	5
S406	HC	15	EC	Tape	15
S407	HC	15	EC	Tape	35
S408	HC	15	EC	Swab	0
S409	HC	15	VF	Tape	1
S410	HC	15	VF	Tape	5
S411	HC	15	VF	Tape	15
S412	HC	15	VF	Tape	35
S413	HC	15	VF	Swab	0
S414	Control	0	Tape-neg	Tape	15
S415	Control	0	Swab-neg	Swab	15
S416	Control	0	H2O-neg	0	15
S417	AD	16	EC	Tape	1
S418	AD	16	EC	Tape	5
S419	AD	16	EC	Tape	15
S420	AD	16	EC	Tape	35
S421	AD	16	EC	Swab	0
S422	AD	16	VF	Tape	1
S423	AD	16	VF	Tape	5
S424	AD	16	VF	Tape	15
S426	AD	16	VF	Swab	0
S427	AD	16	LS	Tape	1
S428	AD	16	LS	Tape	5
S537	AD	20	VF	Tape	35
S538	AD	20	VF	Swab	0
S539	AD	20	LS	Tape	1
S540	AD	20	LS	Tape	5
S541	AD	20	LS	Tape	15
S542	AD	20	LS	Tape	35
S543	AD	20	LS	Swab	0
S544	HC	20	EC	Tape	1
S545	HC	20	EC	Tape	5
S546	HC	20	EC	Tape	15
S547	HC	20	EC	Tape	35
S548	HC	20	EC	Swab	0
S549	HC	20	VF	Tape	1
S550	HC	20	VF	Tape	5
S551	HC	20	VF	Tape	15
S552	HC	20	VF	Tape	35
S553	HC	20	VF	Swab	0
S554	Control	0	Tape-neg	Tape	20
S555	Control	0	Swab-neg	Swab	20
S556	Control	0	H2O-neg	0	20
S333	Control	0	Swab-neg	Swab	12
pn014	Control	0	PCR-neg	0	14
pn019	Control	0	PCR-neg	0	19
pn022	Control	0	PCR-neg	0	22
pn024	Control	0	PCR-neg	0	24
pn025	Control	0	PCR-neg	0	25
S297	HC	11	EC	Tape	35
S298	HC	11	EC	Swab	0
S299	HC	11	VF	Tape	1
S300	HC	11	VF	Tape	5
S301	HC	11	VF	Tape	15
S302	HC	11	VF	Tape	35
S303	HC	11	VF	Swab	0
S304	Control	0	Tape-neg	Tape	11
S305	Control	0	Swab-neg	Swab	11
S306	Control	0	H2O-neg	0	11
S307	AD	12	EC	Tape	1
S308	AD	12	EC	Tape	5
S309	AD	12	EC	Tape	15
S310	AD	12	EC	Tape	35
S311	AD	12	EC	Swab	0
S312	AD	12	VF	Tape	1
S314	AD	12	VF	Tape	15
S315	AD	12	VF	Tape	35
S316	AD	12	VF	Swab	0
S317	AD	12	LS	Tape	1
S318	AD	12	LS	Tape	5
S384	HC	14	VF	Tape	15
S385	HC	14	VF	Tape	35
S386	HC	14	VF	Swab	0
S387	Control	0	Tape-neg	Tape	14
S388	Control	0	Swab-neg	Swab	14
S389	Control	0	H2O-neg	0	14
S390	AD	15	EC	Tape	1
S391	AD	15	EC	Tape	5
S392	AD	15	EC	Tape	15
S393	AD	15	EC	Swab	0
S394	AD	15	VF	Tape	1
S395	AD	15	VF	Tape	5
S396	AD	15	VF	Tape	15
S397	AD	15	VF	Tape	35
S398	AD	15	VF	Swab	0
S399	AD	15	LS	Tape	1
S400	AD	15	LS	Tape	5
S401	AD	15	LS	Tape	15
S402	AD	15	LS	Tape	35
S403	AD	15	LS	Swab	0
S404	HC	15	EC	Tape	1
S405	HC	15	EC	Tape	5
S425	AD	16	VF	Tape	35
S429	AD	16	LS	Tape	15
S430	AD	16	LS	Tape	35
S431	AD	16	LS	Swab	0
S432	HC	16	EC	Tape	1
S433	HC	16	EC	Tape	5
S434	HC	16	EC	Tape	15
S435	HC	16	EC	Tape	35
S436	HC	16	EC	Swab	0
S437	HC	16	VF	Tape	1
S438	HC	16	VF	Tape	5
S439	HC	16	VF	Tape	15
S440	HC	16	VF	Tape	35
S441	HC	16	VF	Swab	0
S442	Control	0	Tape-neg	Tape	16
S443	Control	0	Swab-neg	Swab	16
S444	Control	0	H2O-neg	0	16
S445	AD	17	EC	Tape	1
S446	AD	17	EC	Tape	5
S447	AD	17	EC	Tape	15
S448	AD	17	EC	Tape	35
S449	AD	17	EC	Swab	0
S450	AD	17	VF	Tape	1
S451	AD	17	VF	Tape	5
S452	AD	17	VF	Tape	15
S453	AD	17	VF	Tape	35
S454	AD	17	VF	Swab	0
S455	AD	17	LS	Tape	1
S456	AD	17	LS	Tape	5
S457	AD	17	LS	Tape	15
S458	AD	17	LS	Tape	35
S459	AD	17	LS	Swab	0
S460	HC	17	EC	Tape	1
S461	HC	17	EC	Tape	5
S462	HC	17	EC	Tape	15
S463	HC	17	EC	Tape	35
S464	HC	17	EC	Swab	0
S465	HC	17	VF	Tape	1
S466	HC	17	VF	Tape	5
S467	HC	17	VF	Tape	15
S468	HC	17	VF	Tape	35
S469	HC	17	VF	Swab	0
S470	Control	0	Tape-neg	Tape	17
S471	Control	0	Swab-neg	Swab	17
S472	Control	0	H2O-neg	0	17
S473	AD	18	EC	Tape	1
S474	AD	18	EC	Tape	5
S475	AD	18	EC	Tape	15
S476	AD	18	EC	Tape	35
S477	AD	18	EC	Swab	0
S478	AD	18	VF	Tape	1
S479	AD	18	VF	Tape	5
S480	AD	18	VF	Tape	15
S481	AD	18	VF	Tape	35
S482	AD	18	VF	Swab	0
S483	AD	18	LS	Tape	1
S484	AD	18	LS	Tape	5
S485	AD	18	LS	Tape	15
S486	AD	18	LS	Tape	35
S487	AD	18	LS	Swab	0
S488	HC	18	EC	Tape	1
S489	HC	18	EC	Tape	5
S490	HC	18	EC	Tape	15
S491	HC	18	EC	Tape	35
S492	HC	18	EC	Swab	0
S493	HC	18	VF	Tape	1
S494	HC	18	VF	Tape	5
S496	HC	18	VF	Tape	35
S497	HC	18	VF	Swab	0
S498	Control	0	Tape-neg	Tape	18
S500	Control	0	H2O-neg	0	18
S501	AD	19	EC	Tape	1
S502	AD	19	EC	Tape	5
S503	AD	19	EC	Tape	15
S504	AD	19	EC	Tape	35
S505	AD	19	EC	Swab	0
S506	AD	19	VF	Tape	1
S507	AD	19	VF	Tape	5
S508	AD	19	VF	Tape	15
S509	AD	19	VF	Tape	35
S510	AD	19	VF	Swab	0
S511	AD	19	LS	Tape	1
S512	AD	19	LS	Tape	5
S513	AD	19	LS	Tape	15
S514	AD	19	LS	Tape	35
pn026	Control	0	PCR-neg	0	26
S515	AD	19	LS	Swab	0
S516	HC	19	EC	Tape	1
S517	HC	19	EC	Tape	5
S518	HC	19	EC	Tape	15
S519	HC	19	EC	Tape	35
S520	HC	19	EC	Swab	0
S521	HC	19	VF	Tape	1
S522	HC	19	VF	Tape	5
S523	HC	19	VF	Tape	15
S524	HC	19	VF	Tape	35
S525	HC	19	VF	Swab	0
S526	Control	0	Tape-neg	Tape	19
S527	Control	0	Swab-neg	Swab	19
S528	Control	0	H2O-neg	0	19
S529	AD	20	EC	Tape	1
S530	AD	20	EC	Tape	5
S531	AD	20	EC	Tape	15
S532	AD	20	EC	Tape	35
S533	AD	20	EC	Swab	0
S534	AD	20	VF	Tape	1
S535	AD	20	VF	Tape	5
S536	AD	20	VF	Tape	15
pn029	Control	0	PCR-neg	0	29
pn030	Control	0	PCR-neg	0	30
pn031	Control	0	PCR-neg	0	31
pn032	Control	#N/A	#N/A	#N/A	#N/A
pn033	Control	#N/A	#N/A	#N/A	#N/A
S046	AD	3	EC	Tape	5
S055	AD	3	LS	Tape	15
S137	AD	3	LS	Swab	0
S172	Control	#N/A	#N/A	#N/A	#N/A
S187	Control	#N/A	#N/A	#N/A	#N/A
S313	AD	12	VF	Tape	5
S325	HC	12	EC	Tape	35
S557	AD	1	EC	Tape	2
S558	AD	1	EC	Tape	3
S559	AD	1	EC	Tape	4
S560	AD	1	VF	Tape	2
S561	AD	1	VF	Tape	3
S562	AD	1	VF	Tape	4
S563	AD	1	LS	Tape	2
S564	AD	1	LS	Tape	3
S565	AD	1	LS	Tape	4
S566	HC	1	EC	Tape	2
S567	HC	1	EC	Tape	3
S568	HC	1	EC	Tape	4
S569	HC	1	VF	Tape	2
S570	HC	1	VF	Tape	3
S571	HC	1	VF	Tape	4
S572	AD	9	EC	Tape	2
S573	AD	9	EC	Tape	3
S574	AD	9	EC	Tape	4
S575	AD	9	VF	Tape	2
S576	AD	9	VF	Tape	3
S577	AD	9	VF	Tape	4
S578	AD	9	LS	Tape	2
S579	AD	9	LS	Tape	3
S580	AD	9	LS	Tape	4
S581	Control	0	H2O-neg	0	21
S582	AD	10	EC	Tape	2
S583	AD	10	EC	Tape	3
S584	AD	10	EC	Tape	4
S585	AD	10	VF	Tape	2
S586	AD	10	VF	Tape	3
S587	AD	10	VF	Tape	4
S588	AD	10	LS	Tape	2
S589	AD	10	LS	Tape	3
S590	AD	10	LS	Tape	4
S591	HC	2	EC	Tape	2
S592	HC	2	EC	Tape	3
S593	HC	2	EC	Tape	4
S594	HC	2	VF	Tape	2
S595	HC	2	VF	Tape	3
S596	HC	2	VF	Tape	4
S597	AD	12	EC	Tape	2
S598	AD	12	EC	Tape	3
S599	AD	12	EC	Tape	4
S600	AD	12	VF	Tape	2
S601	AD	12	VF	Tape	3
S602	AD	12	VF	Tape	4
S603	AD	12	LS	Tape	2
S604	AD	12	LS	Tape	3
S605	AD	12	LS	Tape	4
S606	Control	0	H2O-neg	0	22
S607	AD	20	EC	Tape	2
S608	AD	20	EC	Tape	3
S609	AD	20	EC	Tape	4
S610	AD	20	VF	Tape	2
S611	AD	20	VF	Tape	3
S612	AD	20	VF	Tape	4
S613	AD	20	LS	Tape	2
S614	AD	20	LS	Tape	3
S615	AD	20	LS	Tape	4
S616	HC	6	EC	Tape	2
S617	HC	6	EC	Tape	3
S618	HC	6	EC	Tape	4
S619	HC	6	VF	Tape	2
S620	HC	6	VF	Tape	3
S621	HC	6	VF	Tape	4
S622	Control	0	H2O-neg	0	23

## Sheet: Table S3
Table S3 Pairwise comparisons for community composition and ASV richness
Community composition						ASV Richness
Comparison	diff	lwr	upr	p		Comparison	diff	lwr	upr	p
Tape-1-Swab	-0.00506279	-0.0192854	0.0091598	0.866052		Tape-1-Swab	-295.039	-393.836	-196.241	0
Tape-5-Swab	0.0161445	0.00128315	0.0310059	0.0255679		Tape-5-Swab	-366.048	-469.283	-262.813	0
Tape-15-Swab	0.0203985	0.00547969	0.0353173	0.001919		Tape-15-Swab	-406.501	-510.135	-302.867	0
Tape-35-Swab	0.0197686	0.00440489	0.0351324	0.0042869		Tape-35-Swab	-412.003	-518.727	-305.278	0
Tape-5-Tape-1	0.0212073	0.00622838	0.0361862	0.0011567		Tape-5-Tape-1	-71.0095	-175.061	33.0419	0.335041
Tape-15-Tape-1	0.0254613	0.0104254	0.0404972	4.69e-05		Tape-15-Tape-1	-111.462	-215.91	-7.01477	0.0298341
Tape-35-Tape-1	0.0248314	0.00935394	0.0403089	0.0001385		Tape-35-Tape-1	-116.964	-224.479	-9.44972	0.0252475
Tape-15-Tape-5	0.004254	-0.0113875	0.0198955	0.945567		Tape-15-Tape-5	-40.4527	-149.107	68.2015	0.845838
Tape-35-Tape-5	0.00362411	-0.0124423	0.0196905	0.972128		Tape-35-Tape-5	-45.9549	-157.561	65.651	0.791288
Tape-35-Tape-15	-0.000629888	-0.0167495	0.0154897	0.99997		Tape-35-Tape-15	-5.5022	-117.477	106.473	0.999926

## Sheet: Table S4
Table S4 ASVs that were assessed for significant variation in relative abundance across the epidermis.
ASV	Kingdom	Phylum	Class	Order	Family	Genus	LRT	P.value	q.value	Swab	Tape-1	Tape-5	Tape-15	Tape-35
SeqVar284	Bacteria	Actinobacteriota	Actinobacteria	Corynebacteriales	Corynebacteriaceae	Corynebacterium	9.90531	0.0420534	0.0713801	0.0649747	0.0878918	0.0398044	0.0246836	0.0517652
SeqVar49	Bacteria	Firmicutes	Bacilli	Lactobacillales	Lactobacillaceae	Lactobacillus	15.5645	0.00366284	0.0101892	0.113764	0.212189	0.10785	0.132078	0.0935406
SeqVar1258	Bacteria	Proteobacteria	Alphaproteobacteria	Acetobacterales	Acetobacteraceae	Roseomonas	14.9778	0.00474759	0.0128484	0.0456595	0.0214636	0.00730689	0.00237379	0.0229036
SeqVar7	Bacteria	Firmicutes	Bacilli	Staphylococcales	Staphylococcaceae	Staphylococcus	10.6028	0.03141	0.0568022	0.427675	0.620429	0.493915	0.556635	0.404679
SeqVar389	Bacteria	Proteobacteria	Gammaproteobacteria	Aeromonadales	Aeromonadaceae	Aeromonas	12.5331	0.0137973	0.0301715	0.0284145	0.0670865	0.0389987	0.0304835	0.00443855
SeqVar525	Bacteria	Firmicutes	Clostridia	Peptostreptococcales-Tissierellales	Peptostreptococcales-Tissierellales_fa	Murdochiella	11.8878	0.0182055	0.038084	0.0596369	0.0615675	0.00941835	0.0245449	0.0342148
SeqVar105	Bacteria	Proteobacteria	Alphaproteobacteria	Sphingomonadales	Sphingomonadaceae	Sphingomonas	29.8012	5.37229e-06	0.000122299	0.183672	0.242162	0.0717501	0.0794958	0.157684
SeqVar493	Bacteria	Proteobacteria	Gammaproteobacteria	Burkholderiales	Neisseriaceae	Kingella	24.0849	7.68056e-05	0.000743094	0.0409345	0.0782572	0.0197885	0.00586456	0.0147822
SeqVar1276	Bacteria	Proteobacteria	Gammaproteobacteria	Burkholderiales	Oxalobacteraceae	Massilia	10.7574	0.0294301	0.0544949	0.0407546	0.0384631	0.0397391	0.00390893	0.0141259
SeqVar352	Bacteria	Actinobacteriota	Actinobacteria	Corynebacteriales	Corynebacteriaceae	Corynebacterium	10.6343	0.0309965	0.0564603	0.032979	0.0458886	0.0538468	0.0194449	0.00489299
SeqVar148	Bacteria	Actinobacteriota	Actinobacteria	Micrococcales	Micrococcaceae	Kocuria	17.0438	0.00189542	0.00606223	0.102802	0.19366	0.0732722	0.0707994	0.0720664
SeqVar281	Bacteria	Firmicutes	Clostridia	Peptostreptococcales-Tissierellales	Peptostreptococcales-Tissierellales_fa	Ezakiella	10.8615	0.0281658	0.0526578	0.0811486	0.100117	0.0410988	0.0398549	0.0497222
SeqVar72	Bacteria	Firmicutes	Bacilli	Exiguobacterales	Exiguobacteraceae	Exiguobacterium	16.9676	0.00196113	0.00622096	0.168376	0.218873	0.148178	0.0660448	0.134118
SeqVar181	Bacteria	Firmicutes	Negativicutes	Veillonellales-Selenomonadales	Veillonellaceae	Veillonella	18.2395	0.00110791	0.00449907	0.0527317	0.0791272	0.0472192	0.00557776	0.017867
SeqVar335	Bacteria	Actinobacteriota	Actinobacteria	Actinomycetales	Actinomycetaceae	Actinomyces	10.7971	0.0289412	0.0538474	0.0501043	0.0433142	0.0318146	0.0136774	0.0149205
SeqVar288	Bacteria	Actinobacteriota	Actinobacteria	Bifidobacteriales	Bifidobacteriaceae	Gardnerella	17.2295	0.00174422	0.00581907	0.0400795	0.0480497	0.0907247	0.0584937	0.00452398
SeqVar38	Bacteria	Proteobacteria	Gammaproteobacteria	Burkholderiales	Neisseriaceae	NA	15.2335	0.0042407	0.0115574	0.107578	0.0926019	0.144023	0.0346207	0.0717159
SeqVar349	Bacteria	Actinobacteriota	Actinobacteria	Micrococcales	Micrococcaceae	Rothia	10.0823	0.0390639	0.0668926	0.0503717	0.0667326	0.0110848	0.0365533	0.0134611
SeqVar1906	Bacteria	Firmicutes	Clostridia	Peptostreptococcales-Tissierellales	Peptostreptococcales-Tissierellales_fa	Anaerococcus	20.378	0.000420503	0.00219507	0.0375975	0.0398236	0.0131923	0.00685854	0
SeqVar450	Bacteria	Actinobacteriota	Actinobacteria	Corynebacteriales	Corynebacteriaceae	Corynebacterium	12.3042	0.0152269	0.0329207	0.0535729	0.0383001	0.00821372	0.0144743	0.0152644
SeqVar718	Bacteria	Campilobacterota	Campylobacteria	Campylobacterales	Campylobacteraceae	Campylobacter	11.4847	0.0216246	0.0426976	0.0389888	0.047159	0.0252296	0.0103498	0
SeqVar118	Bacteria	Bacteroidota	Bacteroidia	Bacteroidales	Prevotellaceae	Alloprevotella	11.9518	0.017713	0.037255	0.0449448	0.0381593	0.0172151	0.0211997	0.00375606
SeqVar364	Bacteria	Actinobacteriota	Actinobacteria	Micrococcales	Dermabacteraceae	Brachybacterium	12.5042	0.0139703	0.0303737	0.0473201	0.0460722	0.0484659	0.00757524	0.00545184
SeqVar510	Bacteria	Firmicutes	Bacilli	Lactobacillales	Carnobacteriaceae	Alloiococcus	14.3404	0.00628434	0.016114	0.0510675	0.103054	0.0289103	0.00526762	0.00867651
SeqVar1052	Bacteria	Actinobacteriota	Actinobacteria	Corynebacteriales	Corynebacteriaceae	Corynebacterium	23.3646	0.000107061	0.000863179	0.05503	0.0423299	0.0668476	0	0.0125777
SeqVar293	Bacteria	Firmicutes	Negativicutes	Veillonellales-Selenomonadales	Veillonellaceae	Veillonella	12.8282	0.0121464	0.0271714	0.0427248	0.0381672	0.014093	0.0277297	0
SeqVar206	Bacteria	Actinobacteriota	Actinobacteria	Corynebacteriales	Corynebacteriaceae	Corynebacterium	14.1189	0.00692495	0.0174023	0.0463008	0.03224	0.0399135	0.010801	0.00315846
SeqVar355	Bacteria	Actinobacteriota	Actinobacteria	Corynebacteriales	Corynebacteriaceae	Corynebacterium	11.6401	0.0202381	0.0412219	0.0501852	0.0747731	0.0344238	0.0302391	0.00688816
SeqVar405	Bacteria	Actinobacteriota	Actinobacteria	Corynebacteriales	Nocardiaceae	Gordonia	19.9653	0.000507332	0.00239436	0.0533305	0.0622567	0.0340973	0.0257197	0.00970098
SeqVar330	Bacteria	Actinobacteriota	Actinobacteria	Corynebacteriales	Corynebacteriaceae	Corynebacterium	13.813	0.00791636	0.0193901	0.06446	0.0692171	0.0414709	0.00712319	0.0205191
SeqVar208	Bacteria	Firmicutes	Bacilli	Staphylococcales	Gemellaceae	Gemella	10.0119	0.0402282	0.0685828	0.0676706	0.0606267	0.0400915	0.0177608	0.0232246
SeqVar165	Bacteria	Proteobacteria	Gammaproteobacteria	Pseudomonadales	Pseudomonadaceae	Pseudomonas	11.5398	0.0211225	0.0419201	0.055442	0.0834127	0.0707983	0.0542982	0.010542
SeqVar452	Bacteria	Firmicutes	Negativicutes	Veillonellales-Selenomonadales	Veillonellaceae	Veillonella	17.1264	0.00182667	0.00589101	0.0512476	0.0279567	0.017556	0.00602747	0.00586699
SeqVar314	Bacteria	Fusobacteriota	Fusobacteriia	Fusobacteriales	Leptotrichiaceae	Leptotrichia	13.5252	0.00897517	0.0213091	0.0757713	0.0640457	0.0296364	0.0123612	0.0302536
SeqVar260	Bacteria	Actinobacteriota	Actinobacteria	Corynebacteriales	Corynebacteriaceae	Corynebacterium	17.8006	0.00134991	0.00491623	0.064839	0.0502796	0	0.0287583	0.0179282
SeqVar503	Bacteria	Firmicutes	Clostridia	Peptostreptococcales-Tissierellales	Peptostreptococcales-Tissierellales_fa	Anaerococcus	17.3809	0.00162978	0.00557547	0.0544347	0.056723	0.0173135	0.0140034	0.0071453
SeqVar1023	Bacteria	Firmicutes	Bacilli	Staphylococcales	Staphylococcaceae	Staphylococcus	26.1908	2.89608e-05	0.000386476	0.0582092	0.0358838	0.0101892	0	0.0106722
SeqVar134	Bacteria	Proteobacteria	Gammaproteobacteria	Pseudomonadales	Moraxellaceae	Acinetobacter	9.67475	0.0462777	0.0768647	0.065245	0.0669472	0.0257755	0.0823252	0.0163311
SeqVar507	Bacteria	Proteobacteria	Gammaproteobacteria	Burkholderiales	Oxalobacteraceae	Massilia	23.0496	0.000123768	0.000957968	0.0540986	0.0427389	0.0292542	0.0043908	0.00464431
SeqVar174	Bacteria	Proteobacteria	Gammaproteobacteria	Burkholderiales	Oxalobacteraceae	Massilia	16.3407	0.00259447	0.00772355	0.109088	0.138219	0.0728665	0.0401588	0.0596029
SeqVar541	Bacteria	Proteobacteria	Alphaproteobacteria	Rhodobacterales	Rhodobacteraceae	Tabrizicola	24.2932	6.97596e-05	0.000729647	0.0666228	0.0359757	0.0163075	0.00257546	0.0168684
SeqVar66	Bacteria	Proteobacteria	Gammaproteobacteria	Burkholderiales	Neisseriaceae	NA	12.8464	0.0120514	0.0271673	0.110084	0.150692	0.122871	0.0940602	0.0598724
SeqVar495	Bacteria	Actinobacteriota	Actinobacteria	Micrococcales	Micrococcaceae	Micrococcus	20.1328	0.000470141	0.00236292	0.0624214	0.0670388	0.025172	0.0216057	0.0115458
SeqVar277	Bacteria	Firmicutes	Clostridia	Peptostreptococcales-Tissierellales	Peptostreptococcales-Tissierellales_fa	Peptoniphilus	24.9663	5.11018e-05	0.000604383	0.069443	0.0828401	0.0300077	0.00253184	0.0183336
SeqVar150	Bacteria	Actinobacteriota	Actinobacteria	Corynebacteriales	Corynebacteriaceae	Corynebacterium	13.482	0.00914581	0.0214782	0.0989787	0.103987	0.0724592	0.0324348	0.0466329
SeqVar537	Bacteria	Actinobacteriota	Actinobacteria	Corynebacteriales	Corynebacteriaceae	Corynebacterium	37.0425	1.76535e-07	8.53986e-06	0.0568215	0.0465165	0.0042001	0.00912523	0.00429231
SeqVar278	Bacteria	Proteobacteria	Gammaproteobacteria	Pseudomonadales	Moraxellaceae	Acinetobacter	11.5424	0.0210994	0.0419201	0.0528394	0.0336162	0.0197357	0.0314164	0
SeqVar157	Bacteria	Proteobacteria	Gammaproteobacteria	Pasteurellales	Pasteurellaceae	Haemophilus	11.5514	0.0210183	0.0419201	0.0773778	0.0850694	0.0462804	0.0330104	0.0243359
SeqVar323	Bacteria	Actinobacteriota	Actinobacteria	Corynebacteriales	Corynebacteriaceae	Corynebacterium	9.80414	0.0438594	0.0733651	0.0902151	0.098099	0.057266	0.0539797	0.0356966
SeqVar114	Bacteria	Firmicutes	Clostridia	Peptostreptococcales-Tissierellales	Peptostreptococcales-Tissierellales_fa	Peptoniphilus	17.3969	0.00161812	0.00557547	0.133332	0.14036	0.0859718	0.0417164	0.0787613
SeqVar154	Bacteria	Actinobacteriota	Actinobacteria	Micrococcales	Brevibacteriaceae	Brevibacterium	12.842	0.0120744	0.0271673	0.121129	0.111637	0.0744747	0.0353616	0.0655554
SeqVar244	Bacteria	Firmicutes	Clostridia	Peptostreptococcales-Tissierellales	Peptostreptococcales-Tissierellales_fa	Anaerococcus	24.948	5.15365e-05	0.000604383	0.0557364	0.0330947	0.024865	0	0
SeqVar437	Bacteria	Bacteroidota	Bacteroidia	Flavobacteriales	Weeksellaceae	Bergeyella	17.8876	0.0012981	0.00487733	0.0561847	0.0507047	0.0323648	0.0119296	0
SeqVar222	Bacteria	Proteobacteria	Alphaproteobacteria	Rhizobiales	Rhizobiaceae	Allorhizobium-Neorhizobium-Pararhizobium-Rhizobium	17.9083	0.00128608	0.00487733	0.0596001	0.0743186	0.0303879	0.0343248	0.00319722
SeqVar257	Bacteria	Actinobacteriota	Actinobacteria	Corynebacteriales	Corynebacteriaceae	Corynebacterium	11.0304	0.0262241	0.0507437	0.0732739	0.0556619	0.0211587	0.0359255	0.0166328
SeqVar261	Bacteria	Cyanobacteria	Cyanobacteriia	Chloroplast	NA	NA	16.7702	0.0021421	0.00663196	0.0629697	0.125798	0.0325395	0.0399975	0.00598065
SeqVar116	Bacteria	Firmicutes	Bacilli	Staphylococcales	Staphylococcaceae	Staphylococcus	9.65863	0.0465879	0.0770492	0.0627483	0.0636623	0.0404266	0.0278176	0.00517539
SeqVar64	Bacteria	Bacteroidota	Bacteroidia	Bacteroidales	Prevotellaceae	Prevotella	21.1847	0.00029105	0.00173286	0.0850237	0.0867649	0.0176695	0.0425121	0.0262092
SeqVar351	Bacteria	Bacteroidota	Bacteroidia	Flavobacteriales	Weeksellaceae	Chryseobacterium	23.7074	9.14188e-05	0.000795422	0.062829	0.0472725	0.0237599	0.00356004	0.00372034
SeqVar11	Bacteria	Actinobacteriota	Actinobacteria	Propionibacteriales	Propionibacteriaceae	Cutibacterium	23.5675	9.75059e-05	0.000820321	0.0678489	0.0590396	0.0524319	0.0120814	0.00601954
SeqVar324	Bacteria	Firmicutes	Bacilli	Lactobacillales	Streptococcaceae	Streptococcus	17.5483	0.00151187	0.00541752	0.0742475	0.0442909	0.01003	0.0361826	0.0121805
SeqVar169	Bacteria	Firmicutes	Clostridia	Peptostreptococcales-Tissierellales	Peptostreptococcales-Tissierellales_fa	Anaerococcus	11.8589	0.0184322	0.0383508	0.0785268	0.0658653	0.0471535	0.0331909	0.0156815
SeqVar254	Bacteria	Firmicutes	Clostridia	Peptostreptococcales-Tissierellales	Peptostreptococcales-Tissierellales_fa	Anaerococcus	26.4424	2.57654e-05	0.000356114	0.063519	0.0479239	0.020605	0	0
SeqVar246	Bacteria	Firmicutes	Clostridia	Peptostreptococcales-Tissierellales	Peptostreptococcales-Tissierellales_fa	Anaerococcus	23.6821	9.24909e-05	0.000795422	0.105643	0.0970304	0.0240284	0.0232779	0.0415173
SeqVar83	Bacteria	Firmicutes	Clostridia	Peptostreptococcales-Tissierellales	Peptostreptococcales-Tissierellales_fa	Anaerococcus	20.0434	0.00048964	0.00236864	0.071149	0.0847067	0.0413921	0.0192617	0.00632081
SeqVar102	Bacteria	Bacteroidota	Bacteroidia	Flavobacteriales	Weeksellaceae	Chryseobacterium	9.49442	0.0498621	0.0810782	0.105871	0.121865	0.077003	0.0896708	0.0381317
SeqVar78	Bacteria	Firmicutes	Bacilli	Lactobacillales	Streptococcaceae	Streptococcus	11.0918	0.0255518	0.0499422	0.119458	0.12648	0.0954359	0.0559183	0.0500235
SeqVar340	Bacteria	Firmicutes	Negativicutes	Veillonellales-Selenomonadales	Veillonellaceae	Veillonella	22.1499	0.000187112	0.00133094	0.0700275	0.0546716	0.0550797	0.0170231	0
SeqVar202	Bacteria	Firmicutes	Clostridia	Peptostreptococcales-Tissierellales	Peptostreptococcales-Tissierellales_fa	Anaerococcus	16.1563	0.00281651	0.00832052	0.113197	0.0750209	0.0648594	0.0120875	0.0422267
SeqVar74	Bacteria	Firmicutes	Clostridia	Peptostreptococcales-Tissierellales	Peptostreptococcales-Tissierellales_fa	Peptoniphilus	20.5065	0.000396602	0.00216176	0.139907	0.174327	0.0705301	0.0539798	0.0688699
SeqVar79	Bacteria	Actinobacteriota	Actinobacteria	Corynebacteriales	Corynebacteriaceae	Corynebacterium	29.5824	5.95232e-06	0.000127975	0.0841709	0.0531076	0.0339257	0.00343278	0.0124349
SeqVar47	Bacteria	Proteobacteria	Alphaproteobacteria	Caulobacterales	Caulobacteraceae	Brevundimonas	11.6187	0.0204237	0.0412942	0.171205	0.2172	0.200099	0.116817	0.0994324
SeqVar511	Bacteria	Firmicutes	Clostridia	Peptostreptococcales-Tissierellales	Peptostreptococcales-Tissierellales_fa	Peptoniphilus	12.5328	0.0137994	0.0301715	0.072117	0.0316601	0.0226786	0.0234684	0
SeqVar318	Bacteria	Firmicutes	Clostridia	Peptostreptococcales-Tissierellales	Peptostreptococcales-Tissierellales_fa	Peptoniphilus	29.2707	6.88743e-06	0.000133272	0.0815533	0.0951156	0.0296657	0.00842506	0.00924087
SeqVar155	Bacteria	Actinobacteriota	Actinobacteria	Corynebacteriales	Corynebacteriaceae	Corynebacterium	13.1656	0.0104942	0.0241742	0.0922864	0.105934	0.0119703	0.0596361	0.0195057
SeqVar135	Bacteria	Actinobacteriota	Actinobacteria	Micrococcales	Micrococcaceae	Citricoccus	20.3525	0.000425401	0.00219507	0.0891483	0.0788781	0.0445848	0.019485	0.0159587
SeqVar350	Bacteria	Actinobacteriota	Actinobacteria	Micrococcales	Micrococcaceae	Micrococcus	22.0871	0.000192577	0.00133094	0.0843995	0.0594835	0.0160196	0.0244863	0.011183
SeqVar161	Bacteria	Firmicutes	Bacilli	Lactobacillales	Carnobacteriaceae	Dolosigranulum	21.9099	0.00020887	0.00134978	0.0817005	0.111306	0.042901	0.0521776	0.00791398
SeqVar175	Bacteria	Actinobacteriota	Actinobacteria	Micrococcales	Micrococcaceae	Rothia	11.9654	0.01761	0.0372409	0.0916873	0.0588796	0.0346679	0.0537119	0.0165758
SeqVar85	Bacteria	Actinobacteriota	Actinobacteria	Corynebacteriales	Corynebacteriaceae	Corynebacterium	16.9279	0.00199628	0.00628097	0.172714	0.188991	0.104716	0.0903068	0.0962855
SeqVar299	Bacteria	Firmicutes	Clostridia	Peptostreptococcales-Tissierellales	Peptostreptococcales-Tissierellales_fa	Anaerococcus	15.9845	0.00304008	0.00877993	0.0907386	0.0921271	0.0178602	0.0293894	0.0142906
SeqVar137	Bacteria	Actinobacteriota	Actinobacteria	Corynebacteriales	Corynebacteriaceae	Corynebacterium	21.2999	0.000276133	0.00167977	0.105005	0.133541	0.0776611	0.0468504	0.0282207
SeqVar98	Bacteria	Actinobacteriota	Actinobacteria	Micrococcales	Micrococcaceae	Rothia	21.2868	0.000277792	0.00167977	0.189687	0.236496	0.12408	0.0808149	0.110504
SeqVar28	Bacteria	Firmicutes	Bacilli	Staphylococcales	Staphylococcaceae	Staphylococcus	21.6514	0.000235118	0.00146759	0.152316	0.0749226	0.126095	0.0556973	0.0728777
SeqVar382	Bacteria	Firmicutes	Clostridia	Peptostreptococcales-Tissierellales	Peptostreptococcales-Tissierellales_fa	Anaerococcus	18.5321	0.000970976	0.00408443	0.0797124	0.0753951	0.0281008	0.039253	0
SeqVar133	Bacteria	Firmicutes	Bacilli	Staphylococcales	Staphylococcaceae	Staphylococcus	11.8281	0.0186766	0.0386515	0.0856283	0.0943562	0.0603963	0.0543143	0.00578878
SeqVar8	Bacteria	Actinobacteriota	Actinobacteria	Corynebacteriales	Corynebacteriaceae	Corynebacterium	20.8566	0.000338088	0.00195284	0.663321	0.922555	0.767611	0.677247	0.582928
SeqVar311	Bacteria	Firmicutes	Bacilli	Staphylococcales	Staphylococcaceae	Staphylococcus	13.5688	0.00880655	0.0211685	0.0993043	0.0635626	0.0390525	0.0904713	0.0173139
SeqVar143	Bacteria	Firmicutes	Bacilli	Lactobacillales	Streptococcaceae	Streptococcus	10.3262	0.035277	0.0617747	0.110959	0.0570035	0.0301923	0.0760369	0.0283998
SeqVar177	Bacteria	Actinobacteriota	Actinobacteria	Actinomycetales	Actinomycetaceae	Actinomyces	15.8121	0.00328196	0.00932336	0.0978259	0.0997645	0.0631284	0.048058	0.0135831
SeqVar289	Bacteria	Firmicutes	Bacilli	Lactobacillales	Streptococcaceae	Streptococcus	14.4696	0.00593766	0.0155948	0.107855	0.118101	0.080807	0.0801529	0.0227987
SeqVar87	Bacteria	Firmicutes	Bacilli	Lactobacillales	Streptococcaceae	Streptococcus	11.0539	0.0259649	0.0504946	0.098888	0.0401444	0.0324587	0.0292806	0.0131384
SeqVar86	Bacteria	Firmicutes	Clostridia	Peptostreptococcales-Tissierellales	Peptostreptococcales-Tissierellales_fa	Anaerococcus	16.0372	0.00296965	0.00864102	0.155964	0.204312	0.101116	0.151794	0.070003
SeqVar146	Bacteria	Actinobacteriota	Actinobacteria	Corynebacteriales	Corynebacteriaceae	Corynebacterium	24.4962	6.35132e-05	0.000702274	0.117251	0.0766275	0.0276997	0.0241245	0.0293732
SeqVar76	Bacteria	Actinobacteriota	Actinobacteria	Micrococcales	Micrococcaceae	Kocuria	20.9376	0.000325824	0.00191051	0.136215	0.169271	0.091779	0.0658546	0.0466668
SeqVar186	Bacteria	Firmicutes	Clostridia	Peptostreptococcales-Tissierellales	Peptostreptococcales-Tissierellales_fa	Anaerococcus	35.0421	4.55385e-07	1.46862e-05	0.0900837	0.0650239	0.0287542	0.0122306	0
SeqVar213	Bacteria	Proteobacteria	Alphaproteobacteria	Rhodobacterales	Rhodobacteraceae	Paracoccus	30.2512	4.35058e-06	0.00010523	0.0983691	0.0590719	0.0524094	0.0167811	0.00775731
SeqVar81	Bacteria	Actinobacteriota	Actinobacteria	Corynebacteriales	Corynebacteriaceae	Corynebacterium	15.7994	0.00330052	0.00932336	0.127189	0.111873	0.0952482	0.0520551	0.0358439
SeqVar159	Bacteria	Actinobacteriota	Actinobacteria	Corynebacteriales	Corynebacteriaceae	Corynebacterium	22.6558	0.000148332	0.00108894	0.132484	0.121387	0.060197	0.0343871	0.0407353
SeqVar241	Bacteria	Actinobacteriota	Actinobacteria	Micrococcales	Micrococcaceae	Micrococcus	23.785	8.82027e-05	0.000795422	0.111269	0.0910957	0.0375281	0.0269141	0.0194956
SeqVar26	Bacteria	Proteobacteria	Gammaproteobacteria	Pasteurellales	Pasteurellaceae	Haemophilus	14.9467	0.00481296	0.0129348	0.234038	0.293761	0.154872	0.182606	0.141873
SeqVar31	Bacteria	Actinobacteriota	Actinobacteria	Corynebacteriales	Dietziaceae	Dietzia	14.2379	0.00657334	0.0167361	0.213262	0.262121	0.244849	0.139904	0.121027
SeqVar65	Bacteria	Proteobacteria	Gammaproteobacteria	Pseudomonadales	Moraxellaceae	Acinetobacter	13.4652	0.00921287	0.0214782	0.134335	0.143091	0.0871992	0.0753709	0.0367409
SeqVar140	Bacteria	Firmicutes	Clostridia	Peptostreptococcales-Tissierellales	Peptostreptococcales-Tissierellales_fa	Anaerococcus	19.6442	0.000586977	0.00273687	0.134083	0.0964629	0.0736468	0.0319371	0.0354605
SeqVar115	Bacteria	Firmicutes	Clostridia	Peptostreptococcales-Tissierellales	Peptostreptococcales-Tissierellales_fa	Fenollaria	40.3745	3.62129e-08	2.00206e-06	0.141398	0.146487	0.043312	0.0193882	0.0382525
SeqVar58	Bacteria	Proteobacteria	Alphaproteobacteria	Rhodobacterales	Rhodobacteraceae	Paracoccus	17.4655	0.00156912	0.00552046	0.240017	0.23822	0.220856	0.109346	0.135743
SeqVar44	Bacteria	Proteobacteria	Alphaproteobacteria	Rhodobacterales	Rhodobacteraceae	Paracoccus	19.5196	0.000621113	0.00286155	0.2693	0.321074	0.245229	0.112696	0.157936
SeqVar96	Bacteria	Proteobacteria	Alphaproteobacteria	Rhodobacterales	Rhodobacteraceae	Paracoccus	16.6382	0.00227212	0.0069237	0.137104	0.128949	0.0966656	0.0854684	0.0212616
SeqVar19	Bacteria	Actinobacteriota	Actinobacteria	Corynebacteriales	Corynebacteriaceae	Corynebacterium	17.1708	0.00179064	0.0058505	0.311416	0.322705	0.292928	0.167256	0.194197
SeqVar99	Bacteria	Firmicutes	Negativicutes	Veillonellales-Selenomonadales	Veillonellaceae	Veillonella	29.3532	6.62663e-06	0.000133272	0.157054	0.182816	0.0724792	0.0816659	0.039692
SeqVar104	Bacteria	Firmicutes	Bacilli	Staphylococcales	Staphylococcaceae	Staphylococcus	11.7875	0.0190035	0.0391189	0.12716	0.103729	0.17377	0.0667541	0.00464431
SeqVar117	Bacteria	Firmicutes	Bacilli	Lactobacillales	Streptococcaceae	Streptococcus	16.6389	0.00227144	0.0069237	0.169971	0.133474	0.0838833	0.0921188	0.0432848
SeqVar23	Bacteria	Actinobacteriota	Actinobacteria	Corynebacteriales	Corynebacteriaceae	Corynebacterium	23.6827	9.24663e-05	0.000795422	0.221831	0.280866	0.207445	0.13237	0.0873257
SeqVar48	Bacteria	Proteobacteria	Alphaproteobacteria	Rhodobacterales	Rhodobacteraceae	Paracoccus	28.8265	8.478e-06	0.000149136	0.29772	0.34564	0.182846	0.149586	0.159527
SeqVar59	Bacteria	Actinobacteriota	Actinobacteria	Corynebacteriales	Corynebacteriaceae	Corynebacterium	32.1505	1.78225e-06	4.92665e-05	0.254197	0.298907	0.165403	0.1148	0.113601
SeqVar34	Bacteria	Firmicutes	Bacilli	Staphylococcales	Gemellaceae	Gemella	27.3283	1.70606e-05	0.00025394	0.287748	0.335243	0.292313	0.132141	0.144203
SeqVar46	Bacteria	Actinobacteriota	Actinobacteria	Corynebacteriales	Corynebacteriaceae	Corynebacterium	34.6159	5.57047e-07	1.65829e-05	0.240587	0.287053	0.157206	0.0974944	0.0889463
SeqVar18	Bacteria	Firmicutes	Clostridia	Peptostreptococcales-Tissierellales	Peptostreptococcales-Tissierellales_fa	Finegoldia	67.6511	7.10626e-14	2.75012e-11	0.392955	0.557918	0.304003	0.201618	0.178009
SeqVar16	Bacteria	Actinobacteriota	Actinobacteria	Micrococcales	Micrococcaceae	Micrococcus	21.9418	0.000205838	0.00134978	0.461216	0.529522	0.403292	0.314476	0.236957
SeqVar21	Bacteria	Actinobacteriota	Actinobacteria	Micrococcales	Micrococcaceae	Micrococcus	26.9333	2.05054e-05	0.000293911	0.388063	0.405746	0.222199	0.207333	0.145366

## Sheet: Table S5
Table S5 Significant differences in the relative abundance (%) of bacterial families between epidermal layers was tested for using mixed linear modelling.
Family	LRT	P-value	Swab	Tape-1	Tape-5	Tape-15	Tape-35
Bdellovibrionaceae	39.2883	3.65627e-10	7.31254e-10	0.801501	0.784366	1.33567	1.38277
Chitinophagaceae	40.7367	1.74185e-10	3.83208e-10	1.43914	1.20434	2.00045	2.17594
Comamonadaceae	80.9455	2.32026e-19	1.27614e-18	2.48019	2.75804	3.97675	4.73926
Corynebacteriaceae	90.2762	2.07132e-21	1.51897e-20	7.3766	8.24813	5.45901	4.24871
Flavobacteriaceae	10.356	0.00129057	0.00141963	1.61867	1.45051	1.84579	2.21604
Microbacteriaceae	27.9466	1.24709e-07	2.12546e-07	0.988399	0.866984	1.13596	1.67243
Micrococcaceae	48.7748	2.87105e-12	9.02329e-12	4.06636	4.77861	3.22995	2.88976
Moraxellaceae	16.4449	5.00859e-05	5.79942e-05	4.26114	5.10333	4.38043	3.53015
NA	113.212	1.93895e-26	4.26569e-25	9.71453	10.4736	15.702	17.4301
Neisseriaceae	9.25419	0.00234958	0.00246146	1.38324	1.56194	1.29104	1.2003
NS11-12_marine_group	43.0453	5.34861e-11	1.30744e-10	0.735398	0.758636	1.17552	1.55106
Oxalobacteraceae	22.6379	1.95593e-06	2.5312e-06	1.47078	1.33793	1.02057	0.607244
Peptostreptococcales-Tissierellales_fa	96.1943	1.04146e-22	1.14561e-21	3.77122	3.95569	1.82342	1.26954
Prevotellaceae	24.1508	8.90779e-07	1.22482e-06	1.78198	1.57791	0.770128	0.645529
Rhodobacteraceae	24.2669	8.3867e-07	1.22482e-06	2.46342	2.15414	1.94707	1.61111
Saprospiraceae	61.2253	5.09019e-15	2.23969e-14	0.706826	0.931127	1.70754	2.01405
Sphingomonadaceae	1.24324	0.264848	0.264848	2.84968	2.08213	2.27297	2.63126
Staphylococcaceae	17.0478	3.64505e-05	4.45506e-05	5.75203	6.06051	5.34302	4.76398
Streptococcaceae	27.9329	1.25596e-07	2.12546e-07	3.24073	3.59669	2.96723	2.77831
Veillonellaceae	43.9309	3.40178e-11	9.3549e-11	1.41532	1.38547	0.790333	0.787535
Verrucomicrobiaceae	50.1177	1.44793e-12	5.30906e-12	1.13908	1.08265	2.08237	2.58345
Weeksellaceae	27.1798	1.85387e-07	2.91322e-07	1.26146	1.27233	1.13264	1.05104

## Sheet: Table S6
Table S6 Paired t-tests were performed to identify the individual ASVs that were significantly different between surface swabs and tape-1 samples.
Tape 1 and swabs individual ASVs compared
Kingdom	Phylum	Class	Order	Family	Genus	t.value	P.value	q.value	Tape1 average rel. ab.	Swab average rel. ab
Bacteria	Firmicutes	Bacilli	Staphylococcales	Staphylococcaceae	Staphylococcus	2.24915	0.0271841	0.26975	1.04455	0.711235
Bacteria	Firmicutes	Bacilli	Staphylococcales	Staphylococcaceae	Staphylococcus	1.61129	0.11096	0.552954	0.958816	0.757479
Bacteria	Firmicutes	Bacilli	Staphylococcales	Staphylococcaceae	Staphylococcus	3.9411	0.000169799	0.00547603	0.998136	0.648976
Bacteria	Firmicutes	Bacilli	Lactobacillales	Streptococcaceae	Streptococcus	4.25413	5.53557e-05	0.00383006	0.878421	0.560264
Bacteria	Proteobacteria	Gammaproteobacteria	Pseudomonadales	Moraxellaceae	Enhydrobacter	3.69611	0.000394122	0.0112982	0.911885	0.672929
Bacteria	Firmicutes	Bacilli	Staphylococcales	Staphylococcaceae	Staphylococcus	2.68773	0.00870948	0.124836	0.617088	0.403195
Bacteria	Actinobacteriota	Actinobacteria	Corynebacteriales	Corynebacteriaceae	Corynebacterium	3.19396	0.00199174	0.0342579	0.922583	0.668913
Bacteria	Actinobacteriota	Actinobacteria	Micrococcales	Micrococcaceae	Micrococcus	4.40727	3.14458e-05	0.00383006	0.91193	0.552476
Bacteria	Proteobacteria	Gammaproteobacteria	Pseudomonadales	Moraxellaceae	Acinetobacter	5.75368	1.45832e-07	3.76247e-05	0.711667	0.42751
Bacteria	Actinobacteriota	Actinobacteria	Propionibacteriales	Propionibacteriaceae	Cutibacterium	-0.540947	0.59001	0.838602	0.0604474	0.0692104
Bacteria	Actinobacteriota	Actinobacteria	Micrococcales	Micrococcaceae	Micrococcus	4.07992	0.000103916	0.00383006	0.608012	0.419025
Bacteria	Actinobacteriota	Actinobacteria	Micrococcales	Micrococcaceae	Micrococcus	1.38632	0.169406	0.565474	0.52465	0.443709
Bacteria	Actinobacteriota	Actinobacteria	Corynebacteriales	Corynebacteriaceae	Lawsonella	3.43506	0.000932017	0.018497	0.40766	0.270599
Bacteria	Firmicutes	Clostridia	Peptostreptococcales-Tissierellales	Peptostreptococcales-Tissierellales_fa	Finegoldia	3.47024	0.000831855	0.0178849	0.564268	0.394451
Bacteria	Actinobacteriota	Actinobacteria	Corynebacteriales	Corynebacteriaceae	Corynebacterium	0.882417	0.380131	0.694183	0.330481	0.289344
Bacteria	Actinobacteriota	Actinobacteria	Micrococcales	Micrococcaceae	Micrococcus	0.538673	0.591572	0.838602	0.402836	0.374689
Bacteria	Firmicutes	Bacilli	Lactobacillales	Streptococcaceae	Streptococcus	4.16001	7.79352e-05	0.00383006	0.231218	0.0949022
Bacteria	Actinobacteriota	Actinobacteria	Corynebacteriales	Corynebacteriaceae	Corynebacterium	1.73154	0.087116	0.510816	0.287634	0.220582
Bacteria	Proteobacteria	Gammaproteobacteria	Pasteurellales	Pasteurellaceae	Haemophilus	1.45659	0.149047	0.552954	0.300801	0.235949
Bacteria	Firmicutes	Bacilli	Lactobacillales	Lactobacillaceae	Lactobacillus	3.58229	0.000576336	0.0135177	0.239278	0.116461
Bacteria	Firmicutes	Bacilli	Staphylococcales	Staphylococcaceae	Staphylococcus	-4.10773	9.40689e-05	0.00383006	0.076728	0.156282
Bacteria	Firmicutes	Bacilli	Lactobacillales	Streptococcaceae	Streptococcus	0.663463	0.508895	0.792063	0.306356	0.280288
Bacteria	Firmicutes	Bacilli	Staphylococcales	Staphylococcaceae	Staphylococcus	0.979479	0.330225	0.671788	0.0649289	0.0498783
Bacteria	Actinobacteriota	Actinobacteria	Corynebacteriales	Dietziaceae	Dietzia	1.92815	0.0572979	0.397357	0.268437	0.207128
Bacteria	Proteobacteria	Alphaproteobacteria	Caulobacterales	Caulobacteraceae	Brevundimonas	0.878815	0.382069	0.694183	0.0983682	0.0823408
Bacteria	Actinobacteriota	Actinobacteria	Corynebacteriales	Corynebacteriaceae	Corynebacterium	2.06395	0.042184	0.353383	0.22972	0.164189
Bacteria	Firmicutes	Bacilli	Staphylococcales	Gemellaceae	Gemella	1.67443	0.0978559	0.525991	0.33706	0.282934
Bacteria	Actinobacteriota	Actinobacteria	Corynebacteriales	Corynebacteriaceae	Lawsonella	2.43977	0.0168528	0.216352	0.238015	0.155722
Bacteria	Firmicutes	Bacilli	Staphylococcales	Staphylococcaceae	Staphylococcus	-0.921823	0.359325	0.683761	0.198301	0.269408
Bacteria	Proteobacteria	Gammaproteobacteria	Pseudomonadales	Moraxellaceae	Acinetobacter	3.19632	0.00197737	0.0342579	0.243538	0.139384
Bacteria	Cyanobacteria	Cyanobacteriia	Chloroplast	NA	NA	3.02648	0.00330519	0.0532962	0.160222	0.0727826
Bacteria	Proteobacteria	Gammaproteobacteria	Burkholderiales	Neisseriaceae	NA	-0.414682	0.679458	0.887759	0.0948043	0.101573
Bacteria	Proteobacteria	Alphaproteobacteria	Sphingomonadales	Sphingomonadaceae	Sphingomonas	-1.03294	0.304667	0.655035	0.0809521	0.107918
Bacteria	Cyanobacteria	Cyanobacteriia	Chloroplast	NA	NA	0.925461	0.357442	0.683761	0.171471	0.139954
Bacteria	Actinobacteriota	Actinobacteria	Micrococcales	Dermabacteraceae	Brachybacterium	1.48298	0.141912	0.552954	0.148529	0.116394
Bacteria	Firmicutes	Bacilli	Lactobacillales	Streptococcaceae	Streptococcus	2.40397	0.0184727	0.216635	0.290415	0.203149
Bacteria	Firmicutes	Bacilli	Lactobacillales	Streptococcaceae	Lactococcus	1.15547	0.251253	0.635405	0.226842	0.191498
Bacteria	Proteobacteria	Alphaproteobacteria	Rhodobacterales	Rhodobacteraceae	Paracoccus	1.30247	0.196401	0.58871	0.318226	0.26368
Bacteria	Actinobacteriota	Actinobacteria	Corynebacteriales	Corynebacteriaceae	Corynebacterium	1.337	0.18492	0.567968	0.287511	0.232588
Bacteria	Proteobacteria	Alphaproteobacteria	Caulobacterales	Caulobacteraceae	Brevundimonas	1.10905	0.270651	0.635405	0.210014	0.173189
Bacteria	Firmicutes	Bacilli	Lactobacillales	Lactobacillaceae	Lactobacillus	4.20293	6.67135e-05	0.00383006	0.209773	0.105872
Bacteria	Proteobacteria	Alphaproteobacteria	Rhodobacterales	Rhodobacteraceae	Paracoccus	1.26954	0.20784	0.602501	0.346407	0.296564
Bacteria	Firmicutes	Bacilli	Staphylococcales	Staphylococcaceae	Staphylococcus	0.584729	0.560336	0.81676	0.272759	0.252449
Bacteria	Firmicutes	Bacilli	Lactobacillales	Carnobacteriaceae	Granulicatella	1.25859	0.211751	0.603376	0.14601	0.105998
Bacteria	Cyanobacteria	Cyanobacteriia	Chloroplast	NA	NA	1.0996	0.274725	0.635901	0.0768279	0.0567165
Bacteria	Firmicutes	Bacilli	Lactobacillales	Streptococcaceae	Streptococcus	-1.2188	0.226416	0.603376	0.0311919	0.0737094
Bacteria	Firmicutes	Bacilli	Lactobacillales	Aerococcaceae	Aerococcus	2.31771	0.0229578	0.246797	0.23506	0.170807
Bacteria	Proteobacteria	Alphaproteobacteria	Rhodobacterales	Rhodobacteraceae	Paracoccus	0.0233879	0.981398	0.997581	0.236282	0.235623
Bacteria	Cyanobacteria	Cyanobacteriia	Chloroplast	NA	NA	1.44264	0.152931	0.552954	0.190627	0.135597
Bacteria	Actinobacteriota	Actinobacteria	Corynebacteriales	Corynebacteriaceae	Corynebacterium	1.00986	0.315534	0.663966	0.306099	0.260687
Bacteria	Firmicutes	Bacilli	Lactobacillales	Carnobacteriaceae	Granulicatella	-0.117663	0.906622	0.982809	0.208099	0.212173
Bacteria	Actinobacteriota	Actinobacteria	Corynebacteriales	Corynebacteriaceae	Corynebacterium	1.0377	0.302461	0.655035	0.0798171	0.0568203
Bacteria	Bacteroidota	Bacteroidia	Bacteroidales	Prevotellaceae	Prevotella	0.0819165	0.934913	0.992623	0.0888556	0.0871276
Bacteria	Proteobacteria	Gammaproteobacteria	Burkholderiales	Neisseriaceae	NA	1.97666	0.0514414	0.368663	0.154323	0.108688
Bacteria	Proteobacteria	Gammaproteobacteria	Pseudomonadales	Moraxellaceae	Acinetobacter	-0.0956231	0.924053	0.988062	0.131446	0.134552
Bacteria	Proteobacteria	Gammaproteobacteria	Xanthomonadales	Xanthomonadaceae	Xanthomonas	0.958744	0.340506	0.681012	0.0861733	0.0666022
Bacteria	Proteobacteria	Gammaproteobacteria	Burkholderiales	Neisseriaceae	Neisseria	0.209405	0.834652	0.940166	0.138852	0.132907
Bacteria	Proteobacteria	Gammaproteobacteria	Pseudomonadales	Moraxellaceae	Acinetobacter	1.23278	0.221182	0.603376	0.160491	0.12224
Bacteria	Firmicutes	Bacilli	Exiguobacterales	Exiguobacteraceae	Exiguobacterium	2.27292	0.0256473	0.26468	0.218726	0.160131
Bacteria	Actinobacteriota	Actinobacteria	Micrococcales	Intrasporangiaceae	Janibacter	1.13946	0.257829	0.635405	0.143447	0.112675
Bacteria	Firmicutes	Clostridia	Peptostreptococcales-Tissierellales	Peptostreptococcales-Tissierellales_fa	Peptoniphilus	1.11237	0.269228	0.635405	0.169222	0.137161
Bacteria	Actinobacteriota	Actinobacteria	Micrococcales	Micrococcaceae	Kocuria	1.48978	0.14012	0.552954	0.17335	0.136343
Bacteria	Actinobacteriota	Actinobacteria	Corynebacteriales	Dietziaceae	Dietzia	-0.190915	0.849064	0.940166	0.0846002	0.0878768
Bacteria	Firmicutes	Bacilli	Lactobacillales	Streptococcaceae	Streptococcus	0.357003	0.722007	0.906221	0.129488	0.120469
Bacteria	Actinobacteriota	Actinobacteria	Corynebacteriales	Corynebacteriaceae	Corynebacterium	0.194256	0.846456	0.940166	0.114568	0.110296
Bacteria	Actinobacteriota	Actinobacteria	Corynebacteriales	Corynebacteriaceae	Corynebacterium	-1.71362	0.0903764	0.518158	0.0543873	0.0892415
Bacteria	Actinobacteriota	Actinobacteria	Corynebacteriales	Corynebacteriaceae	Corynebacterium	0.805664	0.422767	0.734292	0.193525	0.172049
Bacteria	Actinobacteriota	Actinobacteria	Micrococcales	Micrococcaceae	Kocuria	-1.40481	0.163854	0.563658	0.0850705	0.119076
Bacteria	Firmicutes	Bacilli	Lactobacillales	Streptococcaceae	Streptococcus	-1.4586	0.148495	0.552954	0.0411117	0.0968589
Bacteria	Firmicutes	Clostridia	Peptostreptococcales-Tissierellales	Peptostreptococcales-Tissierellales_fa	Anaerococcus	0.803397	0.424068	0.734292	0.0867479	0.07135
Bacteria	Proteobacteria	Gammaproteobacteria	Pseudomonadales	Moraxellaceae	Acinetobacter	0.716795	0.475537	0.76972	0.0894425	0.0739849
Bacteria	Actinobacteriota	Actinobacteria	Micrococcales	Micrococcaceae	Micrococcus	1.82326	0.0719085	0.452497	0.0708596	0.0425135
Bacteria	Firmicutes	Negativicutes	Veillonellales-Selenomonadales	Veillonellaceae	Veillonella	1.00371	0.318472	0.663966	0.126075	0.094758
Bacteria	Cyanobacteria	Cyanobacteriia	Chloroplast	NA	NA	0.507053	0.613478	0.855553	0.0989995	0.0799033
Bacteria	Proteobacteria	Alphaproteobacteria	Rhodobacterales	Rhodobacteraceae	Paracoccus	-0.22274	0.824292	0.940166	0.132056	0.137967
Bacteria	Actinobacteriota	Actinobacteria	Micrococcales	Micrococcaceae	Rothia	1.55475	0.123856	0.552954	0.242162	0.187939
Bacteria	Firmicutes	Bacilli	Staphylococcales	Staphylococcaceae	Staphylococcus	-0.0234434	0.981354	0.997581	0.106228	0.106747
Bacteria	Bacteroidota	Bacteroidia	Flavobacteriales	Weeksellaceae	Chryseobacterium	1.12514	0.263813	0.635405	0.122162	0.0995972
Bacteria	Proteobacteria	Alphaproteobacteria	Sphingomonadales	Sphingomonadaceae	Sphingomonas	1.75551	0.0829073	0.497444	0.234749	0.1795
Bacteria	Firmicutes	Negativicutes	Veillonellales-Selenomonadales	Veillonellaceae	Veillonella	1.04997	0.296816	0.650206	0.187222	0.158584
Bacteria	Proteobacteria	Gammaproteobacteria	Pseudomonadales	Moraxellaceae	NA	2.49661	0.0145411	0.197453	0.100694	0.0615451
Bacteria	Actinobacteriota	Actinobacteria	Corynebacteriales	Corynebacteriaceae	Corynebacterium	0.634311	0.527644	0.792063	0.141098	0.122388
Bacteria	Bacteroidota	Bacteroidia	Flavobacteriales	Flavobacteriaceae	Flavobacterium	1.56589	0.121225	0.552954	0.109482	0.0653497
Bacteria	Firmicutes	Clostridia	Peptostreptococcales-Tissierellales	Peptostreptococcales-Tissierellales_fa	Anaerococcus	1.85813	0.0667389	0.430466	0.209235	0.15653
Bacteria	Cyanobacteria	Cyanobacteriia	Chloroplast	NA	NA	1.36008	0.177533	0.565474	0.126873	0.0906563
Bacteria	Firmicutes	Clostridia	Peptostreptococcales-Tissierellales	Peptostreptococcales-Tissierellales_fa	Peptoniphilus	0.0309113	0.975415	0.997581	0.139351	0.138644
Bacteria	Actinobacteriota	Actinobacteria	Corynebacteriales	Corynebacteriaceae	Corynebacterium	-0.878988	0.381977	0.694183	0.0520457	0.0647974
Bacteria	Firmicutes	Bacilli	Staphylococcales	Staphylococcaceae	Staphylococcus	0.260942	0.794791	0.940166	0.0651964	0.0610474
Bacteria	Firmicutes	Clostridia	Peptostreptococcales-Tissierellales	Peptostreptococcales-Tissierellales_fa	Fenollaria	0.335714	0.737944	0.919756	0.150017	0.140412
Bacteria	Firmicutes	Bacilli	Lactobacillales	Streptococcaceae	Streptococcus	-1.09655	0.27605	0.635901	0.13669	0.173273
Bacteria	Proteobacteria	Gammaproteobacteria	Burkholderiales	Neisseriaceae	Neisseria	0.475112	0.635971	0.863581	0.0754967	0.0658733
Bacteria	Actinobacteriota	Actinobacteria	Corynebacteriales	Corynebacteriaceae	Corynebacterium	-0.598213	0.551347	0.808224	0.104255	0.118212
Bacteria	Actinobacteriota	Coriobacteriia	Coriobacteriales	Atopobiaceae	Atopobium	1.37205	0.173791	0.565474	0.0778212	0.0526066
Bacteria	Proteobacteria	Gammaproteobacteria	Pseudomonadales	Moraxellaceae	Acinetobacter	1.41649	0.160421	0.559306	0.0938164	0.05851
Bacteria	Fusobacteriota	Fusobacteriia	Fusobacteriales	Fusobacteriaceae	Fusobacterium	0.746738	0.457357	0.760362	0.0618761	0.0466166
Bacteria	Proteobacteria	Gammaproteobacteria	Pasteurellales	Pasteurellaceae	Haemophilus	0.412153	0.681303	0.887759	0.0582925	0.050236
Bacteria	Cyanobacteria	Cyanobacteriia	Chloroplast	NA	NA	2.42267	0.0176101	0.216352	0.0816501	0.0380539
Bacteria	Firmicutes	Bacilli	Lactobacillales	Streptococcaceae	Streptococcus	-0.231392	0.817587	0.940166	0.0641976	0.0700378
Bacteria	Actinobacteriota	Actinobacteria	Micrococcales	Micrococcaceae	Citricoccus	-0.65834	0.512164	0.792063	0.0807575	0.0945191
Bacteria	Firmicutes	Bacilli	Staphylococcales	Staphylococcaceae	Staphylococcus	0.298429	0.766131	0.935127	0.0966299	0.0884202
Bacteria	Firmicutes	Bacilli	Bacillales	Planococcaceae	Chryseomicrobium	2.00998	0.0477218	0.362125	0.126734	0.0884539
Bacteria	Actinobacteriota	Actinobacteria	Corynebacteriales	Corynebacteriaceae	Corynebacterium	1.56183	0.122179	0.552954	0.136735	0.102066
Bacteria	Proteobacteria	Gammaproteobacteria	Burkholderiales	Burkholderiaceae	Lautropia	0.928523	0.355862	0.683761	0.0813776	0.0642632
Bacteria	Proteobacteria	Alphaproteobacteria	Rhodobacterales	Rhodobacteraceae	Paracoccus	-1.00237	0.319115	0.663966	0.0951069	0.125023
Bacteria	Firmicutes	Bacilli	Lactobacillales	Streptococcaceae	Streptococcus	-1.77279	0.079977	0.491288	0.0583504	0.112144
Bacteria	Proteobacteria	Gammaproteobacteria	Pseudomonadales	Moraxellaceae	Acinetobacter	-0.0325738	0.974094	0.997581	0.0685604	0.0691753
Bacteria	Actinobacteriota	Actinobacteria	Micrococcales	Micrococcaceae	Rothia	1.44972	0.150951	0.552954	0.118314	0.0833974
Bacteria	Actinobacteriota	Actinobacteria	Micrococcales	Micrococcaceae	Rothia	1.08631	0.280526	0.640494	0.0579805	0.04281
Bacteria	Actinobacteriota	Actinobacteria	Micrococcales	Micrococcaceae	Kocuria	2.8246	0.0059421	0.0901802	0.192961	0.101084
Bacteria	Actinobacteriota	Actinobacteria	Corynebacteriales	Corynebacteriaceae	Corynebacterium	-2.12563	0.0365427	0.336714	0.0784739	0.122648
Bacteria	Firmicutes	Clostridia	Peptostreptococcales-Tissierellales	Peptostreptococcales-Tissierellales_fa	Anaerococcus	-1.10845	0.270909	0.635405	0.0987873	0.130819
Bacteria	Actinobacteriota	Actinobacteria	Corynebacteriales	Corynebacteriaceae	Corynebacterium	1.38291	0.170447	0.565474	0.0929745	0.0722702
Bacteria	Proteobacteria	Gammaproteobacteria	Pasteurellales	Pasteurellaceae	Haemophilus	0.561057	0.576289	0.833533	0.0871193	0.0760945
Bacteria	Actinobacteriota	Actinobacteria	Corynebacteriales	Corynebacteriaceae	Corynebacterium	-0.477073	0.634579	0.863581	0.124312	0.138224
Bacteria	Actinobacteriota	Actinobacteria	Micrococcales	Brevibacteriaceae	Brevibacterium	-0.455328	0.650076	0.87354	0.114327	0.124396
Bacteria	Proteobacteria	Gammaproteobacteria	Pseudomonadales	Moraxellaceae	Acinetobacter	1.36172	0.177017	0.565474	0.112783	0.0841418
Bacteria	Actinobacteriota	Actinobacteria	Corynebacteriales	Corynebacteriaceae	Corynebacterium	0.377453	0.706812	0.898313	0.108487	0.0939193
Bacteria	Proteobacteria	Alphaproteobacteria	Rickettsiales	Mitochondria	NA	1.56413	0.121639	0.552954	0.0724189	0.0470825
Bacteria	Firmicutes	Bacilli	Lactobacillales	Carnobacteriaceae	Dolosigranulum	1.22664	0.223469	0.603376	0.113988	0.0821749
Bacteria	Actinobacteriota	Actinobacteria	Corynebacteriales	Corynebacteriaceae	Corynebacterium	0.207414	0.836201	0.940166	0.106493	0.101371
Bacteria	Firmicutes	Clostridia	Peptostreptococcales-Tissierellales	Peptostreptococcaceae	Romboutsia	1.45155	0.150441	0.552954	0.170283	0.117685
Bacteria	Actinobacteriota	Actinobacteria	Corynebacteriales	Corynebacteriaceae	Corynebacterium	0.301828	0.763547	0.935127	0.0531417	0.0487094
Bacteria	Proteobacteria	Gammaproteobacteria	Pseudomonadales	Pseudomonadaceae	Pseudomonas	1.45458	0.149604	0.552954	0.0854226	0.0587832
Bacteria	Actinobacteriota	Actinobacteria	Micrococcales	Micrococcaceae	Rothia	-1.56245	0.122034	0.552954	0.0602984	0.0913056
Bacteria	Proteobacteria	Gammaproteobacteria	Burkholderiales	Oxalobacteraceae	Massilia	0.844885	0.400633	0.712109	0.141549	0.109562
Bacteria	Firmicutes	Clostridia	Peptostreptococcales-Tissierellales	Peptostreptococcales-Tissierellales_fa	Anaerococcus	-0.654842	0.514402	0.792063	0.0674525	0.078357
Bacteria	Firmicutes	Bacilli	Lactobacillales	Aerococcaceae	Abiotrophia	1.51525	0.133554	0.552954	0.0966737	0.069667
Bacteria	Firmicutes	Negativicutes	Veillonellales-Selenomonadales	Veillonellaceae	Veillonella	1.24824	0.215497	0.603376	0.075313	0.0529943
Bacteria	Actinobacteriota	Actinobacteria	Actinomycetales	Actinomycetaceae	Actinomyces	-0.203941	0.838905	0.940166	0.0953652	0.100185
Bacteria	Actinobacteriota	Actinobacteria	Corynebacteriales	Corynebacteriaceae	Corynebacterium	-0.121102	0.903907	0.982809	0.0731122	0.0772742
Bacteria	Proteobacteria	Gammaproteobacteria	Pseudomonadales	Moraxellaceae	Acinetobacter	1.53314	0.129092	0.552954	0.0978647	0.0674923
Bacteria	Firmicutes	Bacilli	Staphylococcales	Staphylococcaceae	Staphylococcus	0.363518	0.717154	0.906221	0.0548528	0.0494372
Bacteria	Verrucomicrobiota	Verrucomicrobiae	Verrucomicrobiales	Verrucomicrobiaceae	NA	-1.29627	0.198518	0.58871	0.15177	0.213522
Bacteria	Firmicutes	Clostridia	Peptostreptococcales-Tissierellales	Peptostreptococcales-Tissierellales_fa	Anaerococcus	-0.973253	0.33329	0.671788	0.0665907	0.0851755
Bacteria	Firmicutes	Bacilli	Staphylococcales	Staphylococcaceae	Staphylococcus	0.247363	0.805246	0.940166	0.0729141	0.0689338
Bacteria	Firmicutes	Bacilli	Bacillales	Bacillaceae	Bacillus	-0.378578	0.70598	0.898313	0.0656127	0.0739737
Bacteria	Firmicutes	Clostridia	Peptostreptococcales-Tissierellales	Peptostreptococcales-Tissierellales_fa	Anaerococcus	-1.50514	0.136131	0.552954	0.0700253	0.117268
Bacteria	Firmicutes	Bacilli	Staphylococcales	Gemellaceae	Gemella	-0.281636	0.778932	0.935571	0.0620694	0.0668382
Bacteria	Proteobacteria	Gammaproteobacteria	Pasteurellales	Pasteurellaceae	Haemophilus	1.91852	0.0585254	0.397357	0.0900436	0.048005
Bacteria	Proteobacteria	Alphaproteobacteria	Rhodobacterales	Rhodobacteraceae	Paracoccus	-2.12948	0.0362132	0.336714	0.0604953	0.0944343
Bacteria	Proteobacteria	Alphaproteobacteria	Rhizobiales	Rhizobiaceae	Allorhizobium-Neorhizobium-Pararhizobium-Rhizobium	1.07936	0.28359	0.641809	0.07607	0.057843
Bacteria	Firmicutes	Bacilli	Staphylococcales	Staphylococcaceae	Macrococcus	-0.071446	0.943217	0.997336	0.061036	0.0623646
Bacteria	Firmicutes	Clostridia	Lachnospirales	Lachnospiraceae	Blautia	1.18363	0.239981	0.619677	0.0818055	0.0582241
Bacteria	Proteobacteria	Gammaproteobacteria	Burkholderiales	Oxalobacteraceae	Massilia	0.713627	0.477484	0.76972	0.0583358	0.0485964
Bacteria	Bacteroidota	Bacteroidia	Bacteroidales	Prevotellaceae	Prevotella	1.69396	0.0940679	0.525991	0.0864822	0.0440577
Bacteria	Actinobacteriota	Actinobacteria	Micrococcales	Micrococcaceae	Micrococcus	-0.718724	0.474354	0.76972	0.0844902	0.0996606
Bacteria	Actinobacteriota	Actinobacteria	Corynebacteriales	Nocardiaceae	Rhodococcus	0.295016	0.768728	0.935127	0.0881338	0.0827898
Bacteria	Fusobacteriota	Fusobacteriia	Fusobacteriales	Fusobacteriaceae	Fusobacterium	0.280707	0.779642	0.935571	0.0555599	0.0509284
Bacteria	Proteobacteria	Gammaproteobacteria	Burkholderiales	Oxalobacteraceae	Massilia	-0.193465	0.847074	0.940166	0.10277	0.10679
Bacteria	Cyanobacteria	Cyanobacteriia	Chloroplast	NA	NA	1.67442	0.0978588	0.525991	0.12883	0.0642296
Bacteria	Firmicutes	Bacilli	Staphylococcales	Staphylococcaceae	Staphylococcus	-0.192628	0.847726	0.940166	0.0701281	0.0729241
Bacteria	Firmicutes	Clostridia	Peptostreptococcales-Tissierellales	Peptostreptococcales-Tissierellales_fa	Anaerococcus	-0.796365	0.428119	0.736365	0.0490786	0.065803
Bacteria	Actinobacteriota	Actinobacteria	Corynebacteriales	Corynebacteriaceae	Corynebacterium	-1.57407	0.119321	0.552954	0.0466606	0.0612575
Bacteria	Firmicutes	Bacilli	Staphylococcales	Staphylococcaceae	Staphylococcus	-0.00660719	0.994744	0.997581	0.0519494	0.0520714
Bacteria	Actinobacteriota	Actinobacteria	Micrococcales	Micrococcaceae	Rothia	-0.426772	0.670663	0.882812	0.075007	0.0842397
Bacteria	Firmicutes	Bacilli	Lactobacillales	Streptococcaceae	Streptococcus	-0.458336	0.647924	0.87354	0.0585958	0.0652277
Bacteria	Firmicutes	Bacilli	Lactobacillales	Streptococcaceae	Streptococcus	0.49045	0.625126	0.859126	0.118302	0.107807
Bacteria	Actinobacteriota	Actinobacteria	Corynebacteriales	Corynebacteriaceae	Corynebacterium	0.978036	0.330933	0.671788	0.0900097	0.0688887
Bacteria	Actinobacteriota	Actinobacteria	Corynebacteriales	Dietziaceae	Dietzia	-1.12063	0.265718	0.635405	0.0430093	0.0601109
Bacteria	Firmicutes	Clostridia	Peptostreptococcales-Tissierellales	Peptostreptococcales-Tissierellales_fa	Anaerococcus	-0.316482	0.752441	0.933316	0.0993685	0.105724
Bacteria	Proteobacteria	Gammaproteobacteria	Pseudomonadales	Moraxellaceae	Psychrobacter	1.45151	0.150453	0.552954	0.0716054	0.052407
Bacteria	Actinobacteriota	Actinobacteria	Corynebacteriales	Corynebacteriaceae	Corynebacterium	1.35315	0.179728	0.565486	0.065878	0.0418282
Bacteria	Firmicutes	Clostridia	Peptostreptococcales-Tissierellales	Peptostreptococcales-Tissierellales_fa	Peptoniphilus	0.523948	0.601728	0.848338	0.0793834	0.0718449
Bacteria	Firmicutes	Clostridia	Peptostreptococcales-Tissierellales	Peptostreptococcales-Tissierellales_fa	Ezakiella	1.21148	0.229189	0.603376	0.10253	0.0810861
Bacteria	Proteobacteria	Gammaproteobacteria	Burkholderiales	Burkholderiaceae	Ralstonia	0.982562	0.328713	0.671788	0.0639968	0.0434537
Bacteria	Actinobacteriota	Actinobacteria	Micrococcales	Dermabacteraceae	Brachybacterium	-0.946874	0.346485	0.683761	0.0499406	0.0676781
Bacteria	Actinobacteriota	Actinobacteria	Corynebacteriales	Corynebacteriaceae	Lawsonella	0.237805	0.812625	0.940166	0.0632276	0.0586625
Bacteria	Actinobacteriota	Actinobacteria	Corynebacteriales	Corynebacteriaceae	Corynebacterium	-0.896441	0.372641	0.691666	0.0569839	0.0732929
Bacteria	Fusobacteriota	Fusobacteriia	Fusobacteriales	Leptotrichiaceae	Leptotrichia	-0.43751	0.662891	0.879719	0.065589	0.0745639
Bacteria	Actinobacteriota	Actinobacteria	Actinomycetales	Actinomycetaceae	Actinomyces	-0.70901	0.480329	0.76972	0.0567043	0.0741333
Bacteria	Firmicutes	Bacilli	Staphylococcales	Staphylococcaceae	Staphylococcus	-2.01736	0.0469289	0.362125	0.0650942	0.102652
Bacteria	Firmicutes	Bacilli	Lactobacillales	Streptococcaceae	Streptococcus	-0.842508	0.401954	0.712109	0.115648	0.144233
Bacteria	Firmicutes	Clostridia	Peptostreptococcales-Tissierellales	Peptostreptococcales-Tissierellales_fa	Anaerococcus	0.123163	0.902279	0.982809	0.0943401	0.0899999
Bacteria	Firmicutes	Bacilli	Lactobacillales	Streptococcaceae	Streptococcus	-1.43448	0.155237	0.552954	0.0453582	0.0731927
Bacteria	Firmicutes	Bacilli	Lactobacillales	Lactobacillaceae	Lactobacillus	1.01585	0.312687	0.663966	0.0718728	0.0555614
Bacteria	Actinobacteriota	Actinobacteria	Corynebacteriales	Corynebacteriaceae	Corynebacterium	0.201287	0.840973	0.940166	0.0708849	0.0661464
Bacteria	Firmicutes	Clostridia	Peptostreptococcales-Tissierellales	Peptostreptococcales-Tissierellales_fa	Peptoniphilus	0.60285	0.548272	0.808224	0.0974076	0.0817043
Bacteria	Proteobacteria	Gammaproteobacteria	Burkholderiales	Comamonadaceae	NA	3.6457	0.000466778	0.0120429	0.193189	0.0718768
Bacteria	Actinobacteriota	Actinobacteria	Corynebacteriales	Corynebacteriaceae	Corynebacterium	0.290688	0.772024	0.935127	0.0945614	0.0895056
Bacteria	Firmicutes	Negativicutes	Veillonellales-Selenomonadales	Veillonellaceae	Veillonella	-0.649145	0.518058	0.792063	0.055989	0.0653051
Bacteria	Actinobacteriota	Actinobacteria	Micrococcales	Micrococcaceae	Micrococcus	-0.89892	0.371327	0.691666	0.0609169	0.0773338
Bacteria	Actinobacteriota	Actinobacteria	Micrococcales	Micrococcaceae	Rothia	0.379345	0.705412	0.898313	0.0588792	0.0494576
Bacteria	Actinobacteriota	Actinobacteria	Corynebacteriales	Corynebacteriaceae	Corynebacterium	1.16039	0.249256	0.635405	0.076547	0.0512063
Bacteria	Actinobacteriota	Actinobacteria	NA	NA	NA	1.1123	0.269259	0.635405	0.128223	0.0940204
Bacteria	Proteobacteria	Gammaproteobacteria	Burkholderiales	Burkholderiaceae	Polynucleobacter	1.43021	0.156456	0.552954	0.151142	0.102007
Bacteria	Bacteroidota	Bacteroidia	Flavobacteriales	Weeksellaceae	Chryseobacterium	-0.777036	0.439373	0.750717	0.0484116	0.0611532
Bacteria	Patescibacteria	Gracilibacteria	NA	NA	NA	-0.354906	0.723572	0.906221	0.116069	0.127131
Bacteria	Actinobacteriota	Actinobacteria	Corynebacteriales	Nocardiaceae	Rhodococcus	-2.0473	0.0438304	0.353383	0.0439318	0.0826265
Bacteria	Firmicutes	Clostridia	Clostridiales	Clostridiaceae	Clostridium_sensu_stricto_1	0.719048	0.474155	0.76972	0.0924036	0.0700914
Bacteria	Actinobacteriota	Actinobacteria	Corynebacteriales	Nocardiaceae	Gordonia	0.742753	0.459754	0.760362	0.0637569	0.0541364
Bacteria	Actinobacteriota	Actinobacteria	Corynebacteriales	Corynebacteriaceae	Corynebacterium	0.655578	0.513931	0.792063	0.0703439	0.0569841
Bacteria	Proteobacteria	Gammaproteobacteria	Pasteurellales	Pasteurellaceae	Actinobacillus	-2.31873	0.0228997	0.246797	0.0387069	0.0624064
Bacteria	Firmicutes	Clostridia	Peptostreptococcales-Tissierellales	Peptostreptococcales-Tissierellales_fa	Anaerococcus	-0.122271	0.902983	0.982809	0.0772119	0.079813
Bacteria	Bacteroidota	Bacteroidia	Flavobacteriales	Weeksellaceae	Bergeyella	-0.109726	0.912895	0.984853	0.0519265	0.0537458
Bacteria	Dependentiae	Babeliae	Babeliales	NA	NA	1.18311	0.240185	0.619677	0.141537	0.105503
Bacteria	Patescibacteria	Gracilibacteria	Candidatus_Peribacteria	NA	NA	1.23793	0.219275	0.603376	0.148073	0.105697
Bacteria	Bacteroidota	Bacteroidia	Flavobacteriales	Crocinitomicaceae	Fluviicola	-1.54638	0.125864	0.552954	0.0313354	0.0735793
Bacteria	Firmicutes	Clostridia	Peptostreptococcales-Tissierellales	Peptostreptococcaceae	Peptostreptococcus	-0.68531	0.495081	0.788463	0.0449015	0.0584333
Bacteria	Actinobacteriota	Actinobacteria	Micrococcales	Micrococcaceae	Kocuria	1.64136	0.104553	0.550501	0.0637426	0.0380169
Bacteria	Actinobacteriota	Actinobacteria	Corynebacteriales	Corynebacteriaceae	Corynebacterium	-0.667954	0.506039	0.792063	0.0499677	0.0601068
Bacteria	Actinobacteriota	Actinobacteria	Corynebacteriales	Corynebacteriaceae	Corynebacterium	0.383891	0.702053	0.898313	0.0558447	0.0478626
Bacteria	Actinobacteriota	Acidimicrobiia	Microtrichales	Iamiaceae	Iamia	1.24073	0.218243	0.603376	0.14258	0.104886
Bacteria	Firmicutes	Bacilli	Staphylococcales	Staphylococcaceae	Staphylococcus	-0.156349	0.876142	0.966003	0.0515226	0.0539229
Bacteria	Verrucomicrobiota	Verrucomicrobiae	Verrucomicrobiales	Verrucomicrobiaceae	NA	-1.32061	0.190305	0.577632	0.0423641	0.0805732
Bacteria	Proteobacteria	Gammaproteobacteria	Burkholderiales	Neisseriaceae	Kingella	1.99535	0.049326	0.363603	0.080112	0.0412891
Bacteria	Actinobacteriota	Actinobacteria	Micrococcales	Micrococcaceae	Micrococcus	1.2151	0.227816	0.603376	0.06222	0.0486057
Bacteria	Patescibacteria	Gracilibacteria	Absconditabacteriales_(SR1)	NA	NA	-0.0419198	0.966665	0.997581	0.100074	0.101543
Bacteria	Actinobacteriota	Actinobacteria	PeM15	NA	NA	-0.751365	0.454584	0.760362	0.0759837	0.0931376
Bacteria	Proteobacteria	Gammaproteobacteria	Burkholderiales	Oxalobacteraceae	Massilia	-0.90624	0.367464	0.691666	0.0437687	0.0573571
Bacteria	Firmicutes	Bacilli	Lactobacillales	Carnobacteriaceae	Alloiococcus	1.28862	0.201156	0.589752	0.105509	0.0501187
Bacteria	Bacteroidota	Bacteroidia	Flavobacteriales	Flavobacteriaceae	Flavobacterium	-0.00721078	0.994264	0.997581	0.0973308	0.0976136
Bacteria	Proteobacteria	Alphaproteobacteria	Rhodobacterales	Rhodobacteraceae	Tabrizicola	-2.08924	0.0397866	0.353383	0.0368425	0.065329
Bacteria	Firmicutes	Clostridia	Peptostreptococcales-Tissierellales	Peptostreptococcales-Tissierellales_fa	Murdochiella	0.200707	0.841425	0.940166	0.063051	0.0591707
Bacteria	Firmicutes	Clostridia	Peptostreptococcales-Tissierellales	Peptostreptococcales-Tissierellales_fa	Peptoniphilus	-1.50729	0.13558	0.552954	0.0324229	0.0731164
Bacteria	Firmicutes	Clostridia	Peptostreptococcales-Tissierellales	Peptostreptococcales-Tissierellales_fa	Anaerococcus	0.0921708	0.926787	0.988062	0.0580898	0.0563653
Bacteria	Bacteroidota	Bacteroidia	Chitinophagales	NA	NA	-0.0125389	0.990026	0.997581	0.126103	0.126477
Bacteria	Actinobacteriota	Actinobacteria	Corynebacteriales	Corynebacteriaceae	Corynebacterium	-0.745355	0.458188	0.760362	0.0476374	0.0580737
Bacteria	Actinobacteriota	Actinobacteria	Micrococcales	Microbacteriaceae	Aurantimicrobium	0.489167	0.62603	0.859126	0.0855524	0.0717931
Bacteria	Patescibacteria	Saccharimonadia	Saccharimonadales	NA	NA	1.86351	0.0659705	0.430466	0.117583	0.0674072
Bacteria	Bacteroidota	Bacteroidia	Sphingobacteriales	NS11-12_marine_group	NA	-0.246004	0.806294	0.940166	0.112308	0.120781
Bacteria	Bacteroidota	Bacteroidia	Sphingobacteriales	NS11-12_marine_group	NA	-0.0452691	0.964003	0.997581	0.0828759	0.0840968
Bacteria	Firmicutes	Bacilli	Lactobacillales	Aerococcaceae	Eremococcus	0.0488943	0.961122	0.997581	0.0625639	0.0617787
Bacteria	Actinobacteriota	Actinobacteria	Frankiales	Sporichthyaceae	hgcI_clade	0.604819	0.546969	0.808224	0.0786094	0.062749
Bacteria	Proteobacteria	Gammaproteobacteria	Burkholderiales	Comamonadaceae	Limnohabitans	0.293051	0.770224	0.935127	0.0866775	0.0789236
Bacteria	Bacteroidota	Bacteroidia	Chitinophagales	Saprospiraceae	NA	0.642539	0.522316	0.792063	0.0938378	0.076776
Bacteria	Proteobacteria	Gammaproteobacteria	Burkholderiales	Comamonadaceae	Paucibacter	1.49521	0.138697	0.552954	0.0998662	0.0540779
Bacteria	Actinobacteriota	Actinobacteria	Micrococcales	Microbacteriaceae	Rhodoluna	-0.265043	0.791642	0.940166	0.0541708	0.0609546
Bacteria	Verrucomicrobiota	Verrucomicrobiae	Verrucomicrobiales	Rubritaleaceae	Luteolibacter	0.00304081	0.997581	0.997581	0.113264	0.113176
Bacteria	Actinobacteriota	Actinobacteria	PeM15	NA	NA	-0.210206	0.834028	0.940166	0.0544864	0.0588971
Bacteria	Bacteroidota	Bacteroidia	NA	NA	NA	0.921751	0.359362	0.683761	0.0956337	0.0671799
Bacteria	Actinobacteriota	Acidimicrobiia	Microtrichales	Iamiaceae	Iamia	0.765143	0.446383	0.757677	0.0781904	0.0583848
Bacteria	Bacteroidota	Bacteroidia	Sphingobacteriales	NS11-12_marine_group	NA	0.543398	0.58833	0.838602	0.0886013	0.0729434
Bacteria	Bacteroidota	Bacteroidia	Chitinophagales	Saprospiraceae	NA	0.928042	0.35611	0.683761	0.0752884	0.0520977
Bacteria	Dependentiae	Babeliae	Babeliales	NA	NA	0.55809	0.578304	0.833533	0.0955743	0.0820219
Bacteria	Actinobacteriota	Acidimicrobiia	Microtrichales	Microtrichaceae	IMCC26207	-0.434725	0.664904	0.879719	0.0638357	0.0756935
Bacteria	Bacteroidota	Bacteroidia	Sphingobacteriales	NS11-12_marine_group	NA	-0.0108597	0.991362	0.997581	0.0670089	0.0672809
Bacteria	Bacteroidota	Bacteroidia	Flavobacteriales	Flavobacteriaceae	Flavobacterium	-0.105619	0.916142	0.984853	0.0699083	0.0720764
Bacteria	Bacteroidota	Bacteroidia	Chitinophagales	NA	NA	0.209446	0.83462	0.940166	0.0600737	0.0557856
Bacteria	Actinobacteriota	Actinobacteria	Micrococcales	Micrococcaceae	Renibacterium	0.850878	0.397315	0.712109	0.0676186	0.0479236
Bacteria	Bacteroidota	Bacteroidia	Chitinophagales	NA	NA	1.34331	0.182879	0.567968	0.093919	0.0556328
Bacteria	Bacteroidota	Bacteroidia	Chitinophagales	Chitinophagaceae	Sediminibacterium	1.06696	0.28912	0.647211	0.072316	0.047025
Bacteria	Verrucomicrobiota	Verrucomicrobiae	Verrucomicrobiales	Verrucomicrobiaceae	Prosthecobacter	-0.602653	0.548403	0.808224	0.0702047	0.0880096
Bacteria	Verrucomicrobiota	Verrucomicrobiae	Verrucomicrobiales	Verrucomicrobiaceae	Prosthecobacter	-1.37213	0.173765	0.565474	0.0420062	0.0762998
Bacteria	Patescibacteria	Saccharimonadia	Saccharimonadales	NA	NA	0.440507	0.660729	0.879719	0.0738676	0.0633057
Bacteria	Bacteroidota	Bacteroidia	Chitinophagales	Chitinophagaceae	NA	1.0628	0.290994	0.647211	0.0844438	0.0589391
Bacteria	Patescibacteria	Saccharimonadia	Saccharimonadales	LWQ8	NA	0.515344	0.607699	0.8521	0.0642846	0.0541992
Bacteria	Verrucomicrobiota	Verrucomicrobiae	Verrucomicrobiales	Verrucomicrobiaceae	NA	0.633697	0.528042	0.792063	0.0682954	0.0516367
Bacteria	Actinobacteriota	Actinobacteria	Corynebacteriales	Corynebacteriaceae	Corynebacterium	-1.04874	0.297381	0.650206	0.0433499	0.0583443
Bacteria	Bacteroidota	Bacteroidia	Sphingobacteriales	env.OPS_17	NA	1.12335	0.264569	0.635405	0.0811409	0.0481684
Bacteria	Proteobacteria	Gammaproteobacteria	Burkholderiales	Comamonadaceae	Rhodoferax	0.919691	0.360432	0.683761	0.0707357	0.0351638
Bacteria	Bacteroidota	Bacteroidia	Sphingobacteriales	NS11-12_marine_group	NA	-0.835728	0.405737	0.712109	0.0531611	0.0770802
Bacteria	Patescibacteria	Gracilibacteria	Candidatus_Peribacteria	NA	NA	2.05257	0.0433033	0.353383	0.0798132	0.0402178
Bacteria	Proteobacteria	Alphaproteobacteria	Paracaedibacterales	Paracaedibacteraceae	Candidatus_Paracaedibacter	-0.0188636	0.984996	0.997581	0.0690683	0.0698845
Bacteria	Patescibacteria	Saccharimonadia	Saccharimonadales	NA	NA	-0.490418	0.625148	0.859126	0.0459457	0.0612136
Bacteria	Proteobacteria	Gammaproteobacteria	Enterobacterales	Yersiniaceae	Yersinia	-0.395999	0.693134	0.898313	0.0463908	0.0587239
Bacteria	Patescibacteria	Gracilibacteria	Candidatus_Peribacteria	NA	NA	0.0445003	0.964614	0.997581	0.050835	0.0500344
Bacteria	Dependentiae	Babeliae	Babeliales	NA	NA	0.840572	0.403032	0.712109	0.0828631	0.0595265
Bacteria	Actinobacteriota	Actinobacteria	Corynebacteriales	Corynebacteriaceae	Corynebacterium	0.643817	0.521491	0.792063	0.13521	0.105934

## Sheet: Table S7
Table S7 Pairwise comparisons for community composition and ASV richness
Community composition						ASV Richness
Comparison	diff	lwr	upr	p adj		Comparison	diff	lwr	upr	p adj
Tape-1-Swab	-0.00840419	-0.0326422	0.0158339	0.947802		Tape-1-Swab	-14.0876	-28.1705	-0.00466884	0.0498609
Tape-5-Swab	0.0149765	-0.0103501	0.0403032	0.582231		Tape-5-Swab	-41.9078	-56.6232	-27.1924	0
Tape-15-Swab	0.014775	-0.0106495	0.0401996	0.602671		Tape-15-Swab	-50.4016	-65.1739	-35.6293	0
Tape-35-Swab	0.0145108	-0.011672	0.0406936	0.65591		Tape-35-Swab	-52.7429	-67.9557	-37.5301	0
Epidermis-Swab	0.0223945	-0.00293213	0.0477212	0.122833		Epidermis-Swab	-72.3939	-87.1093	-57.6785	0
Dermis-Swab	0.0523392	0.0252416	0.0794368	4e-07		Dermis-Swab	-93.4839	-109.228	-77.7395	0
Tape-5-Tape-1	0.0233807	-0.00214627	0.0489077	0.0974888		Tape-5-Tape-1	-27.8203	-42.6521	-12.9885	1e-06
Tape-15-Tape-1	0.0231792	-0.0024449	0.0488033	0.106029		Tape-15-Tape-1	-36.314	-51.2022	-21.4258	0
Tape-35-Tape-1	0.022915	-0.00346163	0.0492916	0.136917		Tape-35-Tape-1	-38.6553	-53.9808	-23.3299	0
Epidermis-Tape-1	0.0307987	0.00527173	0.0563257	0.0070833		Epidermis-Tape-1	-58.3064	-73.1382	-43.4746	0
Dermis-Tape-1	0.0607434	0.0334585	0.0880283	0		Dermis-Tape-1	-79.3963	-95.2495	-63.5431	0
Tape-15-Tape-5	-0.000201491	-0.0268577	0.0264547	1		Tape-15-Tape-5	-8.49374	-23.9816	6.99415	0.667177
Tape-35-Tape-5	-0.000465725	-0.027846	0.0269146	1		Tape-35-Tape-5	-10.8351	-26.7437	5.07357	0.405606
Epidermis-Tape-5	0.007418	-0.0191448	0.0339808	0.982137		Epidermis-Tape-5	-30.4861	-45.9198	-15.0525	2e-07
Dermis-Tape-5	0.0373627	0.00910628	0.065619	0.0019794		Dermis-Tape-5	-51.576	-67.9937	-35.1584	0
Tape-35-Tape-15	-0.000264234	-0.0277351	0.0272067	1		Tape-35-Tape-15	-2.34133	-18.3026	13.6199	0.999487
Epidermis-Tape-15	0.00761949	-0.0190367	0.0342757	0.979868		Epidermis-Tape-15	-21.9924	-37.4803	-6.50448	0.000615
Dermis-Tape-15	0.0375641	0.00921998	0.0659083	0.0019117		Dermis-Tape-15	-43.0823	-59.5509	-26.6136	0
Epidermis-Tape-35	0.00788372	-0.0194966	0.035264	0.979104		Epidermis-Tape-35	-19.651	-35.5597	-3.7424	0.0052217
Dermis-Tape-35	0.0378284	0.00880215	0.0668546	0.0024613		Dermis-Tape-35	-40.741	-57.6059	-23.876	0
Dermis-Epidermis	0.0299447	0.00168828	0.058201	0.0296986		Dermis-Epidermis	-21.0899	-37.5076	-4.67226	0.0030381

## Sheet: Table S8
Table S8 Pairwise comparisons for community composition and ASV richness between skin groups.
Community composition						ASV Richness
Comparison	diff	lwr	upr	p		Comparison	diff	lwr	upr	p
AD-EC-AD-Lesion	0.00304082	-0.00909533	0.015177	0.959265		AD-EC-AD-Lesion	36.8696	-86.9191	160.658	0.925508
AD-VF-AD-Lesion	-0.00327761	-0.0157444	0.00918919	0.951678		AD-VF-AD-Lesion	29.8335	-97.3279	156.995	0.967847
HC-EC-AD-Lesion	0.0149874	0.00289411	0.0270807	0.006725		HC-EC-AD-Lesion	133.926	10.574	257.277	0.0256967
HC-VF-AD-Lesion	0.0122132	0.000357571	0.0240689	0.0398367		HC-VF-AD-Lesion	16.0229	-104.905	136.951	0.996275
AD-VF-AD-EC	-0.00631842	-0.0191194	0.00648252	0.658135		AD-VF-AD-EC	-7.0361	-137.606	123.534	0.999893
HC-EC-AD-EC	0.0119466	-0.000490893	0.0243841	0.0665349		HC-EC-AD-EC	97.056	-29.8063	223.918	0.223451
HC-VF-AD-EC	0.00917242	-0.00303413	0.021379	0.239957		HC-VF-AD-EC	-20.8467	-145.354	103.66	0.990843
HC-EC-AD-VF	0.018265	0.00550468	0.0310253	0.0009796		HC-EC-AD-VF	104.092	-26.0632	234.248	0.184869
HC-VF-AD-VF	0.0154908	0.00295549	0.0280262	0.0069504		HC-VF-AD-VF	-13.8106	-141.671	114.05	0.99832
HC-VF-HC-EC	-0.00277416	-0.0149381	0.00938979	0.970988		HC-VF-HC-EC	-117.903	-241.975	6.16967	0.0715062

## Sheet: Table S9
Table S9 Significant differences in community composition and ASV richness were tested for between AD patients with and without filaggrin mutations.
Lesional samples
Parameter	Df	Sum of sq	Mean sq	F-value	P-value
Combined	1	0.678	0.02229	1.7323	0.001	***
Swab	1	0.3649	0.05907	0.9416	0.661
Tape-1	1	0.3641	0.06448	0.9649	0.57
Tape-5	1	0.4363	0.08407	1.1015	0.074	.
Tape-15	1	0.4054	0.06342	1.0157	0.358
Tape-35	1	0.3862	0.07329	0.9491	0.807
Parameter	Df	AIC	LRT	P-value
Combined	1	1055	0.687	0.4072
Parameter	Df	Sum of Sq.	RSS	AIC	P-value
Swab	1	2397.2	1693787	197.66	0.8767
Tape-1	1	41580	451848	165.98	0.2139
Tape-5	1	3182.6	250795	139.11	0.6724
Tape-15	1	8133	198124	161.18	0.3986
Tape-35	1	5280.9	115420	128.24	0.4181
Non-lesional samples
Parameter	Df	Sum of sq	Mean sq	F-value	P-value
Combined	1	0.75	0.01421	1.9025	0.001	***
Swab	1	0.4707	0.03983	1.2859	0.058	.
Tape-1	1	0.5172	0.04779	1.4553	0.003	**
Tape-5	1	0.4379	0.04189	1.0929	0.123
Tape-15	1	0.4052	0.04782	1.0044	0.44
Tape-35	1	0.3795	0.04652	0.927	0.853
Parameter	Df	AIC	LRT	P-value
Combined	1	1840.6	1.4245	0.2327
Parameter	Df	Sum of Sq.	RSS	AIC	P-value
Swab	1	11458	4400800	391.43	0.7693
Tape-1	1	274023	856687	319.03	0.0005467	***
Tape-5	1	2270.9	530836	268.93	0.7337
Tape-15	1	724.92	150755	196.31	0.7447
Tape-35	1	16644	151886	188.61	0.1185

## Sheet: Table S10
Table S10 Significant differences in community composition and ASV richness were tested for between AD patients that were using topical steroids (none, short, medium and long-term use)
Lesional samples
Parameter	Df	Sum of sq	Mean sq	F-value	P-value
Combined	2	1.249	0.03844	1.5989	0.001
Swab	2	0.7537	0.11571	0.9814	0.474
Tape-1	2	0.7766	0.12941	1.0405	0.247
Tape-5	2	30916	268167	148.87	0.399
Tape-15	2	3477.2	214580	170.95	0.8633
Tape-35	2	0.843	0.14721	1.0358	0.208
Parameter	Df	AIC	LRT	P-value
LS_metadata$Steroid	2	1121	2.3124	0.3147
Parameter	Df	Sum of Sq.	RSS	AIC	P-value
LS_metadata$Steroid[Swabs]	2	189026	1756538	208.79	0.3589
LS_metadata$Steroid[T1]	2	167337	464040	175.65	0.02234
LS_metadata$Steroid[T5]	2	30916	268167	148.87	0.399
LS_metadata$Steroid[T15]	2	3477.2	214580	170.95	0.8633
LS_metadata$Steroid[T35]	2	4939.9	122789	137.15	0.7349
Non-lesional samples
Parameter	Df	Sum of sq	Mean sq	F-value	P-value
Combined	2	1.442	0.02594	1.8376	0.001
Swab	2	1.1425	0.09124	1.6065	0.002
Tape-1	2	0.8335	0.07205	1.1647	0.039
Tape-5	2	0.8482	0.08114	1.0597	0.16
Tape-15	2	2606.4	151530	204.24	0.8191
Tape-35	2	0.8844	0.09874	1.0956	0.044
Parameter	Df	AIC	LRT	P-value
Combined	2	1930.9	0.060366	0.9703
Parameter	Df	Sum of Sq.	RSS	AIC	P-value
Swab	2	472460	4455678	413.4	0.1406
Tape-1	2	10216	895703	338.89	0.8276
Tape-5	2	36406	530836	268.93	0.3832
Tape-15	2	2606.4	151530	204.24	0.8191
Tape-35	2	15988	155954	204.9	0.2883

[truncated: 1 more sheets: Tables S11]
